# Supplementary material for: Dynamic regulation of genome-wide pre-mRNA splicing and stress tolerance by the Sm-like protein LSm5 in Arabidopsis
Source: Genome Biol. 2014 Jan 7;15(1):R1. doi: 10.1186/gb-2014-15-1-r1 (PMC4053965; doi:10.1186/gb-2014-15-1-r1)
Supplement: Additional file 1 — Mapping results of RNA-seq reads. [file gb-2014-15-1-r1-S1.xlsx]

## Sheet: Sheet2
Additional File 1: Mapping result of RNA-seq reads
Sample	Treatment	Reads	QC-failed	Unmapped	Mapped	Uniquely mapped
WT	Control	30570004	228 (0.001%)	801831 (2.623%)	29768173 (97.377%)	28166087 (92.136%)
WT	NaCl	30543773	204 (0.001%)	911325 (2.984%)	29632448 (97.016%)	28349808 (92.817%)
sad1	Control	23791476	1432 (0.006%)	712752 (2.996%)	23078724 (97.004%)	22145886 (93.083%)
sad1	NaCl	23240158	1375 (0.006%)	785455 (3.38%)	22454703 (96.62%)	21642732 (93.126%)
SAD1-OE	Control	26163182	14660 (0.056%)	2717877 (10.388%)	23445305 (89.612%)	22473409 (85.897%)
SAD1-OE	NaCl	29245064	6332 (0.022%)	1724648 (5.897%)	27514084 (94.081%)	24724053 (84.541%)
Total	-	163553657	24231 (0.015%)	7653888 (4.680%)	155893437 (95.316%)	147501975 (90.186%)
