# Supplementary material for: Dynamic regulation of genome-wide pre-mRNA splicing and stress tolerance by the Sm-like protein LSm5 in Arabidopsis
Source: Genome Biol. 2014 Jan 7;15(1):R1. doi: 10.1186/gb-2014-15-1-r1 (PMC4053965; doi:10.1186/gb-2014-15-1-r1)
Supplement: Additional file 10 — List of alternative 5′ splice sites that were over-represented in sad1 under the control or NaCl treatment. [file gb-2014-15-1-r1-S10.xlsx]

## Sheet: Sheet1
Additional File 10: List of alternative 5' splice sites that were over-represented in sad1 under the control or NaCl treatment.
(a) The number indicates the position of the exon (on the plus strand of the genome) that contains alternative 5' splice site;
(b) The number is the distance from alternative 5' splice site to the corresponding dominant 5' splice site, and the minus/plus indicates the downstream and upstream of the dominant 5' splice site, respectively;
(c)p value is calculated by Fisher Exact Test; Note that if the splice junction was unique in the mutant and the corresponding junction-reads were more than five, this junction would be considered to be significantly over-represented in the mutant and the corresponding p-value would be assigned to zero.
Treatment	ID	Exon(a)	Stands	Distance(b)	Junction-read counts in WT	Exon-read counts in WT	Junction-read counts in mutant	Exon-read counts in mutant	p value(c)
NaCl	AT3G26290.1	1	-	14	0	857.084	5	1120.24	0
NaCl	AT5G05965.1	2	-	5	0	22.4356	5	42.2426	0
NaCl	AT3G17790.1	1	+	-3	0	1557.64	5	2759.8	0
NaCl	AT2G17200.1	6	-	-3	0	430.267	5	352.153	0
NaCl	AT1G18415.1	2	-	13	0	28.0149	5	21.9703	0
NaCl	AT5G24210.1	0	+	156	0	30.9653	5	34.2921	0
NaCl	AT2G20840.1	11	-	285	0	8.83663	5	10.6634	0
NaCl	AT4G23910.1	4	+	850	0	36.7327	5	47.8416	0
NaCl	AT2G30105.1	4	+	123	0	18.2277	5	25.8861	0
NaCl	AT5G50320.1	6	-	22	0	44.8465	5	56.1238	0
NaCl	AT5G26680.2	1	-	554	0	7.64851	5	11.7624	0
NaCl	AT3G15352.1	0	+	626	0	78.0891	5	62.2376	0
NaCl	AT3G05640.2	5	-	2	0	684.515	5	904.767	0
NaCl	AT4G35785.2	2	-	266	0	42.3861	5	43.1683	0
NaCl	AT2G43410.1	6	-	1151	0	159.99	5	206.045	0
NaCl	AT4G27290.1	0	+	232	0	8.34158	5	7.9802	0
NaCl	AT3G22370.1	2	+	-18	0	2109.09	5	6280.35	0
NaCl	AT5G52450.1	6	-	-5	0	181.683	5	124.144	0
NaCl	AT4G03590.1	2	-	118	0	0.480198	5	5.07426	0
NaCl	AT1G09140.1	5	-	-7	0	13.1733	5	15.1139	0
NaCl	AT5G47860.1	6	+	5	0	148.53	5	119.228	0
NaCl	AT1G10820.1	5	-	393	0	6.05446	5	14.2871	0
NaCl	AT3G13225.2	7	-	214	0	14.7525	5	26.6683	0
NaCl	AT3G59770.1	11	-	29	0	174.525	5	158.658	0
NaCl	AT5G37930.1	1	-	-125	0	141.396	5	146.97	0
NaCl	AT3G51120.1	7	-	-52	0	145.119	5	173.827	0
NaCl	AT1G49180.2	1	-	-8	0	15.9455	5	24.302	0
NaCl	AT2G07050.1	5	+	62	0	80.6337	5	74.7327	0
NaCl	AT4G02120.1	0	+	-88	0	40.1485	5	50.0446	0
NaCl	AT3G14010.4	1	+	-45	0	49.5792	5	57.3317	0
NaCl	AT5G51540.1	3	+	5	0	3.19307	5	2.4703	0
NaCl	AT1G27920.1	5	+	-10	0	15.4208	5	46.495	0
NaCl	AT2G43320.1	5	-	286	0	7.72277	5	14.5347	0
NaCl	AT1G18620.2	4	+	-3	0	184.738	5	149.832	0
NaCl	AT2G44640.1	2	+	-4	0	117.079	5	129.178	0
NaCl	AT5G66470.1	2	-	30	0	12.599	5	21.3663	0
NaCl	AT3G01640.1	1	+	-4	0	96.6733	5	81.1089	0
NaCl	AT4G11800.1	5	-	-5	0	131.49	5	152.559	0
NaCl	AT4G32920.3	12	-	-5	0	135.639	5	146.203	0
NaCl	AT3G01480.1	1	+	13	0	409.847	5	444.292	0
NaCl	AT3G56110.2	1	-	337	0	214.678	5	104.238	0
NaCl	AT2G16430.1	3	-	-104	0	88.4554	5	129.48	0
NaCl	AT2G40340.1	1	-	531	0	575.515	5	1110.89	0
NaCl	AT1G04080.3	7	+	32	0	58.0545	5	73.0644	0
NaCl	AT4G01050.1	1	+	2	0	144.975	5	147.515	0
NaCl	AT3G56040.1	11	-	177	0	62.8564	5	95.1733	0
NaCl	AT3G29240.1	0	+	-85	0	191.455	5	268.03	0
NaCl	AT4G28790.1	2	+	-37	0	0.0742574	5	1.26733	0
NaCl	AT1G65440.1	5	-	-14	0	289.861	5	346.025	0
NaCl	AT3G05410.1	0	+	4	0	34.099	5	30.5941	0
NaCl	AT5G58140.3	18	+	-11	0	67.7871	5	70.7525	0
NaCl	AT2G35120.1	1	-	142	0	266.98	5	225.639	0
NaCl	AT1G10130.1	28	+	5	0	28.505	5	31.9109	0
NaCl	AT5G16650.1	2	-	7	0	22.2525	5	34.2871	0
NaCl	AT3G56160.1	8	-	-17	0	7.10891	5	6.43069	0
NaCl	AT5G07630.1	7	+	-43	0	21.2079	5	35.5	0
NaCl	AT5G40348.1	0	+	2495	0	8.11881	5	48.703	0
NaCl	AT1G19860.1	3	-	833	0	64.5693	5	87.1238	0
NaCl	AT1G51610.1	0	+	-109	0	113.842	5	100.644	0
NaCl	AT3G63070.1	1	+	716	0	622.233	5	756.545	0
NaCl	AT5G26667.3	3	+	-3	0	101.837	5	103.604	0
NaCl	AT5G03630.1	5	-	19	0	480.856	5	525.441	0
NaCl	AT5G62090.1	3	-	98	0	64.6733	5	69.1931	0
NaCl	AT5G60370.1	4	+	-14	0	19.401	5	49.3317	0
NaCl	AT4G29100.1	4	+	101	0	12.3267	5	13.1436	0
NaCl	AT5G06970.1	19	-	-4	0	41.3663	5	53.4109	0
NaCl	AT3G08510.2	8	-	-98	0	387.614	5	344.153	0
NaCl	AT1G02145.3	15	+	80	0	11.5842	5	16.7228	0
NaCl	AT4G02680.1	2	-	-5	0	73.7772	5	63.7822	0
NaCl	AT1G35470.1	2	-	278	0	8.0099	5	9.58416	0
NaCl	AT5G63420.1	2	+	5	0	18.2871	5	11.2723	0
NaCl	AT1G05950.1	2	-	-11	0	1.4505	5	2.61881	0
NaCl	AT1G54217.1	4	-	54	0	1.18317	5	1.42574	0
NaCl	AT5G40870.1	9	+	15	0	9.33168	5	11.0743	0
NaCl	AT3G49870.1	5	-	338	0	73.5644	5	65.2376	0
NaCl	AT4G13400.1	10	-	-4	0	0.222772	5	1.83168	0
NaCl	AT1G43765.1	0	+	32	0	1.21287	5	1.0495	0
NaCl	AT2G39250.1	5	-	43	0	3.16337	5	5.20297	0
NaCl	AT1G09430.1	0	+	144	0	83.3762	5	65.3614	0
NaCl	AT3G14410.1	4	-	20	0	7.01485	5	11.0644	0
NaCl	AT2G20630.2	4	-	-86	0	754.173	5	778.782	0
NaCl	AT4G33530.1	3	-	22	0	82.4604	5	90.4158	0
NaCl	AT5G20730.3	9	-	-50	0	26.4455	5	33.8416	0
NaCl	AT4G15180.1	6	+	10	0	118.213	5	135.386	0
NaCl	AT1G26460.1	2	+	23	0	126.876	5	149.614	0
NaCl	AT5G13750.1	3	+	-2	0	130.084	5	163.416	0
NaCl	AT4G04180.1	9	+	-4	0	9.72772	5	9.25248	0
NaCl	AT3G51820.1	11	-	85	0	103.074	5	82.9505	0
NaCl	AT3G05820.1	4	-	45	0	20.6436	5	75.5	0
NaCl	AT5G47455.1	1	+	55	0	4.09901	5	3.35644	0
NaCl	AT1G09140.1	2	-	716	0	24.1881	5	20.4554	0
NaCl	AT1G64720.1	5	-	5	0	837.178	5	605.827	0
NaCl	AT2G36720.1	5	+	4	0	12.5198	5	17.6089	0
NaCl	AT1G75010.1	9	-	5	0	9.07921	5	7.5099	0
NaCl	AT1G05870.3	3	-	-47	0	93.0297	5	121.094	0
NaCl	AT1G35470.1	5	-	34	0	13.3119	5	18.6238	0
NaCl	AT3G07310.1	1	-	274	0	710.188	5	1077.22	0
NaCl	AT4G16190.1	1	+	-119	0	2066.1	5	1636.58	0
NaCl	AT3G23580.1	0	+	-53	0	69.5594	5	91.7277	0
NaCl	AT5G59710.1	7	+	29	0	99.5842	5	109.035	0
NaCl	AT5G13560.1	7	-	103	0	31.6386	5	36.7079	0
NaCl	AT1G13320.3	6	-	-5	0	34.297	5	42.5149	0
NaCl	AT5G44290.2	2	-	-39	0	178.822	5	215.005	0
NaCl	AT2G27530.1	2	-	-4	0	630.812	5	676.842	0
NaCl	AT3G48140.1	1	+	-5	0	815.728	5	798.891	0
NaCl	AT3G04070.2	1	-	-137	0	639.53	5	818.05	0
NaCl	AT4G30820.1	0	+	6	0	5.81683	6	4.61386	0
NaCl	AT1G69480.1	1	-	-74	0	484.381	6	1709.09	0
NaCl	AT1G04790.1	5	+	5	0	13.0545	6	19.3069	0
NaCl	AT3G10970.1	6	-	392	0	31.4703	6	20.9851	0
NaCl	AT4G24400.1	6	+	-5	0	32.302	6	39.9455	0
NaCl	AT5G41100.1	3	+	-41	0	22.2772	6	41.6535	0
NaCl	AT1G16460.3	3	-	-19	0	15.4208	6	11.4109	0
NaCl	AT2G23420.1	8	+	4	0	30.3564	6	55.896	0
NaCl	AT2G38960.2	0	+	5	0	10.6634	6	15.0644	0
NaCl	AT4G17140.1	34	-	-12	0	96.1386	6	69.9752	0
NaCl	AT3G13930.1	11	+	38	0	68.4356	6	57.7723	0
NaCl	AT4G32640.2	11	+	39	0	9.83168	6	12.9752	0
NaCl	AT2G25930.1	1	+	497	0	264.376	6	226.752	0
NaCl	AT4G37270.1	12	-	5	0	64.7822	6	68.104	0
NaCl	AT2G28880.1	4	-	38	0	7.24257	6	6.22772	0
NaCl	AT2G25350.1	4	+	-5	0	29.1535	6	36.302	0
NaCl	AT1G56520.2	4	-	11	0	145.426	6	308.594	0
NaCl	AT5G43320.1	9	-	13	0	11.3465	6	10.9208	0
NaCl	AT2G18193.1	1	-	-212	0	1095.63	6	6726.86	0
NaCl	AT5G62600.1	10	-	606	0	8.13861	6	12.4851	0
NaCl	AT4G10180.1	4	+	-5	0	12.4109	6	9.34653	0
NaCl	AT3G03570.1	4	+	5	0	15.8762	6	20.8762	0
NaCl	AT5G20350.1	4	+	4	0	55.4505	6	50	0
NaCl	AT5G02940.1	19	-	20	0	156.559	6	219.668	0
NaCl	AT1G02670.1	5	+	-27	0	0.445545	6	2.79703	0
NaCl	AT1G27900.1	14	-	12	0	12.2822	6	11.7327	0
NaCl	AT5G21222.1	0	+	317	0	52.5198	6	70.1337	0
NaCl	AT5G66160.1	1	+	-4	0	75.0594	6	59.7723	0
NaCl	AT2G39800.3	18	-	74	0	1247.84	6	1112.05	0
NaCl	AT1G22860.1	3	+	-17	0	33.4455	6	48.8861	0
NaCl	AT4G25120.1	21	+	-6	0	4.18317	6	4.29208	0
NaCl	AT4G30190.1	14	-	914	0	228.698	6	152.911	0
NaCl	AT4G03590.1	1	-	-4	0	0.0891089	6	5.89604	0
NaCl	AT4G38760.1	24	-	8	0	7.5099	6	8.85149	0
NaCl	AT1G75980.1	3	-	-47	0	10.4307	6	13.2871	0
NaCl	AT5G58000.1	5	+	-41	0	3.10891	6	6.03465	0
NaCl	AT1G28520.1	0	+	168	0	125.059	6	121	0
NaCl	AT1G57600.1	17	-	-5	0	8.37624	6	8.9802	0
NaCl	AT1G58180.3	6	-	-6	0	55.3762	6	98.5842	0
NaCl	AT1G71750.2	3	-	40	0	14.4703	6	18.297	0
NaCl	AT4G23240.1	4	-	9	0	1.71287	6	3.61386	0
NaCl	AT2G23840.1	3	-	-4	0	39.0842	6	41.0446	0
NaCl	AT3G01460.1	6	+	259	0	52.2079	6	45.9356	0
NaCl	AT1G29940.1	3	-	5	0	35.4901	7	69.3168	0
NaCl	AT5G16680.1	8	-	23	0	28.3564	7	22.8812	0
NaCl	AT4G33430.2	10	-	-4	0	50.4703	7	58.6436	0
NaCl	AT5G61820.1	3	-	4	0	6038.95	7	8222.98	0
NaCl	AT5G67440.2	3	-	581	0	20.9505	7	59.5495	0
NaCl	AT5G45430.1	8	+	-4	0	11.6584	7	21.0891	0
NaCl	AT3G19780.1	1	+	248	0	37.3416	7	47.4653	0
NaCl	AT5G13020.1	4	-	368	0	64.5941	7	59.5594	0
NaCl	AT5G54900.1	1	+	367	0	280.426	7	268.871	0
NaCl	AT3G18480.1	5	+	23	0	19.1634	7	18.2475	0
NaCl	AT2G34450.2	4	-	4	0	15.6881	7	10.1188	0
NaCl	AT1G67310.1	5	-	-10	0	112.99	7	138.658	0
NaCl	AT3G07170.1	2	+	77	0	73.203	7	67.3267	0
NaCl	AT3G56730.2	1	+	-39	0	17.1881	7	38.3267	0
NaCl	AT2G26210.1	1	+	-59	0	45.8168	7	38.4703	0
NaCl	AT1G70830.1	1	-	-66	0	980.312	7	1054.52	0
NaCl	AT5G24420.1	2	-	-25	0	58.1436	7	105.624	0
NaCl	AT3G04240.1	21	-	325	0	115.277	7	173.634	0
NaCl	AT5G27890.1	2	+	38	0	2.78713	7	3.47525	0
NaCl	AT1G76270.1	4	-	-4	0	19.1386	7	24.7921	0
NaCl	AT1G50140.1	17	-	8	0	17.2228	7	20.0693	0
NaCl	AT1G22890.1	0	+	40	0	95.0248	7	99.0099	0
NaCl	AT2G04350.2	2	+	4	0	447.515	7	516.683	0
NaCl	AT3G59410.2	19	+	93	0	13.2129	7	15.8465	0
NaCl	AT4G35800.1	11	-	-104	0	118.396	7	108.554	0
NaCl	AT4G15765.1	3	-	86	0	20.3317	7	26.4158	0
NaCl	AT4G04800.1	0	+	69	0	88.4109	7	76.2178	0
NaCl	AT1G55110.1	3	-	297	0	73.3317	7	95.8465	0
NaCl	AT1G06620.1	1	+	-18	0	247.629	7	716.252	0
NaCl	AT1G10430.1	5	-	-4	0	94.5891	7	84.8762	0
NaCl	AT5G03180.2	5	-	-20	0	72.7129	7	88.2129	0
NaCl	AT1G27700.1	3	-	-4	0	44.4455	7	64.3416	0
NaCl	AT3G49890.1	1	+	-4	0	12.2574	7	17.599	0
NaCl	AT1G10820.1	7	-	4	0	11.5198	7	11.2871	0
NaCl	AT1G54100.1	13	-	128	0	1137.25	8	925.827	0
NaCl	AT1G61120.1	7	+	28	0	3.22277	8	80.8564	0
NaCl	AT1G78910.1	0	+	13	0	6.82178	8	9.70792	0
NaCl	AT2G37450.2	4	-	638	0	62.4653	8	55.5644	0
NaCl	AT5G64170.2	4	-	173	0	361.886	8	666.446	0
NaCl	AT1G16840.1	2	-	307	0	570.792	8	465.639	0
NaCl	AT5G38140.1	7	-	-18	0	3.10891	8	10	0
NaCl	AT1G12880.1	1	+	-74	0	13.1139	8	13.8218	0
NaCl	AT2G26540.1	8	-	-29	0	114.5	8	131.287	0
NaCl	AT5G13020.1	4	-	283	0	64.5941	8	59.5594	0
NaCl	AT1G13450.1	2	-	114	0	59.3713	8	58.6287	0
NaCl	AT3G54500.2	3	-	59	0	231.896	8	562.045	0
NaCl	AT1G07140.1	1	-	4	0	800.777	8	715.257	0
NaCl	AT1G80040.1	2	-	322	0	337.371	8	307.807	0
NaCl	AT2G39280.2	9	-	5	0	6.80693	8	6.4901	0
NaCl	AT4G28880.1	1	+	122	0	17.5743	9	21.2228	0
NaCl	AT1G62320.1	6	-	6	0	4.00495	9	6.0099	0
NaCl	AT1G53590.1	5	+	-17	0	24.8812	9	20.9109	0
NaCl	AT3G05380.4	1	+	284	0	5.93564	9	4.4703	0
NaCl	AT2G37840.2	5	+	304	0	13.3812	9	18.7376	0
NaCl	AT2G43500.2	2	+	494	0	253.267	9	431.767	0
NaCl	AT1G09800.1	5	-	4	0	3.66337	9	7.19307	0
NaCl	AT2G45690.1	5	-	16	0	10.6089	9	15.2426	0
NaCl	AT2G24545.1	2	-	357	0	98.2129	9	207.342	0
NaCl	AT3G15980.3	15	-	130	0	66.297	9	53.4505	0
NaCl	AT3G26080.1	0	+	19	0	130.277	9	187.871	0
NaCl	AT4G03020.1	6	-	248	0	107.782	9	78.5842	0
NaCl	AT2G01930.1	1	-	399	0	135.881	9	193.728	0
NaCl	AT3G26085.3	5	+	-65	0	28.1337	10	44.6931	0
NaCl	AT1G70610.1	1	+	11	0	33.5099	10	32.6089	0
NaCl	AT5G35180.4	3	+	35	0	15.5545	10	17.005	0
NaCl	AT3G57460.1	1	-	233	0	2.07921	10	8.37129	0
NaCl	AT2G20630.2	1	-	376	0	293.401	10	353.886	0
NaCl	AT1G06430.1	2	-	-4	0	679.277	10	626.896	0
NaCl	AT2G47940.2	12	-	26	0	55.8713	11	47.5446	0
NaCl	AT3G26900.3	8	-	-4	0	14.9901	11	13.4208	0
NaCl	AT1G16300.1	3	+	-13	0	10.0495	11	13.797	0
NaCl	AT5G03630.1	4	-	4	0	489.228	11	562.465	0
NaCl	AT2G33800.1	1	-	-21	0	2631.45	11	2032.61	0
NaCl	AT5G50920.1	5	-	311	0	2065.89	11	1588.26	0
NaCl	AT1G35340.4	1	+	-22	0	29.8812	12	30.3465	0
NaCl	AT2G14910.2	3	-	-97	0	578.634	12	616.03	0
NaCl	AT4G15765.1	2	-	31	0	29.1089	12	44.3713	0
NaCl	AT5G53180.1	5	-	28	0	24.6535	12	28.604	0
NaCl	AT4G11330.1	1	+	-80	0	68.4455	13	107.213	0
NaCl	AT5G63490.1	9	-	4	0	24.8713	13	43.5099	0
NaCl	AT1G20540.1	3	+	-13	0	14.4604	14	20.5	0
NaCl	AT2G16430.1	3	-	5	0	88.4554	15	129.48	0
NaCl	AT3G58270.2	2	-	-40	0	17.8465	15	87.1485	0
NaCl	AT3G53790.1	1	+	264	0	5.87624	42	100.059	0
NaCl	AT4G30720.1	8	-	-8	6	101.139	15	81.0446	0.0219693
NaCl	AT4G01050.1	1	+	-4	6	144.975	19	147.515	0.0202426
NaCl	AT1G03160.1	2	+	50	2	23.5941	12	23.703	0.0290654
NaCl	AT4G16144.1	10	-	5	3	32.7525	16	26.8812	0.0033569
NaCl	AT5G46420.1	4	+	5	22	217.485	50	266.5	0.0220417
NaCl	AT1G45249.1	3	-	407	7	1047.55	15	855.475	0.0323747
NaCl	AT5G47040.1	13	-	-4	8	173.109	52	283.797	8.88355e-05
NaCl	AT1G04830.2	4	-	197	3	76.7673	16	79.2822	0.00644369
NaCl	AT3G46780.1	1	+	5	4	908.366	8	417.401	0.0233855
NaCl	AT4G31800.1	1	+	24	2	1257.14	20	2521.45	0.0204218
NaCl	AT1G65580.1	3	-	150	2	123.347	11	147.267	0.0434021
NaCl	AT3G46060.2	3	+	19	3	70.7178	12	52.802	0.0114563
NaCl	AT3G06500.1	0	+	371	32	2850.65	124	4372.27	7.3851e-07
NaCl	AT1G10390.1	9	-	6	6	191.054	17	175.46	0.0176713
NaCl	AT3G13570.1	3	-	562	12	52.5891	27	44.5842	0.0147694
NaCl	AT5G66620.1	1	+	56	9	53.8218	34	82.0149	0.0281396
NaCl	AT5G35210.1	7	-	149	6	243.579	17	231.955	0.0195611
NaCl	AT5G62090.2	9	-	153	33	486.416	60	446.153	0.00227858
NaCl	AT3G55770.3	4	+	252	2	252.099	9	201.921	0.0270783
NaCl	AT5G65380.1	7	-	64	19	384.53	49	515.312	0.0210961
NaCl	AT3G08720.1	5	-	316	2	797.896	17	1473.34	0.0278185
NaCl	AT2G24360.1	2	-	-164	6	789.267	20	656.559	0.00220761
NaCl	AT1G11650.2	1	+	339	20	889.812	55	777	5.13268e-06
NaCl	AT3G48420.1	3	+	14	25	131.475	37	90.3119	0.00933742
NaCl	AT1G10760.1	24	-	-4	4	218.475	19	143.327	9.40343e-05
NaCl	AT1G66760.1	0	+	8	26	1150.03	135	2231.76	8.22162e-07
NaCl	AT4G09760.1	3	-	105	11	51.703	36	63.7079	0.0128644
NaCl	AT1G72175.1	0	+	-8	6	104.074	18	78.9505	0.00419479
NaCl	AT4G34640.1	2	+	4	3	46.6634	13	49.5198	0.0311959
NaCl	AT3G07360.2	0	+	168	31	1701	81	2540.46	0.00810485
NaCl	AT3G21660.1	1	-	19	3	15.6535	18	23.1188	0.0436256
NaCl	AT4G27120.2	5	-	73	4	29.302	18	28.3663	0.0106643
NaCl	AT1G29395.1	3	-	36	2	224.104	9	206.975	0.032764
NaCl	AT5G16110.1	2	-	-85	3	203.277	23	257.178	0.000816098
NaCl	AT5G11850.1	8	-	5	3	54.7525	18	76.9406	0.0162644
NaCl	AT5G39830.1	1	+	-11	17	50.8614	31	39.2525	0.0206325
NaCl	AT3G48200.1	10	-	4	5	46.2228	15	39.3069	0.0250209
NaCl	AT5G13750.1	5	+	-17	4	42.0792	19	50.0842	0.0167145
NaCl	AT1G66760.1	2	+	5	7	109.347	35	193.668	0.0141246
NaCl	AT1G49350.1	5	+	-4	3	51.9356	12	47.1584	0.025509
NaCl	AT3G16520.2	1	-	363	5	109.262	14	87.8713	0.0172758
NaCl	AT4G21660.1	11	-	192	50	86.9208	83	83.0594	0.0202927
NaCl	AT5G42920.1	3	-	16	2	118.906	10	130.079	0.040148
NaCl	AT3G49430.2	0	+	759	9	81.3614	20	67.6683	0.0257737
NaCl	AT4G23940.1	1	+	-10	2	93.3515	11	102.144	0.0403576
NaCl	AT5G67030.1	8	-	-23	2	264.965	19	377.213	0.00270483
NaCl	AT5G49940.2	1	+	206	5	241.5	12	170.149	0.0226361
NaCl	AT1G53510.1	6	-	222	11	33.5693	35	35.9158	0.0109976
NaCl	AT4G19200.1	0	+	118	5	576.574	18	424.792	0.000922513
NaCl	AT3G55460.1	2	+	923	9	137.163	23	110.01	0.00441064
NaCl	AT3G07650.2	2	+	-83	9	343.322	21	354.767	0.0418684
NaCl	AT3G17020.1	1	-	298	4	597.658	21	400.762	1.26811e-05
NaCl	AT2G20050.1	13	-	5	4	297.376	15	282.351	0.0101397
NaCl	AT5G67320.1	6	+	272	4	65.6485	63	264.327	0.00451682
NaCl	AT2G46270.1	0	+	-4	78	198.98	99	407.416	0.00727427
NaCl	AT3G61060.2	1	+	19	11	398.525	51	683.673	0.00244293
NaCl	AT1G35516.1	0	+	-14	4	462.535	16	485.396	0.0119681
NaCl	AT1G54100.1	11	-	-17	5	897.03	17	757.832	0.00419842
control	AT4G24020.1	0	+	-20	0	285.114	5	276.693	0
control	AT4G19610.1	2	+	-23	0	93.9307	5	156.866	0
control	AT5G06180.1	4	+	-11	0	6.91089	5	8.32178	0
control	AT2G02710.1	1	-	-5	0	115.51	5	182.881	0
control	AT1G19110.1	11	+	4	0	119.515	5	138.505	0
control	AT4G19645.2	7	-	178	0	6.06931	5	7.5396	0
control	AT5G17020.2	7	+	-11	0	20.1287	5	29.6089	0
control	AT1G21610.2	2	+	-40	0	10.6535	5	18.4752	0
control	AT3G19740.1	10	-	34	0	13.5297	5	16.4356	0
control	AT1G22930.2	6	+	4	0	206.465	5	266.559	0
control	AT1G09140.1	5	-	-7	0	9.00495	5	15.7475	0
control	AT5G24810.2	13	-	141	0	27.3416	5	52.2624	0
control	AT5G43880.1	3	-	16	0	271.49	5	374.099	0
control	AT3G59770.1	11	-	29	0	113.752	5	116.589	0
control	AT4G31000.1	1	+	4	0	5.66832	5	15.1584	0
control	AT3G17850.1	7	-	-52	0	69.0545	5	78.995	0
control	AT1G15290.1	4	-	-58	0	128.371	5	151.223	0
control	AT5G10480.2	4	-	216	0	47.198	5	34.4851	0
control	AT5G49990.1	13	-	20	0	2.82178	5	4.12376	0
control	AT2G35880.1	8	-	-6	0	315.757	5	343.064	0
control	AT1G61400.1	4	-	9	0	2.88614	5	7.04455	0
control	AT1G27070.1	4	-	-5	0	25.6584	5	23.505	0
control	AT5G48385.1	0	+	32	0	93.8663	5	138.257	0
control	AT1G25420.1	3	+	-115	0	50.3713	5	58.7772	0
control	AT1G54370.1	17	-	-17	0	7.97525	5	9.4505	0
control	AT3G55630.3	10	+	-14	0	182.619	5	87.7574	0
control	AT1G53490.1	8	+	9	0	5.75743	5	5.79208	0
control	AT2G41700.2	27	-	4	0	16.2426	5	28.104	0
control	AT3G51850.1	4	+	61	0	148.936	5	137.04	0
control	AT2G31510.1	1	-	120	0	198.842	5	167.238	0
control	AT5G24450.1	8	+	-2	0	24.3515	5	22.8614	0
control	AT1G71980.1	2	+	11	0	554.505	5	717.866	0
control	AT1G55350.4	31	-	-4	0	48.2376	5	67.1485	0
control	AT4G10180.1	4	+	-5	0	13.1188	5	18.8317	0
control	AT3G60740.1	12	-	13	0	22.9356	5	16.1733	0
control	AT3G59490.2	2	-	-8	0	12.9653	5	8.4802	0
control	AT4G20870.1	6	-	289	0	6.90099	5	8.45545	0
control	AT1G29990.1	2	+	-35	0	60.3762	5	67.2822	0
control	AT2G25910.2	1	-	20	0	57.4703	5	80.6188	0
control	AT1G51200.4	0	+	244	0	1216.62	5	1254.39	0
control	AT4G28710.1	16	+	-5	0	26.7129	5	23.8614	0
control	AT1G08030.1	5	-	6	0	17.2871	5	33.3762	0
control	AT5G20490.1	9	-	10	0	68.9554	5	78.6485	0
control	AT1G02145.3	15	+	80	0	20.9307	5	28.0743	0
control	AT4G00860.1	1	-	-40	0	557.861	5	622.109	0
control	AT5G11710.1	0	+	4	0	67.2376	5	69.1188	0
control	AT5G08650.1	17	-	4	0	30.9257	5	30.5693	0
control	AT5G19620.1	3	+	8	0	17.8218	5	24.7525	0
control	AT1G05200.2	5	+	4	0	84.802	5	129.248	0
control	AT2G24360.1	2	-	-210	0	512.545	5	653.465	0
control	AT4G38350.1	15	-	7	0	20.8267	5	11.8218	0
control	AT3G14415.1	6	+	33	0	417.693	5	328.797	0
control	AT5G41990.1	2	-	-9	0	218.183	5	329.475	0
control	AT2G27950.1	7	-	201	0	131.599	5	176.96	0
control	AT5G35180.4	3	+	35	0	16.1337	5	13.8564	0
control	AT1G45474.1	2	+	-75	0	211.01	5	142.119	0
control	AT2G17033.1	1	+	-4	0	336.337	5	288.792	0
control	AT3G63520.1	5	+	50	0	109.797	5	109.634	0
control	AT5G53450.2	6	+	-33	0	513.257	5	514.347	0
control	AT4G02600.2	1	+	27	0	78.5941	5	64.3267	0
control	AT5G04510.1	1	+	4	0	26.2228	5	28.698	0
control	AT5G49840.1	13	+	4	0	61.3069	5	70.7376	0
control	AT4G04840.1	1	+	-52	0	285.074	5	296.391	0
control	AT4G26300.1	7	-	4	0	86.1584	5	90.0198	0
control	AT3G53460.1	2	-	4	0	6845.68	5	5326.82	0
control	AT5G02940.1	22	-	316	0	22.4752	5	19	0
control	AT1G02840.1	9	+	387	0	166.421	5	134.193	0
control	AT5G53140.1	0	+	-145	0	401.787	5	461.351	0
control	AT1G48460.1	2	+	-111	0	136.703	5	101.649	0
control	AT5G22030.2	6	-	14	0	50.1436	5	45.1733	0
control	AT1G21190.1	2	-	33	0	30.4901	5	48.8812	0
control	AT2G30600.4	5	+	-39	0	348.396	5	604.124	0
control	AT4G29490.1	10	+	71	0	12.6931	6	11.0842	0
control	AT1G68190.1	1	+	151	0	112.431	6	108.965	0
control	AT1G60095.1	0	+	29	0	10.599	6	20	0
control	AT3G45630.1	13	-	135	0	8.59901	6	14.9901	0
control	AT4G25434.2	1	-	5	0	17.5248	6	19.0941	0
control	AT4G31800.1	1	+	24	0	298.797	6	313.361	0
control	AT1G72560.2	1	-	34	0	17.0545	6	28.5891	0
control	AT4G13495.1	1	+	1860	0	599.985	6	814.292	0
control	AT1G71270.1	1	+	-4	0	17.1337	6	24.703	0
control	AT5G39600.1	2	-	94	0	83.5446	6	79.6287	0
control	AT2G41700.2	7	-	7	0	39.5842	6	53.1436	0
control	AT4G00830.2	0	+	-188	0	213.837	6	248.916	0
control	AT1G79270.1	0	+	-317	0	3.76733	6	14.3218	0
control	AT3G59350.2	0	+	357	0	88.2129	6	66.2723	0
control	AT1G79830.4	5	-	146	0	95.7376	6	117.777	0
control	AT3G14960.1	5	-	-19	0	12	6	12.8465	0
control	AT1G04790.1	6	+	11	0	12.4802	6	24.8515	0
control	AT1G04440.1	12	+	32	0	107.015	6	169.267	0
control	AT1G66580.1	0	+	66	0	1691.37	6	1734.39	0
control	AT1G09430.1	7	+	25	0	50.7723	6	64.5693	0
control	AT4G23895.3	0	+	11	0	6.80693	6	9.5495	0
control	AT1G20696.2	3	+	-13	0	123.233	6	129.896	0
control	AT3G53420.1	3	-	-9	0	1765.05	6	3112.58	0
control	AT3G47450.2	9	-	4	0	22.7129	6	18.8465	0
control	AT1G71280.1	2	-	-11	0	3.09406	6	9.04455	0
control	AT5G42220.1	0	+	-105	0	41.7129	6	43.698	0
control	AT1G18620.2	2	+	200	0	567.307	6	692.109	0
control	AT2G40630.1	2	+	-7	0	68.5792	6	89.6337	0
control	AT2G32487.1	0	+	-44	0	56.4901	6	51.2822	0
control	AT3G62860.1	2	-	-5	0	44.0693	6	85.0248	0
control	AT1G33400.1	6	-	16	0	10.8416	6	20.0842	0
control	AT2G21300.1	14	-	5	0	11.8861	6	13.104	0
control	AT1G07910.2	3	+	-7	0	5.07921	6	7.4505	0
control	AT3G27470.2	1	+	-4	0	14.5743	6	24.0743	0
control	AT1G10320.1	5	-	674	0	7.9604	6	11.2723	0
control	AT4G29900.1	34	-	473	0	48.5842	6	75.8465	0
control	AT4G31040.1	3	-	-5	0	60.6832	6	64.3564	0
control	AT3G53830.1	8	+	134	0	0	6	2.70792	0
control	AT2G31510.1	6	-	12	0	23.9356	6	35.396	0
control	AT1G15960.1	7	-	-35	0	13.104	6	10.0446	0
control	AT5G11470.1	8	-	65	0	0.435644	6	2.9505	0
control	AT5G16715.1	3	+	38	0	34.6287	7	32.3713	0
control	AT3G13450.1	7	-	-8	0	34.6733	7	42.1535	0
control	AT1G09210.1	4	-	4	0	95.7129	7	147.559	0
control	AT4G08350.1	6	+	-8	0	131.47	7	148.376	0
control	AT3G20390.1	4	-	-23	0	201.723	7	165.842	0
control	AT5G13020.1	4	-	368	0	81.3861	7	82.495	0
control	AT3G25840.1	11	-	57	0	42.2723	7	40.5248	0
control	AT5G01350.1	1	-	12	0	167.926	7	199.782	0
control	AT5G59390.1	3	+	-15	0	0.445545	7	4.41584	0
control	AT3G06770.1	2	-	-65	0	28.2129	7	46.9604	0
control	AT1G60670.2	3	+	-15	0	6.29208	7	14.6485	0
control	AT4G30975.1	0	+	1241	0	0	7	0.757426	0
control	AT5G43900.2	28	-	10	0	11.4851	7	15.1337	0
control	AT2G44920.2	2	+	38	0	79.5941	7	44.4703	0
control	AT4G21430.1	9	-	-5	0	11.0743	7	14.9505	0
control	AT5G03440.2	3	-	52	0	15.198	7	19.6287	0
control	AT5G26667.3	3	+	-3	0	207.015	7	195.975	0
control	AT5G02940.1	21	-	5	0	37.6188	7	32.7277	0
control	AT5G37850.1	0	+	25	0	49.7921	7	35.9604	0
control	AT2G02710.1	5	-	-10	0	99.703	7	186.886	0
control	AT4G30490.1	3	-	-9	0	20.2772	7	30.5693	0
control	AT1G08890.1	8	+	8	0	13.0743	7	21.7178	0
control	AT5G08130.1	7	-	-25	0	68.9703	7	68.4752	0
control	AT1G18160.1	8	+	-63	0	19.4554	7	20.8515	0
control	AT2G25280.1	7	-	-14	0	22.9208	7	31.3218	0
control	AT1G13770.1	11	+	-34	0	16.1287	7	20.9257	0
control	AT2G16405.1	7	-	13	0	28.0495	8	39.0248	0
control	AT1G12240.1	1	+	553	0	128.01	8	148.683	0
control	AT3G01540.4	6	-	478	0	326.411	8	398.406	0
control	AT5G19090.2	0	+	104	0	68.7376	8	73.0248	0
control	AT1G30410.1	22	+	-5	0	132.866	8	139.792	0
control	AT1G33680.1	5	+	786	0	349.431	8	374.668	0
control	AT3G04070.2	1	-	-137	0	105.465	8	350.208	0
control	AT5G16680.1	8	-	23	0	16.2723	9	15.896	0
control	AT5G16710.1	4	+	10	0	252.782	9	164.426	0
control	AT4G35830.1	2	-	-47	0	520.851	9	501.698	0
control	AT1G18335.1	4	-	7	0	2.44059	9	4.4703	0
control	AT4G00100.1	3	+	-3	0	703.322	9	673.436	0
control	AT1G02100.3	9	+	98	0	5.04455	10	10.0099	0
control	AT5G49730.1	5	-	-149	0	160.708	10	306.926	0
control	AT5G47570.1	1	-	-9	0	236.866	10	238.856	0
control	AT3G01540.4	6	-	518	0	326.411	11	398.406	0
control	AT4G00060.1	9	+	5	0	9.33663	11	15.6881	0
control	AT5G42920.1	3	-	16	0	131.213	11	151.97	0
control	AT5G05430.1	2	-	571	0	14.2376	12	21.4356	0
control	AT4G08470.1	2	-	129	0	32.2871	12	38.8267	0
control	AT5G15230.2	0	+	25	0	65.7129	12	70.8416	0
control	AT5G12370.1	13	-	4	0	30.2079	13	39.6832	0
control	AT4G27710.1	3	+	-47	0	195.163	13	161.624	0
control	AT5G27770.1	0	+	102	0	484.005	13	456.554	0
control	AT2G30440.1	2	+	69	0	51.4653	15	57.1931	0
control	AT2G21660.2	2	-	166	0	13284.9	177	7970.78	0
control	AT4G30720.1	8	-	-8	3	145.109	11	115.639	0.0242995
control	AT2G30530.1	3	+	5	4	46.2574	13	36.4158	0.0173911
control	AT1G76850.1	14	+	113	2	83.3465	12	85.3119	0.0121694
control	AT5G46420.1	4	+	5	7	238.223	14	160.609	0.0222887
control	AT4G17560.1	3	+	32	11	601.584	27	368.119	6.26479e-05
control	AT5G18680.1	2	-	35	3	115.619	11	102.861	0.0271884
control	AT5G11170.1	5	+	599	8	100.119	21	77.698	0.00490336
control	AT2G07050.1	5	+	62	2	135.267	10	111.579	0.0149161
control	AT1G75380.3	9	-	-72	38	1692.09	106	2005.43	3.25389e-06
control	AT4G21660.1	11	-	196	3	57.9752	12	51.5941	0.025665
control	AT1G06410.1	0	+	134	8	1457.84	27	2053.73	0.025461
control	AT5G40810.1	1	+	-3	8	255.45	18	212.757	0.0249746
control	AT3G56160.1	8	-	-17	2	18.1881	6	8.20792	0.0423097
control	AT3G55040.1	1	-	-29	3	62.9356	10	45.5347	0.020792
control	AT5G22640.1	2	+	-7	4	252.866	14	205.599	0.00723371
control	AT1G52230.1	1	+	-40	2	1948.38	11	2099.54	0.0235725
control	AT2G33800.1	1	-	-21	15	4709.44	23	3420.75	0.030932
control	AT5G44520.1	8	-	50	2	60.2574	5	27.8317	0.0472163
control	AT3G48140.1	1	+	-5	2	1697.58	16	2526.49	0.0137569
control	AT3G61060.2	1	+	19	14	522.936	67	1065.54	0.00316961
control	AT2G29360.1	3	+	4	3	132.282	20	143.55	0.000962321
control	AT1G35516.1	0	+	-14	3	339.55	23	379.475	0.000206898
