# Supplementary material for: Dynamic regulation of genome-wide pre-mRNA splicing and stress tolerance by the Sm-like protein LSm5 in Arabidopsis
Source: Genome Biol. 2014 Jan 7;15(1):R1. doi: 10.1186/gb-2014-15-1-r1 (PMC4053965; doi:10.1186/gb-2014-15-1-r1)
Supplement: Additional file 11 — List of exon-skipping events that were over-represented in sad1 under the control or NaCl treatment. [file gb-2014-15-1-r1-S11.xlsx]

## Sheet: Sheet1
Additional File 11: List of exon-skipping events that were over-represented in sad1 under the control or NaCl treatment.
(a) The number indicates the position of the exon that was skipped;
(b)p value is calculated by Fisher Exact Test; Note that if the splice junction was unique in the mutant and the corresponding junction-reads were more than five, this junction would be considered to be significantly over-represented in the mutant and the corresponding p-value would be assigned to zero.
Treatment	ID	Exon(a)	Stands	Junction-read counts in WT	Exon-read counts in WT	Junction-read counts in mutant	Exon-read counts in mutant	p value(b)
NaCl	AT4G33770.1	6	-	0	8.02475	5	17.0396	0
NaCl	AT1G31910.1	1	+	0	31.7673	5	32.3515	0
NaCl	AT3G12200.1	3	-	0	6.5297	5	10.9406	0
NaCl	AT2G32700.2	16	+	0	157.955	5	149.406	0
NaCl	AT4G33925.2	1	+	0	8.64851	5	13.4851	0
NaCl	AT5G59220.1	1	-	0	3646.33	5	2903.33	0
NaCl	AT1G09932.1	5	-	0	26.7228	5	64.1485	0
NaCl	AT5G51430.1	4	-	0	109.901	5	115.777	0
NaCl	AT1G49430.1	7	+	0	27.0545	5	31.6139	0
NaCl	AT1G34360.1	1	+	0	29.896	5	39.4406	0
NaCl	AT1G73650.3	6	-	0	21.901	5	23.5248	0
NaCl	AT1G10090.1	5	-	0	170.05	5	262.124	0
NaCl	AT5G26240.1	1	+	0	52.995	5	75.4604	0
NaCl	AT1G67500.1	12	-	0	42.0743	5	55.8614	0
NaCl	AT2G19480.1	1	+	0	95.1188	5	75.6584	0
NaCl	AT3G12670.1	10	-	0	25.0099	5	33.2079	0
NaCl	AT5G66930.2	1	+	0	32.0099	5	39.0198	0
NaCl	AT5G65060.2	1	+	0	30.5693	5	52.1238	0
NaCl	AT1G72710.1	3	+	0	68.198	5	65.7376	0
NaCl	AT1G52500.1	3	+	0	4.24257	5	6.72772	0
NaCl	AT3G21630.1	10	-	0	135.748	5	129.193	0
NaCl	AT2G30870.1	1	+	0	2546.89	5	3019.71	0
NaCl	AT1G78995.1	1	-	0	128.866	5	115.426	0
NaCl	AT2G45540.1	19	-	0	143.579	5	117.361	0
NaCl	AT1G73390.3	4	-	0	111.936	6	181.282	0
NaCl	AT5G14520.1	3	-	0	83.0149	6	109.485	0
NaCl	AT5G04140.1	17	+	0	583.629	6	621.193	0
NaCl	AT1G66730.1	8	+	0	0.955446	6	2.13366	0
NaCl	AT5G64960.2	2	+	0	56.8267	6	57.2277	0
NaCl	AT2G24420.1	2	+	0	111.01	6	139.812	0
NaCl	AT1G63830.1	2	+	0	23.4554	6	29.9653	0
NaCl	AT3G17880.1	5	+	0	38.7921	6	39.1287	0
NaCl	AT5G20380.1	11	-	0	46.0891	6	40.3812	0
NaCl	AT1G18450.1	11	+	0	8.51485	6	10.698	0
NaCl	AT3G01710.1	3	-	0	1.78713	6	4.5297	0
NaCl	AT5G35560.1	14	-	0	8.05941	7	11.8416	0
NaCl	AT4G10730.1	10	-	0	85.198	7	109.748	0
NaCl	AT1G10130.1	6	+	0	7.05941	7	7.14356	0
NaCl	AT3G05160.2	10	-	0	26.8911	7	14.896	0
NaCl	AT5G15090.1	4	-	0	111.584	7	168.168	0
NaCl	AT2G17190.1	2	-	0	68.9059	7	55.1188	0
NaCl	AT1G11190.1	2	-	0	4.04455	7	8.41584	0
NaCl	AT1G45201.2	2	+	0	85.8861	7	75.7376	0
NaCl	AT1G73660.1	5	-	0	16.9554	8	36.8564	0
NaCl	AT5G48870.1	1	+	0	26.9604	8	24.8663	0
NaCl	AT5G02940.1	4	-	0	59.5198	8	77.4653	0
NaCl	AT3G56080.1	2	-	0	57.5743	8	67.0446	0
NaCl	AT2G44650.1	4	-	0	62.2772	8	64.8614	0
NaCl	AT5G58700.1	1	-	0	217.129	8	243.485	0
NaCl	AT2G35510.1	5	-	0	453.376	8	420.257	0
NaCl	AT1G15740.1	6	+	0	30.9653	9	44.3515	0
NaCl	AT2G18180.1	2	-	0	10.8614	9	145.114	0
NaCl	AT3G15770.2	1	+	0	55.4208	9	89.7426	0
NaCl	AT3G27240.1	6	-	0	163.015	9	147.604	0
NaCl	AT2G30170.2	3	-	0	31.901	10	27.8317	0
NaCl	AT1G65960.2	1	+	0	465.228	11	429.158	0
NaCl	AT4G24940.1	3	+	0	44.9257	14	56.604	0
NaCl	AT4G27820.1	5	-	8	91.9455	28	124.554	0.0265792
NaCl	AT3G27110.1	4	+	13	92.7822	25	83.7673	0.0492347
NaCl	AT2G43910.1	6	-	13	192.812	31	119.698	7.06589e-05
NaCl	AT1G49670.1	12	-	2	63.1733	8	35.703	0.0139845
NaCl	AT1G09932.1	4	-	3	40.9851	36	116.46	0.0168545
NaCl	AT4G37200.1	1	-	3	254.653	11	185.723	0.0110046
NaCl	AT1G20020.2	6	+	4	1165.05	8	663.01	0.0366761
NaCl	AT2G31350.2	5	+	9	69.9653	18	54.9257	0.0360025
NaCl	AT5G48545.1	4	+	4	10.9307	36	17.7772	0.00783929
NaCl	AT1G69480.1	3	-	10	110.04	14	399.257	0.0409885
NaCl	AT2G28900.1	3	-	5	116.733	17	54.1931	6.89924e-05
NaCl	AT3G54840.2	1	+	6	81.4604	17	78.8168	0.0427249
NaCl	AT3G28900.1	2	-	26	67.5594	55	66.9406	0.0106743
control	AT1G78870.3	1	+	0	122.441	5	147.827	0
control	AT5G04240.1	3	+	0	41.2277	5	54.3564	0
control	AT2G47060.2	4	-	0	115.599	5	102.594	0
control	AT1G54260.1	1	+	0	15.4653	5	16.3713	0
control	AT5G21930.2	2	+	0	30.4604	5	28.3911	0
control	AT1G02680.1	3	+	0	5.89604	5	8.98515	0
control	AT1G36280.1	5	+	0	44.6337	5	52.0149	0
control	AT5G43440.1	1	-	0	236.649	5	254.49	0
control	AT3G03100.1	3	-	0	85.1832	5	80.6287	0
control	AT5G38880.1	1	-	0	60.6535	5	68.896	0
control	AT3G12390.1	1	+	0	296.064	5	296.946	0
control	AT5G56950.1	10	+	0	175.173	5	190.45	0
control	AT1G72710.1	3	+	0	60.8168	5	69.0842	0
control	AT5G64580.1	10	-	0	32.4851	5	23.0099	0
control	AT2G40570.1	1	+	0	72.401	5	73.4901	0
control	AT2G44650.1	4	-	0	120	5	105.302	0
control	AT5G05610.2	4	-	0	140.614	5	132.916	0
control	AT1G78995.1	1	-	0	233.807	5	149.416	0
control	AT4G34450.1	10	+	0	313.144	5	386.728	0
control	AT3G14100.1	1	+	0	130.807	5	115.153	0
control	AT3G56040.1	8	-	0	78.8812	5	63.8861	0
control	AT1G52220.2	1	-	0	384.995	6	360.827	0
control	AT4G10730.1	10	-	0	68.0594	6	82.005	0
control	AT5G67560.1	2	+	0	64.7574	6	59.1832	0
control	AT2G34357.1	1	+	0	108.49	6	143.772	0
control	AT3G57410.1	24	-	0	21.2822	6	33.4851	0
control	AT3G26080.1	3	+	0	23.5149	6	26.5099	0
control	AT2G20210.1	2	-	0	14.9109	6	17.1733	0
control	AT3G03180.1	1	+	0	12.3366	6	16.1584	0
control	AT5G18650.1	10	+	0	453.431	6	570.614	0
control	AT4G28025.1	3	-	0	125.406	6	98.5644	0
control	AT5G24740.1	8	-	0	29.8267	7	33.8663	0
control	AT3G63520.1	2	+	0	149.153	7	137.802	0
control	AT5G16350.1	4	+	0	41.0495	7	24.1139	0
control	AT1G78690.1	1	+	0	8.86634	7	13.5495	0
control	AT3G05160.2	8	-	0	44.9752	7	11.0099	0
control	AT3G32940.1	5	-	0	13.2376	7	13.099	0
control	AT2G26900.1	11	-	0	308.446	7	237.802	0
control	AT1G14710.2	6	-	0	284.441	7	381.054	0
control	AT3G01690.1	3	+	0	670.663	8	534.51	0
control	AT1G16540.1	6	+	0	1.03465	8	4.44059	0
control	AT4G04750.1	7	+	0	9.16832	8	5.95545	0
control	AT2G43910.1	2	-	0	237.624	8	205.079	0
control	AT3G54840.2	1	+	0	62.3564	8	86.0198	0
control	AT4G35785.3	6	-	0	12.5297	9	14.802	0
control	AT4G02120.1	9	+	0	24.5792	9	40.4505	0
control	AT2G48120.1	3	+	0	69.302	10	54.5594	0
control	AT4G23710.1	1	+	0	74.7129	11	87.6386	0
control	AT1G04040.1	1	-	0	1667.63	11	2024.17	0
control	AT2G17190.1	2	-	0	48.8614	12	68.6832	0
control	AT5G02810.1	5	-	0	55.4703	13	257.614	0
control	AT4G29900.1	19	-	0	26.6436	13	48.1238	0
control	AT5G48870.1	1	+	0	56.6287	13	65.297	0
control	AT2G38130.2	4	-	0	31.3861	15	49.7079	0
control	AT4G04880.1	6	-	0	7.89604	19	9.44554	0
control	AT2G30170.2	3	-	0	53.5347	19	47.5842	0
control	AT5G65685.2	10	-	0	21.1535	25	22.8119	0
control	AT1G19120.1	2	+	4	18.9455	20	22.5446	0.0306212
control	AT3G55800.1	1	+	2	883.099	7	675.777	0.0465387
control	AT5G48545.1	4	+	8	28.7673	68	42.2871	2.33471e-05
control	AT1G33265.1	1	+	2	54.7574	9	42.7475	0.0241433
control	AT5G65050.3	1	+	15	78.1436	32	69.6089	0.0184096
control	AT3G54480.1	2	-	5	39.901	28	55.1881	0.0056894
control	AT5G23020.1	8	+	20	236.376	46	241.129	0.00368974
control	AT5G53450.2	1	+	20	177.129	92	186.099	3.34767e-09
control	AT5G53450.2	6	+	2	924.322	28	853.218	2.31612e-07
control	AT3G28900.1	2	-	23	165.158	36	132.792	0.0229342
control	AT2G30695.2	2	-	4	77.7673	8	23.8713	0.00382147
