# Supplementary material for: Dynamic regulation of genome-wide pre-mRNA splicing and stress tolerance by the Sm-like protein LSm5 in Arabidopsis
Source: Genome Biol. 2014 Jan 7;15(1):R1. doi: 10.1186/gb-2014-15-1-r1 (PMC4053965; doi:10.1186/gb-2014-15-1-r1)
Supplement: Additional file 12 — List of alternative 5′ splice sites that were over-represented in the wild type under the control or NaCl treatment. [file gb-2014-15-1-r1-S12.xlsx]

## Sheet: Sheet1
Additional File 12: List of alternative 5' splice sites that were over-represented in the wild type under the control or NaCl treatment.
(a) The number indicates the position of the exon that contains alternative 5' splice site;
(b) The number is the distance from alternative 5' splice site to the corresponding dominant 5' splice site, and the minus/plus indicates the downstream and upstream of the dominant 5' splice site, respectively;
(c)p value is calculated by Fisher Exact Test; Note that if the splice junction was unique in the wild type and the corresponding junction-reads were more than five, this junction would be considered to be significantly over-represented in the wild type and the corresponding p-value would be assigned to zero.
Treatment	ID	Exon(a)	Stands	Distance(b)	Junction-read counts in WT	Exon-read counts in WT	Junction-read counts in mutant	Exon-read counts in mutant	p value(c)
NaCl	AT5G18680.1	2	-	148	5	65.9455	0	46.5792	0
NaCl	AT1G10320.1	5	-	654	5	12.0248	0	9.77723	0
NaCl	AT5G17460.1	3	-	-122	5	3327.53	0	3129.11	0
NaCl	AT5G47840.1	4	+	-42	5	263.554	0	228.767	0
NaCl	AT3G58720.1	1	-	145	5	81.5347	0	85.297	0
NaCl	AT1G76050.1	3	+	-23	5	11.4851	0	13.2723	0
NaCl	AT3G19740.1	10	-	34	5	15.2921	0	11.8366	0
NaCl	AT2G38840.1	1	+	38	5	14.3812	0	12.0941	0
NaCl	AT1G67140.2	39	-	8	5	14.505	0	9.06931	0
NaCl	AT1G07119.1	2	+	261	5	19.5396	0	13.1238	0
NaCl	AT1G21190.1	2	-	43	5	26.7871	0	22.7525	0
NaCl	AT5G50915.1	2	-	-6	5	40.3069	0	13.9802	0
NaCl	AT4G02120.1	12	+	-11	5	20.995	0	27.9208	0
NaCl	AT1G15240.3	4	+	5	5	235.916	0	227.396	0
NaCl	AT4G28060.1	1	-	-31	5	123.51	0	96.9208	0
NaCl	AT2G39930.1	8	+	16	5	15.6683	0	15.3564	0
NaCl	AT1G09230.1	5	-	-4	5	23.9703	0	31.297	0
NaCl	AT1G72250.1	3	+	36	5	14.1238	0	16.6683	0
NaCl	AT4G25170.1	0	+	-442	5	446.856	0	236.644	0
NaCl	AT3G56130.1	2	+	130	5	13.005	0	12.1238	0
NaCl	AT1G73760.1	4	-	-57	5	125.495	0	100.074	0
NaCl	AT5G66050.1	5	-	-44	6	37.1683	0	37.4158	0
NaCl	AT3G01590.1	2	+	64	6	39.1337	0	46.3762	0
NaCl	AT1G19570.1	1	-	85	6	3671.27	0	2841.23	0
NaCl	AT3G05160.2	12	-	-30	6	16.4604	0	6.29208	0
NaCl	AT3G54380.3	7	-	37	6	8.85149	0	9.34653	0
NaCl	AT5G11840.1	2	-	-5	6	14.1337	0	5.11386	0
NaCl	AT2G38180.1	4	+	-58	6	40.7525	0	25.1634	0
NaCl	AT1G73990.1	10	+	-4	6	54.6238	0	53.8317	0
NaCl	AT5G08590.1	2	+	14	6	40.5594	0	23.4851	0
NaCl	AT2G36380.1	1	+	-88	6	97.3168	0	121.876	0
NaCl	AT3G18900.1	8	+	18	6	2.26733	0	0.752475	0
NaCl	AT4G31570.1	1	+	-4	6	843.861	0	899.416	0
NaCl	AT5G04900.1	2	+	-4	6	9.85644	0	5.89604	0
NaCl	AT3G10820.1	5	+	4	6	112.767	0	123.53	0
NaCl	AT4G21820.1	6	+	247	6	1.56436	0	2	0
NaCl	AT4G35300.1	5	-	166	7	71.2079	0	43.2376	0
NaCl	AT2G46700.1	10	-	277	7	112.718	0	110.931	0
NaCl	AT3G28956.1	3	-	7	7	8.70297	0	11.5248	0
NaCl	AT5G04360.1	6	+	61	7	18.5693	0	12.8366	0
NaCl	AT4G00430.2	2	-	219	7	5380.31	0	4059.9	0
NaCl	AT2G38870.1	1	-	-74	7	420.292	0	249.51	0
NaCl	AT2G43430.1	7	-	-124	8	35.4901	0	25.6436	0
NaCl	AT2G20890.1	1	+	-153	8	1241.36	0	1111.35	0
NaCl	AT2G38780.1	4	+	158	9	20.3762	0	23.5248	0
NaCl	AT3G10130.1	7	-	6	10	59.3267	0	43.495	0
NaCl	AT1G01220.1	1	+	19	11	36.2525	0	32.7871	0
NaCl	AT4G27800.3	7	-	-8	15	175.931	0	141.03	0
NaCl	AT3G60950.1	17	+	-20	19	9.09901	0	16.2129	0
NaCl	AT3G46780.1	1	+	10	34	908.366	33	417.401	0.00314952
NaCl	AT1G17940.1	12	-	329	21	14.1881	12	33.6832	0.00296299
NaCl	AT3G03690.1	3	-	5	42	101.525	17	90.9505	0.0158695
NaCl	AT3G16800.2	1	+	-41	16	311.208	7	436.624	0.00945535
NaCl	AT3G60410.1	2	+	-9	19	46.302	14	82.802	0.0284676
NaCl	AT1G04910.1	6	-	25	15	7.29208	2	7.08911	0.0438716
NaCl	AT4G24800.1	0	+	155	15	265.134	3	282.371	0.0036013
NaCl	AT1G05900.2	4	+	31	6	5.87624	2	16.9851	0.0315804
NaCl	AT3G09860.1	0	+	125	16	192.089	5	174.718	0.0418277
NaCl	AT5G27970.1	37	+	36	15	39.995	7	61.8713	0.0176433
NaCl	AT4G32060.1	3	+	145	32	344.089	8	422	1.31668e-05
NaCl	AT1G17410.2	3	-	4	20	29.2079	10	41.396	0.0288028
control	AT1G68890.1	15	+	-112	5	47.3663	0	45.0941	0
control	AT5G04690.1	3	-	191	5	0.712871	0	1.58911	0
control	AT1G30400.1	0	+	-5	5	154.094	0	170.203	0
control	AT2G27730.1	3	-	191	5	86.3218	0	86.302	0
control	AT1G01710.1	7	+	-49	5	41.3465	0	28.8515	0
control	AT4G16350.1	7	-	88	5	4.57426	0	6.26733	0
control	AT4G25770.1	6	-	-64	5	40.8366	0	48.5545	0
control	AT3G05380.4	1	+	284	5	5.02475	0	3.37129	0
control	AT1G18440.1	2	+	-8	5	8.64851	0	8.92574	0
control	AT5G28350.2	14	+	28	5	17.9109	0	19.7624	0
control	AT5G19430.1	0	+	142	5	50.0198	0	50.7079	0
control	AT5G43100.1	5	+	16	5	16.5347	0	22.7426	0
control	AT3G17712.2	2	+	-4	5	1.21782	0	0	0
control	AT2G36792.2	0	+	3	5	151.059	0	116.119	0
control	AT3G04445.1	2	+	14	5	13	0	13.099	0
control	AT1G05570.2	20	-	201	5	7.99505	0	10.2673	0
control	AT1G60800.1	8	-	-2	5	52.297	0	49.6733	0
control	AT3G23760.1	2	-	895	5	170.287	0	123.094	0
control	AT5G19840.1	9	+	4	5	2.99505	0	2.02475	0
control	AT5G02810.1	4	-	201	5	59.6881	0	221.173	0
control	AT4G02005.2	3	-	168	5	1.92079	0	4.15347	0
control	AT5G01920.1	3	+	-5	5	391.46	0	220.653	0
control	AT5G09660.3	4	-	-3	5	1775.98	0	1194.18	0
control	AT3G55630.3	8	+	-11	5	31.104	0	21.8317	0
control	AT3G26100.1	2	+	-5	5	268.926	0	206.604	0
control	AT5G49950.1	11	-	7	5	11.5693	0	14.4901	0
control	AT2G47900.2	5	-	97	5	103.252	0	94.7426	0
control	AT3G25520.2	5	-	129	5	132.337	0	178.277	0
control	AT4G34265.1	2	+	-13	5	78.2574	0	75.6782	0
control	AT2G39470.3	3	+	-31	5	298.198	0	109.683	0
control	AT3G60500.3	7	+	-16	6	32.5149	0	27.5495	0
control	AT1G51850.1	1	-	-72	6	34.9554	0	26.4208	0
control	AT4G31390.2	0	+	-16	6	212.752	0	158.144	0
control	AT3G48110.1	8	+	170	6	46.7376	0	23.1535	0
control	AT2G25910.2	5	-	163	6	16.1485	0	29.4257	0
control	AT4G33520.3	5	+	32	6	26.7277	0	25.5099	0
control	AT1G06010.1	1	+	-25	6	64.5693	0	61.599	0
control	AT1G13450.1	2	-	142	6	44.6485	0	43.8218	0
control	AT3G09800.1	6	-	84	6	14.005	0	17.7327	0
control	AT1G25570.1	4	-	-8	6	15.0396	0	16.2921	0
control	AT3G07180.1	8	-	-2	6	10.3614	0	10.2574	0
control	AT1G71750.2	3	-	40	6	29.797	0	29.2327	0
control	AT1G12700.1	1	-	30	6	9.5297	0	21.0248	0
control	AT2G24680.1	2	-	521	6	10.9158	0	11.5347	0
control	AT1G30270.1	1	+	139	7	16.9703	0	20.2673	0
control	AT5G59660.1	14	+	-55	7	11.6782	0	8.5198	0
control	AT2G45910.1	0	+	-273	7	42.4158	0	60.8812	0
control	AT2G21960.1	1	+	-5	7	38.2228	0	16.5446	0
control	AT2G02770.1	9	-	63	7	3.31188	0	0.831683	0
control	AT3G33530.1	10	+	211	8	36.1584	0	30.9554	0
control	AT1G53230.1	1	-	-19	8	1082.66	0	474.332	0
control	AT5G64460.1	4	-	4	8	52.1782	0	35.3267	0
control	AT2G06850.1	2	+	-2	9	4213.54	0	3616.6	0
control	AT3G61490.3	0	+	33	9	110.842	0	171.663	0
control	AT5G07630.1	10	+	-11	9	14.1782	0	24.3515	0
control	AT5G44750.1	6	+	17	10	18.4752	0	7.14356	0
control	AT4G24800.1	0	+	155	10	222.941	0	263.579	0
control	AT1G31910.1	1	+	7	11	12.4604	0	13.1683	0
control	AT1G04080.3	7	+	27	13	77.0743	0	95.3069	0
control	AT1G61430.1	4	-	-9	17	27.7228	0	18.802	0
control	AT5G53460.1	4	+	354	18	70.4208	2	67.099	0.0011963
control	AT1G03905.1	0	+	320	6	27.7079	2	55.2079	0.0485213
control	AT4G33060.1	4	+	167	7	54.0594	2	83.4752	0.0346302
control	AT4G02260.1	20	+	-45	11	268.96	2	232.054	0.044286
control	AT1G11650.2	1	+	339	26	917.48	12	886.411	0.0337212
control	AT3G15980.3	2	-	-43	25	125.455	11	131.045	0.0215343
control	AT4G13670.1	0	+	25	29	335.535	10	247.767	0.0438842
control	AT5G53850.3	11	-	287	33	53.7178	10	46.3366	0.0146707
control	AT1G04120.2	8	-	136	9	225.05	3	321.708	0.0337525
control	AT4G32060.1	3	+	145	63	424.054	24	291.366	0.0198368
control	AT5G10350.1	5	-	-6	18	57.8515	4	54.8218	0.00946566
control	AT1G27630.1	1	+	553	28	93.7822	12	97.9455	0.0228249
