# Supplementary material for: Dynamic regulation of genome-wide pre-mRNA splicing and stress tolerance by the Sm-like protein LSm5 in Arabidopsis
Source: Genome Biol. 2014 Jan 7;15(1):R1. doi: 10.1186/gb-2014-15-1-r1 (PMC4053965; doi:10.1186/gb-2014-15-1-r1)
Supplement: Additional file 13 — List of exon-skipping events that were over-represented in the wild type under the control or NaCl treatment. [file gb-2014-15-1-r1-S13.xlsx]

## Sheet: Sheet1
Additional File 13: List of exon-skipping events that were over-represented in the wild type under the control or NaCl treatment.
(a) The number indicates the position of the exon that was skipped;
(b) p value is calculated by Fisher Exact Test; Note that if the splice junction was unique in the wild type and the corresponding junction-reads were more than five, this junction would be considered to be significantly over-represented in the wild type and the corresponding p-value would be assigned to zero.
Treatment	ID	Exon(a)	Stands	Junction-read counts in WT	Exon-read counts in WT	Junction-read counts in mutant	Exon-read counts in mutant	p value(b)
NaCl	AT2G06925.1	1	-	5	91.7822	0	49.3911	0
NaCl	AT3G17880.1	1	+	5	33.7574	0	37.9208	0
NaCl	AT5G38660.1	2	-	5	37.9257	0	34.5941	0
NaCl	AT1G56300.1	2	-	5	54.5	0	38.1931	0
NaCl	AT4G21430.1	9	-	5	27.4802	0	30.401	0
NaCl	AT3G54960.1	10	-	5	145.921	0	108.96	0
NaCl	AT2G20270.1	3	-	5	143.554	0	137.911	0
NaCl	AT5G20500.1	1	+	5	123.554	0	100.604	0
NaCl	AT4G26850.1	4	-	5	169.193	0	325.96	0
NaCl	AT3G24190.1	8	+	5	169.183	0	226.856	0
NaCl	AT4G33905.1	2	-	5	507.139	0	459.475	0
NaCl	AT5G27150.1	9	+	5	355.193	0	294.886	0
NaCl	AT1G25520.1	4	+	5	22.4455	0	22.5099	0
NaCl	AT1G75210.1	10	+	5	11.1931	0	12.005	0
NaCl	AT3G62010.1	11	+	6	616.401	0	839.5	0
NaCl	AT1G55140.2	3	-	6	29.4604	0	30.104	0
NaCl	AT1G44790.1	5	-	6	12.8119	0	10.6733	0
NaCl	AT1G09210.1	8	-	6	195.535	0	143.391	0
NaCl	AT5G08110.1	6	-	6	14.0446	0	14.6832	0
NaCl	AT5G28050.1	3	-	6	206.436	0	212.51	0
NaCl	AT5G10470.2	5	-	6	59.5297	0	54.0297	0
NaCl	AT3G01590.1	4	+	7	79.3366	0	96.4505	0
NaCl	AT4G14030.1	5	-	7	233.218	0	174.827	0
NaCl	AT2G48160.1	9	-	8	655.782	0	622.134	0
NaCl	AT1G78060.1	2	-	8	378.238	0	335.733	0
NaCl	AT1G33980.1	1	+	8	137.213	0	172.777	0
NaCl	AT1G70700.2	1	+	9	710.688	0	1905.11	0
NaCl	AT5G19050.1	1	+	9	44.7228	0	36.8416	0
NaCl	AT3G22380.1	8	+	9	171.743	0	142.391	0
NaCl	AT1G51500.1	6	-	11	557.327	0	403.297	0
NaCl	AT2G47710.1	2	-	12	318.614	0	168.361	0
NaCl	AT5G01800.1	1	+	19	111.792	0	110.955	0
NaCl	AT5G03630.1	7	-	23	108.099	6	123.975	0.0012696
NaCl	AT5G20900.1	1	+	54	540.792	19	623.985	5.18543e-06
NaCl	AT1G56600.1	2	+	46	3014.9	11	3669.29	5.6673e-08
NaCl	AT1G58270.1	3	-	75	2788.13	20	1926.76	7.63863e-05
NaCl	AT3G56090.1	6	-	22	489.475	2	466.361	4.13181e-05
NaCl	AT1G73390.3	3	-	20	212.837	6	322.411	0.00031443
control	AT3G63340.1	11	-	5	71.7277	0	55.7079	0
control	AT3G23530.1	1	+	6	119.322	0	121.505	0
control	AT3G12680.1	10	-	7	35.4505	0	43.2871	0
