# Supplementary material for: Dynamic regulation of genome-wide pre-mRNA splicing and stress tolerance by the Sm-like protein LSm5 in Arabidopsis
Source: Genome Biol. 2014 Jan 7;15(1):R1. doi: 10.1186/gb-2014-15-1-r1 (PMC4053965; doi:10.1186/gb-2014-15-1-r1)
Supplement: Additional file 14 — List of alternative 3′ splice sites that were over-represented in the NaCl-treated sad1 mutant. [file gb-2014-15-1-r1-S14.xlsx]

## Sheet: Sheet1
Additional File 14: List of alternative 3' splice sites that were over-represented in the NaCl-treated sad1 mutant.
(a) The number indicates the position of the exon that contains alternative 3' splice site;
(b) The number is the distance from alternative 3'splice site to the corresponding dominant 3' splice site, and the minus/plus indicates the downstream and upstream of the dominant 3' splice site, respectively;
(c) p value is calculated by Fisher Exact Test; Note that if the splice junction was unique in the mutant and the corresponding junction-reads were more than five, this junction would be considered to be significantly over-represented in the mutant and the corresponding p-value would be assigned to zero.
Treatment	ID	Exon(a)	Stands	Distance(b)	Junction-read counts in WT	Exon-read counts in WT	Junction-read counts in mutant	Exon-read counts in mutant	p value(c)
NaCl	AT5G38720.1	6	-	-21	0	6.96535	5	11.3663	0
NaCl	AT3G06810.1	10	+	4	0	174.95	5	126.426	0
NaCl	AT4G19110.1	7	-	6	0	80.7673	5	103.089	0
NaCl	AT1G78800.1	3	-	28	0	25.1634	5	24.3911	0
NaCl	AT1G54370.1	2	-	-11	0	12.3515	5	20.099	0
NaCl	AT4G19870.2	0	-	-41	0	74.7475	5	106.842	0
NaCl	AT1G66970.2	3	-	57	0	110.025	5	136.748	0
NaCl	AT2G31530.1	8	+	5	0	15.9109	5	21.2129	0
NaCl	AT3G27325.2	17	+	-3	0	12.8366	5	18.3069	0
NaCl	AT4G16150.1	7	+	3	0	34.1089	5	47.5545	0
NaCl	AT3G05630.1	14	+	6	0	63.396	5	104.059	0
NaCl	AT1G26470.1	4	+	7	0	26.7178	5	25.5297	0
NaCl	AT4G33470.1	4	-	-5	0	28.6436	5	49.8812	0
NaCl	AT1G32490.2	11	-	4	0	8.94554	5	9.85149	0
NaCl	AT1G16445.1	2	+	13	0	11.5644	5	20.1535	0
NaCl	AT3G08960.1	18	-	-16	0	33.9554	5	46.901	0
NaCl	AT2G17640.1	3	-	13	0	20.2228	5	16.8218	0
NaCl	AT3G50590.1	8	+	41	0	38.3861	5	35.6683	0
NaCl	AT1G24440.1	2	+	-22	0	29.0099	5	37.6089	0
NaCl	AT1G27595.1	19	+	5	0	48.7475	5	65.5891	0
NaCl	AT2G14680.3	11	+	10	0	33.8762	5	40.302	0
NaCl	AT5G23880.1	4	+	25	0	14.3564	5	22.3861	0
NaCl	AT3G13070.1	9	-	5	0	12.2772	5	12.396	0
NaCl	AT5G43935.1	1	+	15	0	1.04455	5	3.88119	0
NaCl	AT2G22910.1	2	+	-28	0	35.6832	5	32.1733	0
NaCl	AT1G66730.1	5	+	7	0	3.36634	5	9.4505	0
NaCl	AT5G41370.1	6	+	-35	0	26.5495	5	22.2178	0
NaCl	AT3G22275.1	1	-	27	0	24.7079	5	128.386	0
NaCl	AT1G01960.1	5	-	5	0	126.124	5	116.554	0
NaCl	AT5G04980.2	4	-	7	0	69.0297	5	120.198	0
NaCl	AT5G05570.1	6	+	-113	0	8.73762	5	15.3515	0
NaCl	AT1G30450.2	2	+	-59	0	17.099	5	19.5396	0
NaCl	AT1G42480.2	3	+	-174	0	7.74257	5	8.35644	0
NaCl	AT1G72710.1	1	+	14	0	204.045	5	154.089	0
NaCl	AT1G32330.1	1	-	-1021	0	225.866	5	192.545	0
NaCl	AT3G29100.1	1	-	249	0	27.3614	5	39.8416	0
NaCl	AT1G06180.1	2	+	-53	0	129.495	5	115.411	0
NaCl	AT3G59220.1	3	+	29	0	65.6485	5	126.015	0
NaCl	AT1G34065.1	5	-	7	0	2.78713	5	5.24257	0
NaCl	AT1G17280.2	0	-	5	0	169.342	5	173.762	0
NaCl	AT1G28560.2	1	-	61	0	27.0099	5	35.9604	0
NaCl	AT4G31240.1	1	-	62	0	78.2574	5	119.109	0
NaCl	AT5G11380.2	6	+	4	0	64.6683	5	62.2376	0
NaCl	AT5G46710.1	0	-	7	0	249.134	5	1173.98	0
NaCl	AT1G02670.1	4	+	-49	0	8.0099	5	29.1733	0
NaCl	AT2G46455.1	1	-	-242	0	0	5	1.60396	0
NaCl	AT5G39830.1	6	+	7	0	50.9059	5	42.3069	0
NaCl	AT1G26230.1	11	-	4	0	21.2921	5	7.44059	0
NaCl	AT4G37820.1	1	+	14	0	398.96	5	356.079	0
NaCl	AT5G04380.1	3	+	21	0	20.6386	5	67.9505	0
NaCl	AT3G60300.1	6	+	8	0	279.213	5	200.391	0
NaCl	AT1G29730.1	2	-	3	0	3.07426	5	4.5396	0
NaCl	AT1G53165.3	15	+	8	0	29.6386	5	38.8465	0
NaCl	AT5G04140.1	15	+	43	0	244.995	5	254.376	0
NaCl	AT2G31280.4	7	+	5	0	205.876	5	193.04	0
NaCl	AT4G31340.1	4	+	-17	0	96.5248	5	93.1634	0
NaCl	AT2G22920.2	9	+	-28	0	5.40594	5	4.66337	0
NaCl	AT5G24670.1	8	+	16	0	42.0545	5	51.5396	0
NaCl	AT2G20360.1	5	+	4	0	54.7129	5	49.9059	0
NaCl	AT5G06510.1	1	+	-22	0	14.3713	5	12.8069	0
NaCl	AT4G39050.1	11	+	-274	0	24.3614	5	28.5594	0
NaCl	AT5G04810.1	4	+	4	0	59.0891	5	53.698	0
NaCl	AT2G21300.1	12	-	-627	0	80.1188	5	84.2673	0
NaCl	AT4G31210.1	2	+	5	0	101.812	5	132.446	0
NaCl	AT5G48620.1	3	+	-17	0	192.569	5	205.455	0
NaCl	AT2G26610.1	12	+	-21	0	1.0099	5	2.98515	0
NaCl	AT3G20270.1	8	+	160	0	27.9158	5	49.6337	0
NaCl	AT2G25530.1	7	+	47	0	18.3515	5	30.2178	0
NaCl	AT2G34750.1	8	-	4	0	47.7129	5	55.7921	0
NaCl	AT3G22200.1	8	+	56	0	234.634	5	164.322	0
NaCl	AT4G27370.1	15	-	-81	0	1.18317	5	3.02475	0
NaCl	AT5G23060.1	3	-	4	0	520.252	5	588.332	0
NaCl	AT5G62050.1	6	-	-23	0	11.0792	5	17.4059	0
NaCl	AT2G23890.1	4	+	8	0	19.1485	5	26.4703	0
NaCl	AT2G24100.1	2	+	11	0	155.663	5	305.411	0
NaCl	AT5G19550.1	2	+	4	0	28.2178	5	28.2277	0
NaCl	AT3G61320.1	1	+	22	0	115.762	5	119.099	0
NaCl	AT3G16785.1	5	+	-5	0	48.7327	5	48.8416	0
NaCl	AT3G59100.1	32	+	29	0	24.4554	5	24.2079	0
NaCl	AT2G02390.1	8	+	-13	0	69.901	5	58.0792	0
NaCl	AT3G21070.2	1	-	4	0	196.059	5	270.649	0
NaCl	AT5G10100.2	6	+	24	0	17.2772	5	37.8812	0
NaCl	AT1G78620.1	3	-	-19	0	141.475	5	101.158	0
NaCl	AT3G27325.2	3	+	5	0	59.0842	5	60.2772	0
NaCl	AT1G69370.1	2	+	8	0	29.6782	5	55.2871	0
NaCl	AT3G58640.2	15	-	8	0	56.901	5	59.5347	0
NaCl	AT2G29390.1	5	-	20	0	27.7228	5	24.9307	0
NaCl	AT2G33380.2	1	-	2	0	1542.53	5	1978.05	0
NaCl	AT5G65740.1	3	-	-4	0	3.24257	5	5.14356	0
NaCl	AT5G37180.1	1	+	-3	0	7.4802	5	8.86139	0
NaCl	AT3G10160.1	10	-	-236	0	9.26733	5	9.53465	0
NaCl	AT4G28470.1	8	-	11	0	59.104	5	81.3168	0
NaCl	AT3G04460.1	5	+	-4	0	10.4109	5	20.7079	0
NaCl	AT2G20840.1	10	-	-381	0	8.83663	5	10.6634	0
NaCl	AT1G79830.4	13	-	5	0	10.2129	5	10.9505	0
NaCl	AT5G19330.1	9	-	23	0	65.1089	5	67.3614	0
NaCl	AT3G12560.1	7	-	-37	0	9.33168	5	18.802	0
NaCl	AT3G49060.1	7	-	10	0	14.6386	5	19.2277	0
NaCl	AT3G03630.1	6	-	19	0	60.604	5	112.634	0
NaCl	AT3G26690.1	3	-	15	0	47.9554	5	59.1584	0
NaCl	AT1G45110.1	3	+	-8	0	2.32673	5	5.96535	0
NaCl	AT4G20070.1	9	+	84	0	65.4208	5	91.2228	0
NaCl	AT5G66880.1	1	+	-42	0	155.287	5	184.767	0
NaCl	AT3G04610.1	4	-	-615	0	274.485	5	259.738	0
NaCl	AT1G33470.2	5	+	12	0	239.99	5	194.099	0
NaCl	AT1G12250.1	5	+	31	0	95.9554	6	77.4703	0
NaCl	AT4G09010.1	7	-	10	0	209.431	6	135.406	0
NaCl	AT3G62370.1	1	+	-10	0	16.0149	6	14.0495	0
NaCl	AT2G45540.2	30	-	-178	0	382.733	6	314.366	0
NaCl	AT5G45610.1	6	-	5	0	5.31683	6	6.35149	0
NaCl	AT5G38420.1	0	-	21	0	5576	6	5583.2	0
NaCl	AT5G13300.1	5	-	-5	0	44.1337	6	49.0446	0
NaCl	AT3G16400.2	2	+	13	0	5546.47	6	5184.09	0
NaCl	AT3G58930.1	2	-	-108	0	22.2921	6	49.8168	0
NaCl	AT3G59210.2	3	+	22	0	216.728	6	350.277	0
NaCl	AT1G30400.2	5	+	7	0	45.1188	6	47.9208	0
NaCl	AT2G36960.3	10	+	99	0	107.748	6	102.059	0
NaCl	AT5G15090.1	4	-	13	0	49.797	6	101.267	0
NaCl	AT1G75200.1	6	-	26	0	179.416	6	211.04	0
NaCl	AT3G21660.1	1	-	10	0	4.63861	6	18.5149	0
NaCl	AT1G15590.1	2	+	-152	0	0.856436	6	5.48515	0
NaCl	AT1G06820.1	7	-	14	0	17.4307	6	19.7822	0
NaCl	AT2G19950.1	9	-	25	0	17.396	6	9.62871	0
NaCl	AT1G02850.5	10	+	19	0	141.158	6	117.906	0
NaCl	AT5G22640.1	7	+	-111	0	36.1139	6	31.5891	0
NaCl	AT3G13490.1	1	-	-56	0	62.0594	6	68.8762	0
NaCl	AT1G49050.2	5	+	43	0	37.3861	6	69.8218	0
NaCl	AT3G07360.2	1	+	-276	0	1701	6	2540.46	0
NaCl	AT1G11960.1	2	-	89	0	277.327	6	439.619	0
NaCl	AT2G33380.2	0	-	-250	0	4811.13	6	5999.56	0
NaCl	AT3G53180.1	1	+	-49	0	473.47	6	598.644	0
NaCl	AT5G19850.1	4	-	17	0	49.9109	6	82.6337	0
NaCl	AT1G80420.2	2	-	5	0	15.901	6	17.1238	0
NaCl	AT2G18180.1	6	-	37	0	1.42574	6	24.099	0
NaCl	AT1G12750.2	2	-	-239	0	71.8713	6	77.4257	0
NaCl	AT2G36850.1	20	-	9	0	39.5891	6	63.4554	0
NaCl	AT5G47040.1	10	-	21	0	163.723	6	257.837	0
NaCl	AT3G07310.1	0	-	-315	0	710.188	6	1077.22	0
NaCl	AT3G60070.1	11	-	-11	0	9.69802	6	10.9851	0
NaCl	AT4G21430.1	6	-	3	0	91.7574	6	105.272	0
NaCl	AT5G24770.2	0	-	5	0	1408.09	6	1599.03	0
NaCl	AT3G54500.4	0	-	5	0	98.0396	6	243.673	0
NaCl	AT3G57680.1	4	+	19	0	4.18812	6	11.6782	0
NaCl	AT5G03995.1	0	-	-33	0	3.72772	6	6.66832	0
NaCl	AT2G46180.1	3	-	15	0	28.3713	6	38.5149	0
NaCl	AT4G02400.1	2	+	3	0	68.2129	6	88.9802	0
NaCl	AT5G43710.1	6	-	-11	0	3.5099	6	7.9505	0
NaCl	AT5G26180.2	11	+	-38	0	7.14851	6	10.7079	0
NaCl	AT4G05020.1	6	+	4	0	294.114	6	558.064	0
NaCl	AT4G30780.1	4	+	4	0	85.0693	6	115.564	0
NaCl	AT1G16880.1	6	+	-255	0	86.6733	6	87.6634	0
NaCl	AT5G05540.1	7	+	8	0	6.63366	6	9.58911	0
NaCl	AT4G36760.1	8	+	73	0	80.7525	6	55.797	0
NaCl	AT1G49350.1	5	+	9	0	6.60891	6	4.63861	0
NaCl	AT3G14400.1	6	-	-10	0	172.916	6	177.069	0
NaCl	AT1G76140.1	1	+	5	0	137.941	6	130.738	0
NaCl	AT1G67720.1	9	+	12	0	36.3416	6	43.6733	0
NaCl	AT3G23540.2	5	+	5	0	17.198	6	17.7921	0
NaCl	AT1G56140.1	12	-	-44	0	6.43564	6	7.65842	0
NaCl	AT2G37450.1	3	-	-290	0	45.1188	6	40.1139	0
NaCl	AT2G40270.2	3	-	-16	0	102.416	6	151.188	0
NaCl	AT5G15840.1	0	-	-45	0	53.0644	6	126.678	0
NaCl	AT1G55480.1	1	+	5	0	832.936	6	1040.19	0
NaCl	AT4G13730.2	6	+	-8	0	26.4703	7	25.7079	0
NaCl	AT5G13950.1	5	-	8	0	22.5347	7	28.6337	0
NaCl	AT1G07705.1	7	+	18	0	22.2921	7	36.2772	0
NaCl	AT5G45020.1	1	+	12	0	13.4604	7	14.1436	0
NaCl	AT5G02250.1	4	+	19	0	24.5594	7	18.4901	0
NaCl	AT5G46470.1	3	+	10	0	144.649	7	243.257	0
NaCl	AT1G19660.2	5	-	5	0	78.8614	7	77.9703	0
NaCl	AT5G13480.1	9	-	-4	0	4.00495	7	10.3317	0
NaCl	AT2G38580.1	13	+	-8	0	11.6634	7	10.1931	0
NaCl	AT4G33700.1	2	-	8	0	43.995	7	27.8515	0
NaCl	AT3G14910.1	3	+	25	0	14.1386	7	17.2079	0
NaCl	AT1G78955.1	9	-	-13	0	3.70792	7	4.92079	0
NaCl	AT1G20270.1	0	-	5	0	58.5149	7	61.1832	0
NaCl	AT3G53930.1	3	+	19	0	4.14851	7	8.90099	0
NaCl	AT1G33410.2	6	-	44	0	13.802	7	28.6436	0
NaCl	AT5G06980.2	2	+	16	0	241.5	7	1032.36	0
NaCl	AT5G28050.1	2	-	-42	0	182.866	7	179.96	0
NaCl	AT4G21770.1	7	-	11	0	22.5297	7	38.4604	0
NaCl	AT4G12680.1	5	+	-4	0	9.4604	7	22.2327	0
NaCl	AT1G60270.1	9	-	4	0	11.901	7	19.7228	0
NaCl	AT5G02940.1	21	-	-215	0	21.0545	7	27.6733	0
NaCl	AT1G26170.1	3	-	-3	0	18.8861	7	22.1089	0
NaCl	AT3G59060.3	3	-	5	0	311.941	7	656.728	0
NaCl	AT5G06980.2	1	+	-3	0	191.03	7	868.752	0
NaCl	AT1G30135.1	1	+	8	0	14.9406	7	74.2129	0
NaCl	AT1G18270.1	12	-	4	0	33.2772	7	29.3812	0
NaCl	AT1G72650.2	3	+	12	0	32.8416	7	32.9703	0
NaCl	AT5G61900.1	8	-	5	0	38.4406	7	73.3168	0
NaCl	AT3G27820.1	5	+	-13	0	218.748	7	168.47	0
NaCl	AT5G16960.1	3	-	10	0	34.7079	7	178.188	0
NaCl	AT5G67440.2	2	-	-403	0	20.9505	7	59.5495	0
NaCl	AT5G19220.1	6	-	17	0	83.3168	7	94.0891	0
NaCl	AT2G42070.1	4	-	-20	0	23.8267	7	26.0248	0
NaCl	AT1G61440.1	4	-	-15	0	2.4703	7	6.68317	0
NaCl	AT1G13320.3	10	-	-163	0	242.955	7	223.455	0
NaCl	AT1G32090.1	5	-	4	0	16.9307	7	27.4059	0
NaCl	AT5G09930.1	3	-	4	0	2.60396	7	20.5495	0
NaCl	AT5G19430.1	2	+	-120	0	37.7723	7	64.6386	0
NaCl	AT1G12840.1	5	+	5	0	116.941	8	99.3168	0
NaCl	AT2G23390.1	7	-	7	0	100.421	8	115.144	0
NaCl	AT1G41830.1	2	-	14	0	308.827	8	398.743	0
NaCl	AT5G06980.2	3	+	3	0	118.708	8	397.416	0
NaCl	AT5G01720.1	5	-	-263	0	54.3812	8	74.6238	0
NaCl	AT2G34920.1	1	-	-42	0	11.1931	8	14.5149	0
NaCl	AT5G05540.1	5	+	50	0	19.8515	8	29.0644	0
NaCl	AT2G36810.1	11	-	22	0	32.495	8	31.0693	0
NaCl	AT3G57530.1	6	-	-142	0	464.436	8	710.995	0
NaCl	AT3G27530.1	12	-	7	0	11.8465	8	16.797	0
NaCl	AT5G48870.1	1	+	2	0	43	8	36.3861	0
NaCl	AT3G06500.1	1	+	-436	0	2850.65	8	4372.27	0
NaCl	AT5G04090.2	3	-	8	0	44.0545	8	63.7921	0
NaCl	AT1G70820.1	4	+	20	0	192.158	8	167.564	0
NaCl	AT2G36630.1	2	-	7	0	182.124	8	304.262	0
NaCl	AT1G26130.2	1	+	-122	0	31.2772	8	30.2426	0
NaCl	AT1G67140.2	22	-	4	0	23.1238	8	24.901	0
NaCl	AT5G39770.1	5	-	12	0	1.52475	8	6.76238	0
NaCl	AT1G62130.1	10	-	-49	0	2.35149	8	4.38614	0
NaCl	AT1G70760.1	2	+	-8	0	197.832	8	179.545	0
NaCl	AT3G56300.1	1	+	50	0	4.16832	8	6.44554	0
NaCl	AT5G66050.1	5	-	22	0	34.9109	8	30.9455	0
NaCl	AT4G33460.1	2	-	-213	0	24.9505	8	43.2772	0
NaCl	AT5G64170.2	3	-	-153	0	361.886	8	666.446	0
NaCl	AT1G31540.1	2	-	11	0	261.738	8	645.381	0
NaCl	AT1G02670.1	7	+	-214	0	0	9	3.15347	0
NaCl	AT1G19025.1	2	+	61	0	8.9802	9	22.2723	0
NaCl	AT5G66380.1	3	-	-3	0	9.07426	9	14.1683	0
NaCl	AT3G23080.2	2	-	62	0	74.1287	9	93.4901	0
NaCl	AT2G44090.1	1	-	-61	0	241.277	9	226.475	0
NaCl	AT5G10690.1	8	-	-5	0	29.7673	9	24.6436	0
NaCl	AT1G19870.1	4	-	177	0	232.079	9	261.728	0
NaCl	AT2G04050.1	2	-	35	0	13.6139	9	156.46	0
NaCl	AT5G40348.1	1	+	-1117	0	8.11881	10	48.703	0
NaCl	AT3G45650.1	2	+	7	0	72.0396	10	258.916	0
NaCl	AT3G56210.2	5	-	11	0	8.21287	10	9.23267	0
NaCl	AT5G41220.1	4	-	29	0	2.91089	10	4.48515	0
NaCl	AT1G67090.1	0	-	21	0	41835.3	10	34221.5	0
NaCl	AT2G29650.1	7	-	-15	0	246.856	10	289.975	0
NaCl	AT5G02940.1	17	-	5	0	34.8069	10	48.2327	0
NaCl	AT2G27760.1	4	+	11	0	11.8416	10	21.3911	0
NaCl	AT1G31870.1	3	+	-100	0	114.678	10	133.203	0
NaCl	AT3G11530.1	2	-	-106	0	18.5891	10	19.8416	0
NaCl	AT2G26800.1	4	-	7	0	35.3218	10	49.9604	0
NaCl	AT5G16960.1	0	-	14	0	91.5693	10	391.149	0
NaCl	AT1G22430.2	4	+	7	0	44.9505	11	45.1337	0
NaCl	AT1G56710.1	0	-	-32	0	25.2772	11	54.8564	0
NaCl	AT2G36590.1	3	-	20	0	23.0792	11	41.7228	0
NaCl	AT1G06590.1	12	-	5	0	6.91584	11	11.8663	0
NaCl	AT3G02740.1	2	+	59	0	98.5347	12	105.708	0
NaCl	AT4G30100.1	1	+	-583	0	421.703	12	419.797	0
NaCl	AT1G16840.1	1	-	-168	0	570.792	13	465.639	0
NaCl	AT2G27150.1	1	+	100	0	545.782	13	730.302	0
NaCl	AT5G67240.2	11	-	-5	0	8.29703	14	13.9505	0
NaCl	AT5G02244.1	2	+	16	0	1.05446	14	4.4703	0
NaCl	AT5G02020.2	3	-	-230	0	387.257	14	703.802	0
NaCl	AT2G04050.1	2	-	11	0	13.6139	15	156.46	0
NaCl	AT2G39800.3	14	-	119	0	3323.97	15	3596.5	0
NaCl	AT5G20490.2	37	-	-10	0	20.7921	16	21.5396	0
NaCl	AT1G10050.1	5	+	7	0	50.3663	16	98.1188	0
NaCl	AT3G27260.1	6	+	-105	0	34.9356	17	51.7277	0
NaCl	AT4G27500.1	3	+	8	0	772.851	17	811.421	0
NaCl	AT2G43330.1	3	+	-318	0	293.916	17	446.98	0
NaCl	AT5G48545.1	4	+	33	0	12.4851	20	13.7079	0
NaCl	AT3G53790.1	2	+	-213	0	5.87624	32	100.059	0
NaCl	AT5G48870.1	1	+	21	0	43	46	36.3861	0
NaCl	AT3G13570.1	2	-	-324	11	52.5891	29	44.5842	0.00497104
NaCl	AT5G57790.2	0	-	11	3	16.5743	21	27.7574	0.0492401
NaCl	AT5G20380.1	11	-	-16	25	33.0594	52	34.3416	0.0433523
NaCl	AT5G58670.1	3	-	16	14	214.059	30	181.307	0.00638604
NaCl	AT4G33540.1	6	+	14	20	97.3317	40	54.7624	6.62608e-05
NaCl	AT4G22214.1	1	+	237	2	22.4406	6	8.66832	0.0370219
NaCl	AT3G04240.1	20	-	-101	11	115.277	42	173.634	0.00833677
NaCl	AT1G55310.1	3	+	-324	10	82.1287	37	81.3564	0.000409576
NaCl	AT1G53510.1	5	-	-157	15	33.5693	36	35.9158	0.040204
NaCl	AT3G61470.1	1	+	-19	18	2293	22	1407.35	0.0331384
NaCl	AT1G70820.1	2	+	4	3	328.465	12	298.936	0.0169536
NaCl	AT5G54170.1	1	-	-112	35	100.292	42	214.391	0.0319269
NaCl	AT1G11650.2	2	+	-875	14	889.812	26	777	0.0245
NaCl	AT5G23890.1	1	+	-11	5	78.9802	13	62.0891	0.0424573
NaCl	AT3G59780.1	4	+	-10	36	96.4208	62	77.203	0.00359624
NaCl	AT2G18170.1	0	-	176	17	556.149	30	435.124	0.0100415
NaCl	AT2G39470.3	4	+	14	5	121.47	14	85.3564	0.00778062
NaCl	AT5G50920.1	4	-	-357	3	2065.89	10	1588.26	0.0219867
NaCl	AT1G73480.1	3	+	-253	30	225.54	118	563.574	0.0439301
NaCl	AT1G04420.1	4	+	-5	20	90.9158	32	65.8465	0.0165712
NaCl	AT5G36170.2	2	-	-5	9	101.708	31	114.827	0.00501653
NaCl	AT1G67300.2	4	-	38	15	142.119	27	117.698	0.0298559
NaCl	AT5G58870.1	4	-	5	3	39.9604	18	58.0198	0.0245453
NaCl	AT4G33510.2	3	+	-106	2	626.03	22	472.916	1.81089e-06
NaCl	AT5G19220.1	8	-	11	29	76.6287	56	69.0099	0.00646653
NaCl	AT3G17020.1	0	-	-362	5	597.658	13	400.762	0.00745786
NaCl	AT2G29290.1	3	+	-39	7	145.559	24	131.782	0.00203778
NaCl	AT1G43670.1	5	+	49	3	171.47	9	133.98	0.0407267
NaCl	AT3G16400.2	1	+	-97	6	3263.82	30	3357.79	7.27273e-05
NaCl	AT1G77090.1	3	-	-4	15	154.505	42	149.827	0.000785153
NaCl	AT5G09880.1	8	-	-156	3	97.5	17	151.559	0.0322806
NaCl	AT3G26740.1	1	+	11	20	7130.25	34	4249.52	0.000184131
NaCl	AT4G14920.1	6	-	-67	2	319.802	12	364.822	0.0265523
NaCl	AT3G56110.2	0	-	-1455	2	214.678	8	104.238	0.00347493
NaCl	AT5G06980.2	2	+	26	9	241.5	117	1032.36	0.000560974
NaCl	AT5G14430.1	3	+	-29	8	205.787	30	214.525	0.00104243
NaCl	AT4G03240.1	3	-	13	6	41.198	17	37.5347	0.0340644
NaCl	AT2G35500.1	2	+	-5	2	80.9109	11	95.2772	0.0414691
NaCl	AT5G42765.1	3	-	3	15	108.302	22	66.0495	0.0178769
NaCl	AT4G14160.2	3	+	-4	8	93.2129	18	80.1881	0.0354093
NaCl	AT4G18810.2	12	-	10	5	81.995	28	103.703	0.00172702
NaCl	AT5G67320.1	7	+	-214	6	65.6485	92	264.327	0.00067624
NaCl	AT5G25220.1	3	+	-25	3	254.683	12	257.342	0.0332203
NaCl	AT3G06500.1	1	+	-506	39	2850.65	148	4372.27	1.14456e-07
NaCl	AT4G28080.1	1	-	-90	28	94.4802	37	49.2723	0.00245805
NaCl	AT5G11060.1	5	+	8	7	215.639	19	200.158	0.015077
NaCl	AT5G20170.1	3	-	7	2	54.2079	21	69.7772	0.00179265
NaCl	AT2G26280.1	1	-	-43	10	54.2178	39	61.5891	0.00164137
NaCl	AT1G76180.2	1	-	5	4	11723.1	17	11389.1	0.00388349
NaCl	AT4G21660.1	10	-	-282	66	86.9208	126	83.0594	0.00139384
NaCl	AT1G78070.1	4	+	-704	29	430.351	87	639.668	0.00127723
NaCl	AT2G35840.1	3	+	4	3	183.401	15	195.485	0.0134188
