# Supplementary material for: Dynamic regulation of genome-wide pre-mRNA splicing and stress tolerance by the Sm-like protein LSm5 in Arabidopsis
Source: Genome Biol. 2014 Jan 7;15(1):R1. doi: 10.1186/gb-2014-15-1-r1 (PMC4053965; doi:10.1186/gb-2014-15-1-r1)
Supplement: Additional file 15 — List of alternative 3′ splice sites that were over-represented in the NaCl-treated wild type. [file gb-2014-15-1-r1-S15.xlsx]

## Sheet: Sheet1
Additional File 15: List of alternative 3' splice sites that were over-represented in the NaCl-treated wild type.
(a) The number indicates the position of the exon that contains alternative 3' splice sites;
(b) The number is the distance from alternative 3'splice site to the corresponding dominant 3' splice site, and the minus/plus indicates the downstream and upstream of the dominant 3' splice site, respectively;
(c) p value is calculated by Fisher Exact Test; Note that if the splice junction was unique in the wild type and the corresponding junction-reads were more than five, this junction would be considered to be significantly over-represented in the wild type and the corresponding p-value would be assigned to zero.
Treatment	ID	Exon(a)	Stands	Distance(b)	Junction-read counts in WT	Exon-read counts in WT	Junction-read counts in mutant	Exon-read counts in mutant	p value(c)
NaCl	AT4G05320.3	1	+	-226	5	9271.06	0	13174.2	0
NaCl	AT2G48020.1	15	+	25	5	56.4505	0	56.5248	0
NaCl	AT2G02570.1	4	-	-12	5	29.7921	0	32.2772	0
NaCl	AT2G16790.2	0	-	5	5	23.7376	0	20.4208	0
NaCl	AT5G42900.1	3	-	33	5	848.411	0	769.426	0
NaCl	AT4G23100.3	13	-	-29	5	292.525	0	284.134	0
NaCl	AT2G21520.1	6	+	41	5	48.3366	0	43.6683	0
NaCl	AT2G20770.1	4	+	-7	5	24.2673	0	17.0396	0
NaCl	AT2G22650.1	3	-	23	5	6.44554	0	8.64851	0
NaCl	AT4G34750.2	1	+	-45	5	87.3614	0	91.9158	0
NaCl	AT1G22870.1	12	+	-25	5	21.6733	0	26.2772	0
NaCl	AT3G04630.2	2	+	3	5	123.559	0	108.842	0
NaCl	AT1G14120.1	2	-	42	5	33.2673	0	23.8663	0
NaCl	AT1G26830.1	2	+	331	5	771.01	0	798.129	0
NaCl	AT1G53560.1	2	-	22	5	183.158	0	165.807	0
NaCl	AT5G43630.1	1	+	18	5	46.7723	0	105.658	0
NaCl	AT5G53580.1	4	-	9	5	81.5198	0	76	0
NaCl	AT2G47410.2	16	+	26	5	24.4208	0	22.7475	0
NaCl	AT5G18100.1	5	+	-92	5	17.5644	0	18.7129	0
NaCl	AT5G06480.1	2	-	-54	5	6.64851	0	4.79703	0
NaCl	AT1G72190.1	5	-	-29	5	11.1386	0	7.18812	0
NaCl	AT3G54010.2	9	+	-68	5	37.6188	0	32.3614	0
NaCl	AT5G40500.1	2	+	-16	5	47.5099	0	62.5347	0
NaCl	AT3G55460.1	3	+	-471	5	137.163	0	110.01	0
NaCl	AT4G05590.2	2	+	-14	5	24.1139	0	17.0743	0
NaCl	AT1G28050.1	1	-	-13	5	203.822	0	251.069	0
NaCl	AT5G26570.2	13	+	-151	5	99.9851	0	41.2822	0
NaCl	AT1G30610.2	4	+	-38	5	14.6139	0	15.6782	0
NaCl	AT1G58350.3	5	-	-26	5	14.2921	0	13.0396	0
NaCl	AT5G66055.1	2	-	4	5	45.0347	0	49.401	0
NaCl	AT5G37260.1	3	-	-371	5	134.386	0	421.535	0
NaCl	AT5G44800.1	9	-	5	5	74.5198	0	74.5842	0
NaCl	AT3G13870.1	15	-	-11	5	26.2525	0	29.5099	0
NaCl	AT5G35400.1	5	-	5	5	8.90594	0	9.33168	0
NaCl	AT3G16940.1	6	+	21	5	133.109	0	139.416	0
NaCl	AT1G23900.1	10	+	-3	5	9.43069	0	13.3168	0
NaCl	AT5G55040.2	0	-	-17	5	469.252	0	430.698	0
NaCl	AT1G05180.2	3	-	8	5	35.1238	0	48.4059	0
NaCl	AT1G22070.1	1	+	-114	5	99.7921	0	124.03	0
NaCl	AT3G12760.1	6	+	5	5	32.8515	0	28.5	0
NaCl	AT5G61190.1	6	+	-9	5	36.5297	0	39.4653	0
NaCl	AT5G53020.1	2	+	-3	5	132.683	0	127.46	0
NaCl	AT4G29220.1	3	-	-11	5	143.272	0	127.767	0
NaCl	AT1G64110.2	15	+	-16	5	29.7426	0	10.3218	0
NaCl	AT5G49900.1	8	-	5	5	34.5297	0	18.6683	0
NaCl	AT3G12700.1	1	+	8	5	310.144	0	224.233	0
NaCl	AT5G26830.1	11	+	-172	5	35.8317	0	33.1089	0
NaCl	AT3G16310.1	1	-	11	5	80.1485	0	71.5743	0
NaCl	AT2G40360.1	11	-	51	5	57.9406	0	80.7624	0
NaCl	AT4G35335.1	3	+	8	5	19.0149	0	14.9257	0
NaCl	AT5G20180.2	3	+	-161	5	84.9257	0	110.054	0
NaCl	AT4G38270.1	6	+	-10	5	60.1485	0	78.3861	0
NaCl	AT5G14740.5	3	+	-3	5	745.881	0	553.545	0
NaCl	AT5G29000.1	6	-	-155	5	160.678	0	190.02	0
NaCl	AT2G01070.1	4	+	-112	5	46.4109	0	36.0594	0
NaCl	AT4G15270.1	0	-	24	5	27.2871	0	23.8317	0
NaCl	AT5G04060.1	1	+	-14	5	52.1337	0	61.2327	0
NaCl	AT3G54230.2	13	+	-76	5	54.4307	0	55.3762	0
NaCl	AT2G07750.1	4	+	19	5	8.85644	0	13.2178	0
NaCl	AT1G42470.1	16	+	-26	5	27.7129	0	27.7871	0
NaCl	AT2G47960.1	2	+	4	5	44.4455	0	36.5495	0
NaCl	AT3G04680.1	7	-	-31	5	36.8416	0	28.896	0
NaCl	AT2G21410.1	13	+	7	5	162.208	0	141.421	0
NaCl	AT2G18440.2	1	-	-33	5	340.619	0	230.574	0
NaCl	AT2G41630.1	2	-	-61	6	112.752	0	129.163	0
NaCl	AT4G27760.1	5	+	-44	6	18.7277	0	19.8465	0
NaCl	AT2G47940.2	9	-	-7	6	32.2871	0	33.8416	0
NaCl	AT1G01790.1	3	+	-24	6	52.8119	0	59.2574	0
NaCl	AT3G52180.1	3	-	-53	6	56.5149	0	39.0545	0
NaCl	AT4G27410.2	1	-	5	6	2679.49	0	4218.06	0
NaCl	AT1G73980.1	10	-	7	6	89.3465	0	51.0198	0
NaCl	AT3G06810.1	14	+	5	6	107.248	0	78.7822	0
NaCl	AT1G01650.1	6	-	-145	6	128.252	0	175.47	0
NaCl	AT4G23850.1	7	-	-22	6	100.812	0	97.5693	0
NaCl	AT5G21222.1	1	+	-330	6	52.5198	0	70.1337	0
NaCl	AT2G35110.2	18	-	-10	6	7.78713	0	8.43069	0
NaCl	AT2G32900.1	7	+	4	6	18.9604	0	19.6436	0
NaCl	AT4G08170.2	7	-	-131	6	6.4703	0	15.2079	0
NaCl	AT1G76530.1	5	+	49	6	5.5198	0	4.0198	0
NaCl	AT5G24620.2	1	+	-61	6	19.0347	0	31.5842	0
NaCl	AT4G21960.1	1	-	4	6	2724.06	0	1945.12	0
NaCl	AT2G03640.4	6	-	11	6	35.0842	0	42.6089	0
NaCl	AT4G24520.1	10	-	-52	6	25.4208	0	18.8564	0
NaCl	AT5G66470.1	4	-	-94	6	40.4851	0	45.198	0
NaCl	AT4G12460.1	1	+	-3	6	92.4158	0	124.302	0
NaCl	AT1G60430.1	4	-	-13	7	19.4307	0	17.6832	0
NaCl	AT4G02030.1	6	+	16	7	9.91584	0	8.57426	0
NaCl	AT4G39640.1	1	+	3	7	92.9455	0	147.005	0
NaCl	AT1G18870.2	10	+	-135	7	59.2228	0	35.4109	0
NaCl	AT3G62360.1	17	-	7	7	58.3267	0	52.1287	0
NaCl	AT1G06460.1	5	-	8	7	236.921	0	81.6436	0
NaCl	AT1G03290.1	1	+	-359	7	17.8416	0	18.8416	0
NaCl	AT1G64750.1	1	-	50	7	56.3416	0	42.4752	0
NaCl	AT1G04750.1	3	-	-430	7	169.619	0	150.574	0
NaCl	AT5G08710.1	7	-	-17	7	5.70792	0	4.65842	0
NaCl	AT1G02100.3	2	+	-33	7	32.005	0	41.1436	0
NaCl	AT3G11960.2	10	+	94	7	36.3267	0	34.6386	0
NaCl	AT1G55740.1	3	-	34	7	17.703	0	15.3366	0
NaCl	AT4G27100.2	7	+	-38	7	12.0792	0	13.3267	0
NaCl	AT5G60450.1	2	-	-3	7	116.337	0	110.158	0
NaCl	AT4G28750.1	0	-	-17	7	1769.65	0	1107.73	0
NaCl	AT5G05540.1	3	+	-5	7	6.78713	0	6.94554	0
NaCl	AT1G79460.1	11	+	-58	7	22.4208	0	16.7574	0
NaCl	AT1G78600.1	2	+	-130	7	805.01	0	829.916	0
NaCl	AT4G09900.1	2	-	13	7	88.7624	0	59.6535	0
NaCl	AT3G57410.1	10	-	-41	7	88.8069	0	74.5941	0
NaCl	AT1G62780.1	5	-	5	8	123.752	0	87.6436	0
NaCl	AT2G05520.6	1	+	6	8	2538.43	0	1074	0
NaCl	AT5G57940.1	5	+	-35	8	51.0149	0	52.0248	0
NaCl	AT4G02530.1	2	-	-7	8	552.104	0	399.342	0
NaCl	AT5G03740.1	7	+	-3	8	98.3663	0	83.4554	0
NaCl	AT5G54940.1	1	-	16	8	5.36139	0	18.7079	0
NaCl	AT1G22630.1	1	+	-14	9	122.233	0	147.832	0
NaCl	AT5G64600.1	1	+	9	9	20.5149	0	16.2079	0
NaCl	AT2G22430.1	0	-	-31	10	4968.25	0	5133.63	0
NaCl	AT1G59610.1	15	+	-30	10	21.3119	0	19.8564	0
NaCl	AT4G29930.2	3	+	-9	10	69.8614	0	76.5297	0
NaCl	AT5G52580.2	3	+	-18	10	25.6931	0	32.4505	0
NaCl	AT2G46560.1	14	-	-66	10	469.569	0	529.965	0
NaCl	AT1G76010.1	7	-	-55	11	118.965	0	87.4208	0
NaCl	AT3G06290.1	13	-	-215	11	19.1188	0	14.2723	0
NaCl	AT3G49140.1	5	-	-180	17	46.1832	0	49.2277	0
NaCl	AT4G17140.1	14	-	-75	46	32.6733	0	27.8614	0
NaCl	AT5G06980.2	3	+	-50	14	118.708	8	397.416	8.81064e-05
NaCl	AT3G21070.2	7	-	-21	10	142.649	3	173.312	0.043105
NaCl	AT1G18950.1	11	+	-6	22	295.183	11	349.728	0.0204379
NaCl	AT1G09932.1	3	-	4	5	23.4406	4	84.5941	0.0348312
NaCl	AT5G04510.1	5	+	-44	23	23.3168	6	19.9307	0.0442602
NaCl	AT5G05140.1	4	+	-38	51	72.7426	30	104.015	0.00130434
NaCl	AT5G15190.2	0	-	-9	19	947.312	4	1792.11	3.45761e-06
NaCl	AT1G01740.2	1	-	24	4	45.2525	2	156.139	0.0289787
NaCl	AT1G70700.2	1	+	-100	9	623.787	7	1760.63	0.0179084
NaCl	AT3G59210.2	1	+	-129	32	462.767	16	687.881	0.000450732
NaCl	AT5G39510.1	5	+	-14	27	265.371	10	218.629	0.0384527
NaCl	AT3G59220.1	4	+	10	11	128.089	5	221.416	0.015491
NaCl	AT4G04180.1	13	+	27	38	35.2772	21	42.9851	0.0258332
NaCl	AT1G17550.1	1	+	-98	12	1708.29	3	1924.28	0.0166616
NaCl	AT1G69572.1	1	+	-13	8	74.1386	3	447.718	2.56849e-05
NaCl	AT5G66850.1	0	-	-29	15	164.886	4	173.485	0.0162766
NaCl	AT3G54020.1	6	+	17	9	11.7624	2	26.3267	0.00490146
NaCl	AT2G44140.2	7	-	-91	12	51.1535	2	44.9208	0.0229537
NaCl	AT1G18470.1	2	-	-52	12	56.1139	3	58.0149	0.0288391

## Sheet: Sheet2
1	2
15	16
4	5
0	1
3	4
13	14
6	7
4	5
3	4
1	2
12	13
2	3
2	3
2	3
2	3
1	2
4	5
16	17
5	6
2	3
5	6
9	10
2	3
3	4
2	3
1	2
13	14
4	5
5	6
2	3
3	4
9	10
15	16
5	6
6	7
10	11
0	1
3	4
1	2
6	7
6	7
2	3
3	4
15	16
8	9
1	2
11	12
1	2
11	12
3	4
3	4
6	7
3	4
6	7
4	5
0	1
1	2
13	14
4	5
16	17
2	3
7	8
13	14
1	2
2	3
5	6
9	10
3	4
3	4
1	2
10	11
14	15
6	7
7	8
1	2
18	19
7	8
7	8
5	6
1	2
1	2
6	7
10	11
4	5
1	2
4	5
6	7
1	2
10	11
17	18
5	6
1	2
1	2
3	4
7	8
2	3
10	11
3	4
7	8
2	3
0	1
3	4
11	12
2	3
2	3
10	11
5	6
1	2
5	6
2	3
7	8
1	2
1	2
1	2
0	1
15	16
3	4
3	4
14	15
7	8
13	14
5	6
14	15
3	4
7	8
11	12
3	4
5	6
4	5
0	1
1	2
1	2
1	2
5	6
4	5
13	14
1	2
1	2
0	1
6	7
7	8
2	3
