# Supplementary material for: Dynamic regulation of genome-wide pre-mRNA splicing and stress tolerance by the Sm-like protein LSm5 in Arabidopsis
Source: Genome Biol. 2014 Jan 7;15(1):R1. doi: 10.1186/gb-2014-15-1-r1 (PMC4053965; doi:10.1186/gb-2014-15-1-r1)
Supplement: Additional file 20 — List of genes with intron retention in sad1 under the control or NaCl treatment. [file gb-2014-15-1-r1-S20.xlsx]

## Sheet: Sheet1
Additional File 20: List of genes with intron retention in sad1 under the control or NaCl treatment.
(a) The number indicates the position of the retained intron;
(b) p value is calculated by Fisher Exact Test; Note that if the intron retention was unique in the mutant and the corresponding intron-coverage-by-reads were more than five, this intron would be considered to be significantly over-represented in the mutant and the corresponding p-value would be assigned to zero.
Treatment	ID	Stands	Intron(a)	Intron length	Intron reads in WT	Exon reads in WT	Intron reads in mutant	Exon reads in mutant	p value(b)
NaCl	AT3G61610.1	+	2	83	0	11.9901	5.83133	18.2327	0
NaCl	AT2G04400.1	+	7	97	0	43.6733	5.42268	39.4752	0
NaCl	AT3G15950.2	-	3	78	0	17.901	8.10256	13.1733	0
NaCl	AT5G64930.1	-	1	104	0	2.16337	8.79808	5.5495	0
NaCl	AT5G66210.3	-	6	91	0	42.0594	16.956	80.0198	0
NaCl	AT5G58720.3	-	2	83	0	19.1337	7.6988	26.0545	0
NaCl	AT2G04050.1	-	4	90	0	262.153	32.6667	2126.99	0
NaCl	AT1G51590.2	-	1	79	0	42.9158	6.87342	40.7129	0
NaCl	AT2G21320.1	+	3	75	0	8.24257	7.22667	51.0644	0
NaCl	AT5G07100.2	+	0	96	0	95.6337	7.4375	181	0
NaCl	AT1G79270.1	+	2	89	0	75.1188	7.35955	118.228	0
NaCl	AT4G23180.1	+	2	92	0	81.0693	7.20652	110.46	0
NaCl	AT1G44446.3	-	2	74	0	154.282	5.05405	259.03	0
NaCl	AT5G65950.1	+	2	79	0	35.1238	5.62025	40.7376	0
NaCl	AT5G49740.1	-	1	80	0	70.9604	7.3125	88.3762	0
NaCl	AT1G23110.3	-	1	66	0	7.56931	5.19697	14.8663	0
NaCl	AT5G07100.1	+	2	96	0	61.9604	7.4375	118.658	0
NaCl	AT5G58720.2	-	1	83	0	19.1337	7.6988	26.0545	0
NaCl	AT1G78610.1	-	0	87	0	302	10.4138	232.257	0
NaCl	AT1G18270.2	-	38	86	0	11.7624	5.46512	13.2871	0
NaCl	AT5G66210.2	-	7	91	0	42.0594	16.956	80.0198	0
NaCl	AT2G22010.2	-	3	77	0	218.426	13.9351	364.119	0
NaCl	AT1G73805.1	-	1	122	0	27.6436	8.65574	98.396	0
NaCl	AT3G58490.1	+	5	84	0	28.4109	5.2381	26.2673	0
NaCl	AT3G15840.5	-	6	76	0	274.114	6.25	151.866	0
NaCl	AT5G59440.3	+	3	89	0	67.901	6.89888	92.7277	0
NaCl	AT2G42890.3	+	8	70	0	219.248	5.82857	191.515	0
NaCl	AT3G24170.1	-	0	93	0	259.777	7.77419	305.728	0
NaCl	AT3G08590.1	-	5	82	0	434.975	5.39024	588.688	0
NaCl	AT2G20130.1	-	4	75	0	11.5198	5.14667	15.0347	0
NaCl	AT4G21940.1	+	1	84	0	12.0149	7.15476	48.9109	0
NaCl	AT4G27585.1	-	0	94	0	167.332	5.02128	195.698	0
NaCl	AT2G28350.1	+	1	83	0	122.876	5.08434	155.48	0
NaCl	AT2G24765.1	+	1	92	0	14.7228	6.67391	20.1683	0
NaCl	AT1G34630.1	+	3	124	0	96.2376	5.77419	117.589	0
NaCl	AT4G38360.2	+	6	79	0	230.262	8.72152	225.629	0
NaCl	AT5G24810.1	-	5	79	0	22.9802	8.81013	34.7871	0
NaCl	AT5G03380.1	-	3	91	0	27.5594	6.32967	37.1386	0
NaCl	AT2G35940.3	-	0	84	0	1186.87	5.2381	1053.15	0
NaCl	AT1G09060.3	-	0	100	0	27.3119	7.43	41.6733	0
NaCl	AT4G30060.1	-	2	79	0	13.8267	5.37975	26.2723	0
NaCl	AT3G55630.2	+	0	99	0	18.8218	13.3636	38.9257	0
NaCl	AT1G71140.1	+	2	91	0	11.1287	5.06593	7.75248	0
NaCl	AT1G23800.1	-	4	90	0	182.688	5.52222	169.257	0
NaCl	AT4G21790.1	+	2	108	0	71.9604	22.9259	76.8465	0
NaCl	AT3G19190.1	+	10	73	0	69.6436	5.32877	96.8911	0
NaCl	AT4G38900.1	-	1	83	0	46.8812	5.09639	62.6238	0
NaCl	AT5G10860.1	-	1	80	0	197.48	5.3375	196.693	0
NaCl	AT5G35180.2	+	8	64	0	43.7178	11.4219	51.1188	0
NaCl	AT1G04970.1	+	1	104	0	145.465	6.16346	170.168	0
NaCl	AT4G23000.1	+	1	97	0	18.8812	7.23711	44.6683	0
NaCl	AT4G12790.5	-	6	83	0	57.0446	5.62651	71.797	0
NaCl	AT3G55630.1	+	0	99	0	18.8218	13.3636	38.9257	0
NaCl	AT5G52600.1	-	1	92	0	2.28713	7.92391	5.50495	0
NaCl	AT3G18100.3	+	1	69	0	9.74752	7.10145	12.8515	0
NaCl	AT2G42780.1	+	2	77	0	31.0693	5.05195	29.0792	0
NaCl	AT3G55740.2	+	5	84	0	217.817	5.86905	257.946	0
NaCl	AT3G15840.3	-	6	92	0	269.95	6.32609	149.525	0
NaCl	AT3G51895.1	-	2	81	0	46.4752	5.07407	106.317	0
NaCl	AT5G16930.1	+	5	170	0	20.2327	7.55294	45.5347	0
NaCl	AT3G13080.1	-	4	86	0	634.797	16.9419	2540.94	0
NaCl	AT5G19400.1	+	4	76	0	1682.28	7.15789	1568.39	0
NaCl	AT5G35200.1	-	9	85	0	18.7574	6.05882	26.8762	0
NaCl	AT2G28840.2	+	2	80	0	314.119	7.0375	242.609	0
NaCl	AT2G28840.1	+	3	80	0	314.119	7.0375	242.609	0
NaCl	AT2G47000.1	-	5	84	0	468.366	8.79762	1406.76	0
NaCl	AT3G46930.1	+	2	151	0	102.54	5.57616	162.297	0
NaCl	AT3G17770.1	-	15	70	0	47.6436	6.75714	66.9406	0
NaCl	AT2G03150.1	+	12	122	0	13.7624	5.21311	20.901	0
NaCl	AT4G26670.1	+	1	79	0	33.4158	5.36709	23.4554	0
NaCl	AT3G57520.2	-	8	88	0	273.337	18	263.342	0
NaCl	AT4G22740.1	-	0	85	0	133.891	8.15294	106.559	0
NaCl	AT3G08590.2	-	6	94	0	311.376	8.39362	428.941	0
NaCl	AT4G34350.1	-	3	93	0	255.213	13.3978	434.54	0
NaCl	AT1G10660.4	+	4	146	0	13.099	6.5137	19.6832	0
NaCl	AT2G20050.2	-	5	77	0	90.5198	5.14286	105.842	0
NaCl	AT2G16940.1	-	2	84	0	48.9208	7.27381	47.7871	0
NaCl	AT5G61500.1	-	1	71	0	81.8366	6.74648	75.9109	0
NaCl	AT5G62090.1	-	3	90	0	49.9901	6.52222	58.495	0
NaCl	AT5G58330.2	-	2	67	0	113.49	14.8358	110.129	0
NaCl	AT3G57550.2	+	9	80	0	103.089	9.8125	131.104	0
NaCl	AT1G44446.1	-	3	74	0	154.282	5.05405	259.03	0
NaCl	AT3G46590.3	+	3	85	0	50.7822	6.87059	82.5891	0
NaCl	AT1G17970.1	+	2	84	0	20.5446	10.4881	28.9208	0
NaCl	AT3G03770.2	-	1	78	0	89.6881	6.73077	111.084	0
NaCl	AT3G05840.2	+	9	94	0	143.757	5.54255	186.653	0
NaCl	AT2G04040.1	-	2	80	0	8.36634	5.95	26.5693	0
NaCl	AT1G10660.1	+	4	146	0	13.099	6.5137	19.6832	0
NaCl	AT1G42980.1	+	2	84	0	0	7.77381	5.87129	0
NaCl	AT3G57520.1	-	8	88	0	273.337	18	263.342	0
NaCl	AT5G57110.1	-	14	77	0	100.614	5.11688	99.4455	0
NaCl	AT5G13490.2	+	1	85	0	1172.07	5.03529	845.297	0
NaCl	AT5G56750.1	+	4	90	0	84.0149	5.83333	76.2228	0
NaCl	AT3G05210.1	+	3	96	0	17.5545	9.35417	22.4554	0
NaCl	AT4G33150.3	-	10	93	0	500.158	9.77419	363.842	0
NaCl	AT5G22690.1	+	0	73	0	180.876	5.20548	221.891	0
NaCl	AT1G07570.2	-	3	80	0	66.0792	5.0375	194.525	0
NaCl	AT4G33150.2	-	10	93	0	499.183	9.77419	362.995	0
NaCl	AT2G22010.1	-	3	77	0	218.426	13.9351	364.119	0
NaCl	AT4G34390.1	+	2	81	0	39.3614	8.96296	54.2426	0
NaCl	AT5G26030.2	+	5	93	0	192.173	9.04301	237.322	0
NaCl	AT5G57110.2	-	14	77	0	100.614	5.11688	99.4455	0
NaCl	AT2G11810.1	+	5	65	0	3.26238	5.2	4.89604	0
NaCl	AT5G19130.1	-	4	95	0	6.70792	5.37895	15.5545	0
NaCl	AT4G24580.1	-	7	84	0	7.84158	7.2381	13.1386	0
NaCl	AT3G19290.3	+	1	186	0	788.515	5.16129	1060.95	0
NaCl	AT2G27150.1	+	7	94	0	82.3069	6.51064	108.124	0
NaCl	AT4G26870.1	+	5	74	0	81.1337	5.37838	83.2772	0
NaCl	AT1G23110.5	-	1	66	0	7.56931	5.19697	14.8663	0
NaCl	AT1G63830.2	+	2	71	0	16.7079	8.05634	22.1634	0
NaCl	AT2G23450.1	-	1	104	0	306.213	12.6154	382.837	0
NaCl	AT1G44446.2	-	2	74	0	154.282	5.05405	259.03	0
NaCl	AT1G09060.1	-	0	100	0	27.3119	7.43	41.6733	0
NaCl	AT1G58180.4	-	5	99	0	32.3069	11.101	41.3218	0
NaCl	AT3G54460.1	-	2	81	0	9.80198	6.48148	12.9604	0
NaCl	AT1G78240.1	-	1	70	0	208.178	6.74286	234.406	0
NaCl	AT4G03270.1	-	4	97	0	2.51485	9.59794	9.58911	0
NaCl	AT4G30210.2	+	2	101	0	79.5545	6.37624	85.0396	0
NaCl	AT1G28380.1	+	3	82	0	107.847	6.43902	155.936	0
NaCl	AT1G53310.2	-	4	90	0	90.0149	6.25556	112.267	0
NaCl	AT5G13010.1	+	10	81	0	94.5248	6.71605	99.3119	0
NaCl	AT2G42780.2	+	2	77	0	31.0693	5.05195	29.0792	0
NaCl	AT4G17900.1	+	1	87	0	232.52	8.75862	311.104	0
NaCl	AT1G63180.1	-	0	69	0	16.302	5.28986	16.8168	0
NaCl	AT4G26850.1	-	2	93	0	229.946	6.66667	435.104	0
NaCl	AT5G19400.3	+	4	76	0	1682.28	7.15789	1568.39	0
NaCl	AT1G10840.1	-	0	79	0	123.421	5.4557	127.48	0
NaCl	AT4G12790.3	-	6	83	0	57.0446	5.62651	71.797	0
NaCl	AT3G55940.1	+	1	83	0	49.3812	6.89157	86.3861	0
NaCl	AT4G27940.1	+	2	150	0	23.7822	8.42	44.4158	0
NaCl	AT3G55620.1	+	1	87	0	46.5891	17.1149	108.703	0
NaCl	AT1G65820.3	+	1	86	0	251.347	5.7907	240.431	0
NaCl	AT5G36940.1	+	12	103	0	19.495	5.96117	22.7376	0
NaCl	AT2G04135.1	-	0	47	0	0	7.02128	8.43069	0
NaCl	AT2G42890.1	+	8	70	0	219.248	5.82857	191.515	0
NaCl	AT3G19290.2	+	1	87	0	763.658	5.52874	1025.03	0
NaCl	AT2G46790.1	+	4	83	0	105.208	9.14458	639.149	0
NaCl	AT5G13450.1	-	3	156	0	324.351	13.109	408.995	0
NaCl	AT5G24810.2	-	5	79	0	22.9802	8.81013	34.7871	0
NaCl	AT2G47320.1	+	2	81	0	13.7624	5.34568	12.901	0
NaCl	AT3G30180.1	+	7	83	0	50.302	7.55422	52.9752	0
NaCl	AT4G38900.3	-	1	83	0	46.5198	5.09639	62.1683	0
NaCl	AT2G42890.2	+	7	70	0	219.248	5.82857	191.515	0
NaCl	AT1G69740.2	+	11	71	0	116.703	6.50704	91.3416	0
NaCl	AT4G21710.1	-	3	99	0	45.8515	6.24242	47.6188	0
NaCl	AT5G26030.1	+	3	99	0	137.356	10.1818	154.03	0
NaCl	AT1G09180.1	+	0	107	0	20.9851	6.42991	46.8861	0
NaCl	AT5G55070.1	+	8	79	0	181.614	6.49367	174.851	0
NaCl	AT2G30970.1	+	4	96	0	78.1535	7.95833	74.1683	0
NaCl	AT5G04140.1	+	0	77	0	1656.39	7.45455	1755.57	0
NaCl	AT1G58180.2	-	4	99	0	32.3069	11.101	41.3218	0
NaCl	AT4G37770.1	+	2	89	0	95.005	5.33708	365.297	0
NaCl	AT5G60800.2	-	1	73	0	63.1634	8.71233	92.9703	0
NaCl	AT2G30970.2	+	5	96	0	78.1535	7.95833	74.1683	0
NaCl	AT1G03740.2	+	0	75	0	310.188	7.06667	523.5	0
NaCl	AT3G53780.2	-	0	107	0	47.6584	5.19626	104.658	0
NaCl	AT3G61620.2	-	6	91	0	0.89604	5.34066	3.95545	0
NaCl	AT2G46500.1	-	0	92	0	1158.73	7.76087	1457.25	0
NaCl	AT3G25610.1	-	5	76	0	37.1634	6.84211	80.9802	0
NaCl	AT1G80500.1	+	2	70	0	24.4406	7.45714	21.5149	0
NaCl	AT3G16640.1	-	1	91	0	2184.39	5.06593	1961.42	0
NaCl	AT3G14810.2	-	1	86	0	127.886	6.11628	308.554	0
NaCl	AT2G20800.1	-	3	76	0	7.58416	9.53947	91.0743	0
NaCl	AT2G05755.1	+	5	101	0	4.44059	7.44554	7.85149	0
NaCl	AT3G19290.1	+	1	186	0	788.515	5.16129	1060.95	0
NaCl	AT1G07570.1	-	3	80	0	66.0792	5.0375	194.525	0
NaCl	AT5G10360.1	-	4	89	0	19.9653	5.83146	18.401	0
NaCl	AT4G35985.1	-	2	76	0	307.144	12.9868	400.109	0
NaCl	AT5G45110.1	+	0	87	0	332.188	7.22989	507.149	0
NaCl	AT4G38360.1	+	6	79	0	230.262	8.72152	225.653	0
NaCl	AT4G17140.1	-	33	70	0	96.1386	5.25714	69.9752	0
NaCl	AT1G08570.2	+	2	84	0	603.01	14.0833	934.649	0
NaCl	AT4G17900.2	+	1	87	0	232.45	8.75862	311.025	0
NaCl	AT5G63160.1	-	3	93	0	375.356	8.89247	666.094	0
NaCl	AT4G34350.1	-	7	97	0	573.649	8.58763	940.099	0
NaCl	AT1G63830.3	+	3	71	0	16.7079	8.05634	22.1634	0
NaCl	AT4G33150.1	-	20	82	0	135.134	5.79268	128.104	0
NaCl	AT5G20080.1	+	10	169	0	45.1931	5.86982	47.7475	0
NaCl	AT4G37910.1	-	1	88	0	1095.8	5.64773	1832.51	0
NaCl	AT5G10360.2	-	4	89	0	19.9653	5.83146	18.401	0
NaCl	AT3G52030.1	+	7	89	0	65.302	5.16854	74.9307	0
NaCl	AT3G60120.1	+	10	112	0	22.2079	5.53571	52.1683	0
NaCl	AT5G15720.1	-	0	82	0	4.76733	5.78049	8.95545	0
NaCl	AT5G19400.2	+	4	76	0	1682.28	7.15789	1568.39	0
NaCl	AT3G14810.1	-	1	86	0	129.688	6.11628	312.446	0
NaCl	AT2G47600.1	-	1	86	0	164.916	5.33721	156.663	0
NaCl	AT3G23340.1	+	8	95	0	15.104	7.68421	14.7178	0
NaCl	AT5G19130.2	-	4	95	0	6.65842	5.37895	14.9109	0
NaCl	AT2G43560.1	-	1	65	0	35.2327	6.83077	27.6634	0
NaCl	AT1G08920.1	+	9	87	0	104.525	9.54023	117.455	0
NaCl	AT4G02020.1	+	14	78	0	18.1782	5.98718	19.5297	0
NaCl	AT1G53440.1	+	4	75	0	7.73762	6.21333	22.7129	0
NaCl	AT1G34630.2	+	3	124	0	96.2376	5.77419	117.589	0
NaCl	AT1G26850.1	-	0	89	0	583.391	6.19101	450.188	0
NaCl	AT5G01220.1	-	3	90	0	34.6238	12.5222	75.797	0
NaCl	AT4G26970.1	+	12	82	0	26.5891	5.03659	30.396	0
NaCl	AT1G28490.2	+	5	84	0	18.1386	5.40476	20.5248	0
NaCl	AT4G14365.1	-	6	97	0	27.4455	5.52577	44.3812	0
NaCl	AT2G21170.2	-	1	66	0	343.406	5.21212	246.267	0
NaCl	AT3G50960.1	-	3	85	0	11.3812	5.65882	20.1089	0
NaCl	AT1G08890.1	+	12	90	0	42.9604	5.46667	42.7277	0
NaCl	AT2G35940.1	-	0	84	0	1186.86	5.2381	1053.15	0
NaCl	AT3G57520.3	-	8	88	0	273.337	18	263.342	0
NaCl	AT2G16950.2	+	18	142	0	30.0693	5.06338	33.3812	0
NaCl	AT1G27770.2	-	2	119	0	154.441	8.84874	265.822	0
NaCl	AT3G55940.1	+	6	80	0	55.8267	6.5	60.7871	0
NaCl	AT1G78240.2	-	1	70	0	208.178	6.74286	234.406	0
NaCl	AT5G02940.1	-	4	94	0	50.802	5.28723	65.7921	0
NaCl	AT5G13490.1	+	1	85	0	1172.07	5.03529	845.297	0
NaCl	AT5G14450.1	+	1	87	0	12.797	7.27586	10.9703	0
NaCl	AT4G37490.1	-	0	87	0	20.9257	5	60.4208	0
NaCl	AT4G33150.2	-	16	131	0	100.718	5.38168	102.149	0
NaCl	AT5G59440.1	+	3	89	0	67.901	6.89888	92.7277	0
NaCl	AT3G52030.2	+	7	89	0	67.7277	5.16854	77.0297	0
NaCl	AT2G02230.1	-	1	98	0	107.649	5.77551	121.97	0
NaCl	AT1G18270.1	-	38	86	0	11.6485	5.46512	13.1881	0
NaCl	AT1G08920.3	+	9	87	0	104.525	9.54023	117.455	0
NaCl	AT5G47430.3	-	3	106	0	99.703	5.76415	116.332	0
NaCl	AT3G08530.1	-	0	97	0	392.292	5.14433	359.168	0
NaCl	AT3G15840.2	-	6	92	0	261.025	6.32609	144.777	0
NaCl	AT1G61120.1	+	7	139	0	3.22277	12.6906	80.8564	0
NaCl	AT3G10420.1	+	4	94	0	252.876	6.28723	601.287	0
NaCl	AT3G02740.1	+	6	68	0	27.1535	6	29.1139	0
NaCl	AT1G68820.1	+	8	86	0	67.8416	6.13953	65.0099	0
NaCl	AT5G58330.3	-	5	80	0	169.723	7.1625	183.406	0
NaCl	AT2G35940.2	-	0	84	0	1186.86	5.2381	1053.15	0
NaCl	AT5G35180.4	+	10	64	0	43.7178	11.4219	51.1188	0
NaCl	AT2G24765.2	+	1	92	0	14.7228	6.67391	20.1683	0
NaCl	AT3G13080.3	-	0	86	0	1063.01	16.9419	4228.86	0
NaCl	AT1G61140.1	-	0	91	0	97.2277	7.71429	132.99	0
NaCl	AT1G69740.1	+	10	71	0	116.703	6.50704	91.3416	0
NaCl	AT1G02660.1	-	0	75	0	728.787	17.5067	1112.52	0
NaCl	AT1G10660.2	+	4	146	0	13.099	6.5137	19.6832	0
NaCl	AT2G11810.2	+	5	39	0	3.26238	5	5.60396	0
NaCl	AT3G56190.2	-	2	96	0	137.347	5.09375	96.6832	0
NaCl	AT3G63530.1	-	4	69	0	19.995	5.02899	39.3861	0
NaCl	AT2G29990.1	-	0	73	0	115.267	6.12329	131.02	0
NaCl	AT4G07990.2	-	1	90	0	5.73762	5.34444	6.33168	0
NaCl	AT5G66880.1	+	7	76	0	288.49	6.30263	366.104	0
NaCl	AT3G47300.1	-	1	81	0	55.7624	7.62963	63.7475	0
NaCl	AT5G22000.3	+	1	82	0	119.748	9.82927	122.46	0
NaCl	AT4G25030.2	+	1	74	0	197.99	7	154.916	0
NaCl	AT3G53780.1	-	0	107	0	47.6584	5.19626	104.658	0
NaCl	AT3G61610.1	+	5	93	0	13.2574	7.06452	23.0446	0
NaCl	AT4G32320.1	+	6	78	0	27.896	5.05128	32.4158	0
NaCl	AT3G55000.1	+	5	94	0	37.5545	6.65957	43.9752	0
NaCl	AT4G17550.1	-	0	93	0	555.584	5.35484	595.01	0
NaCl	AT4G34390.1	+	3	79	0	48.5842	6.13924	75.6584	0
NaCl	AT1G28490.1	+	5	84	0	18.1386	5.40476	20.5248	0
NaCl	AT1G59870.1	+	0	81	0	1676.33	6.7284	2016.86	0
NaCl	AT1G10660.3	+	4	146	0	13.099	6.5137	19.6832	0
NaCl	AT1G15580.1	-	1	116	0	160.45	5.02586	559.866	0
NaCl	AT3G27170.1	+	2	81	0	80.0594	5.04938	324.584	0
NaCl	AT2G18180.1	-	2	64	0	2.53465	28.3125	39.2327	0
NaCl	AT5G65470.1	+	5	92	0	501.421	5.34783	441.589	0
NaCl	AT2G46500.3	-	0	92	0	50.1238	7.76087	53.0891	0
NaCl	AT1G08110.4	+	2	108	0	30.297	5.0463	36.8812	0
NaCl	AT4G21940.2	+	1	84	0	12.0149	7.15476	48.9109	0
NaCl	AT5G62090.2	-	3	90	0	49.9901	6.52222	58.495	0
NaCl	AT3G01210.1	+	2	69	0	9.76238	5.36232	9.23267	0
NaCl	AT2G21170.1	-	1	66	0	343.406	5.21212	246.267	0
NaCl	AT4G36720.1	+	4	104	0	18.5248	5.88462	21.8465	0
NaCl	AT3G08930.1	+	12	84	0	55.6337	7.0119	51.2525	0
NaCl	AT1G09510.1	+	1	153	0	2.80693	5.14379	28.5297	0
NaCl	AT5G44050.1	+	5	95	0	38.5495	9.27368	110.446	0
NaCl	AT1G60140.1	-	1	87	0	1197.71	7.89655	1706.89	0
NaCl	AT5G26030.2	+	0	78	0	380.188	8.66667	498.485	0
NaCl	AT1G72330.3	+	12	86	0	97.5446	13.7326	215.54	0
NaCl	AT3G61620.1	-	6	91	0	0.89604	5.34066	3.95545	0
NaCl	AT4G35190.1	+	2	79	0	10.2921	7.12658	21.2277	0
NaCl	AT5G16930.1	+	6	87	0	41.896	7.74713	88.4901	0
NaCl	AT1G10840.2	-	0	79	0	123.421	5.4557	127.48	0
NaCl	AT1G75220.1	-	11	77	0	32.5	8.35065	61.4208	0
NaCl	AT2G45950.2	-	1	73	0	40.3911	6.26027	53.4356	0
NaCl	AT2G38000.1	-	0	78	0	186.173	6.75641	194.178	0
NaCl	AT1G72330.2	+	12	86	0	97.5446	13.7326	215.54	0
NaCl	AT2G45140.1	+	6	237	0	160.886	5.64979	146.752	0
NaCl	AT4G22740.2	-	0	85	0	133.891	8.15294	106.559	0
NaCl	AT1G08370.1	+	6	64	0	138.342	7.76562	131.921	0
NaCl	AT1G13440.1	-	5	85	0	872.084	10.8941	904.292	0
NaCl	AT3G19190.1	+	3	82	0	574.525	5.70732	712.589	0
NaCl	AT1G56520.2	-	1	88	0	55.9109	5.27273	132.545	0
NaCl	AT5G66210.4	-	5	91	0	42.0594	16.956	80.0198	0
NaCl	AT3G27170.1	+	3	69	0	206.337	7.15942	915.728	0
NaCl	AT4G33150.1	-	10	93	0	499.183	9.77419	362.995	0
NaCl	AT1G72330.1	+	12	86	0	97.5446	13.7326	215.54	0
NaCl	AT3G11710.1	-	0	87	0	31.8168	5.32184	36.0099	0
NaCl	AT1G63830.1	+	3	71	0	16.7079	8.05634	22.1634	0
NaCl	AT1G54270.1	+	2	108	0	785.876	7.30556	523.059	0
NaCl	AT5G26030.1	+	0	78	0	380.188	8.66667	498.485	0
NaCl	AT5G47430.2	-	3	106	0	99.703	5.76415	116.332	0
NaCl	AT5G58330.1	-	5	80	0	169.723	7.1625	183.406	0
NaCl	AT4G09800.1	+	2	92	0	538.688	5.30435	608.267	0
NaCl	AT4G14720.1	-	0	66	0	53.297	5.60606	59.203	0
NaCl	AT1G24267.1	-	1	78	0	20.0792	9.80769	25.5248	0
NaCl	AT1G55840.1	+	6	84	0	42.5347	5.64286	34.4257	0
NaCl	AT1G18330.1	-	4	114	0	9.83663	5.54386	21.6337	0
NaCl	AT1G26850.2	-	0	89	0	583.391	6.19101	450.188	0
NaCl	AT1G54095.1	+	0	75	0	2.23267	8.69333	20.8366	0
NaCl	AT3G15840.1	-	6	92	0	269.98	6.32609	149.525	0
NaCl	AT5G05580.1	+	0	93	0	238.802	5.8172	160.5	0
NaCl	AT1G58180.3	-	4	99	0	32.3069	11.101	41.3218	0
NaCl	AT4G14746.1	-	1	77	0	69.2426	7.45455	68.7178	0
NaCl	AT3G12670.1	-	5	72	0	130.807	9.05556	164.139	0
NaCl	AT5G61450.1	-	8	86	0	18.8515	5.7093	15.2475	0
NaCl	AT5G58330.2	-	5	80	0	169.723	7.1625	183.406	0
NaCl	AT3G10410.1	-	4	73	0	307.371	6.89041	222.678	0
NaCl	AT1G08920.2	+	9	87	0	104.525	9.54023	117.455	0
NaCl	AT1G03740.1	+	0	75	0	310.188	7.06667	523.5	0
NaCl	AT1G65440.3	-	8	91	0	131.668	16.044	181.688	0
NaCl	AT2G47000.1	-	7	77	0	128.97	17.9221	423.49	0
NaCl	AT3G51130.1	+	3	78	0	48.0198	5.83333	38.198	0
NaCl	AT5G05580.2	+	0	93	0	239.218	5.8172	161.272	0
NaCl	AT4G27370.1	-	4	81	0	5.0198	7.35802	27.1089	0
NaCl	AT1G31420.2	+	3	76	0	14.6188	5.77632	13.4257	0
NaCl	AT2G28520.1	+	8	81	0	38.3861	6.76543	44.0198	0
NaCl	AT1G23110.1	-	1	66	0	7.56931	5.19697	14.8663	0
NaCl	AT1G68670.1	+	3	102	0	136.045	9.5	300.812	0
NaCl	AT3G55630.3	+	0	99	0	18.896	13.3636	39.1485	0
NaCl	AT5G58330.1	-	2	67	0	113.49	14.8358	110.129	0
NaCl	AT1G23310.1	-	6	85	0	1890.39	5.41176	2168.64	0
NaCl	AT3G46590.2	+	3	85	0	50.7822	6.87059	82.5891	0
NaCl	AT4G07990.1	-	1	90	0	5.73762	5.34444	6.33168	0
NaCl	AT3G24170.2	-	0	93	0	259.777	7.77419	305.728	0
NaCl	AT4G33150.2	-	20	82	0	135.134	5.79268	128.104	0
NaCl	AT2G44500.1	+	2	78	0	186.193	6.85897	244.233	0
NaCl	AT2G39420.1	+	0	111	0	15.8564	8.14414	30.0792	0
NaCl	AT1G65820.2	+	2	86	0	251.347	5.7907	240.431	0
NaCl	AT5G58720.1	-	3	83	0	19.1337	7.6988	26.0545	0
NaCl	AT1G08110.1	+	3	108	0	30.297	5.0463	36.8812	0
NaCl	AT4G04040.1	+	2	562	0	44.8564	5.45196	64.4505	0
NaCl	AT1G18270.3	-	38	86	0	11.6485	5.46512	13.1881	0
NaCl	AT2G11810.2	+	6	73	0	10.6931	6.49315	30.9901	0
NaCl	AT2G16940.3	-	2	84	0	48.9208	7.27381	47.7871	0
NaCl	AT3G46590.1	+	3	85	0	50.7822	6.87059	82.5891	0
NaCl	AT1G51590.1	-	1	79	0	42.9158	6.87342	40.7129	0
NaCl	AT5G47040.1	-	10	84	0	163.723	12.75	257.837	0
NaCl	AT3G47300.1	-	2	70	0	25.901	10.2714	33.4604	0
NaCl	AT4G23850.1	-	8	77	0	189.426	5.45455	199.911	0
NaCl	AT5G22000.2	+	1	82	0	119.287	9.82927	121.955	0
NaCl	AT4G38900.2	-	1	83	0	46.5198	5.09639	62.1683	0
NaCl	AT2G20050.1	-	5	77	0	90.5198	5.14286	105.842	0
NaCl	AT1G23310.2	-	6	85	0	1890.39	5.41176	2168.64	0
NaCl	AT2G31320.1	-	15	96	0	11.0198	6.9375	29.5693	0
NaCl	AT3G57550.1	+	9	80	0	103.054	9.8125	131	0
NaCl	AT1G42980.1	+	4	292	0	0.821782	6.45205	8.76733	0
NaCl	AT5G60800.1	-	0	73	0	82.8614	8.71233	127.079	0
NaCl	AT5G01220.1	-	4	88	0	33.401	5.39773	66.2673	0
NaCl	AT1G22850.1	-	4	96	0	6.58416	7.66667	5.53465	0
NaCl	AT4G12790.2	-	6	83	0	57.0446	5.62651	71.797	0
NaCl	AT5G47200.1	+	4	86	0	285.97	16.6395	261.663	0
NaCl	AT1G07570.3	-	3	80	0	66.0792	5.0375	194.525	0
NaCl	AT3G10420.2	+	4	94	0	252.876	6.28723	601.287	0
NaCl	AT1G08570.3	+	2	84	0	603.01	14.0833	934.649	0
NaCl	AT1G53310.1	-	4	90	0	90.0149	6.25556	112.267	0
NaCl	AT1G08570.4	+	2	84	0	603.01	14.0833	934.649	0
NaCl	AT4G15760.2	-	2	58	0	78.2426	14.4828	200.079	0
NaCl	AT1G29400.1	-	9	75	0	555.134	5.6	641.089	0
NaCl	AT1G48650.1	-	9	91	0	86.0446	6.41758	109.218	0
NaCl	AT3G03770.1	-	1	78	0	89.6881	6.73077	111.084	0
NaCl	AT1G31420.1	+	3	76	0	14.6188	5.77632	13.4257	0
NaCl	AT4G25030.1	+	1	74	0	197.99	7	154.916	0
NaCl	AT1G79440.1	-	1	71	0	103.015	10.5775	89.0495	0
NaCl	AT5G05140.1	+	0	87	0	270.911	6.14943	451.718	0
NaCl	AT5G48530.1	-	3	84	0	27.0545	11.9048	64.5396	0
NaCl	AT3G05840.1	+	9	94	0	143.757	5.54255	186.653	0
NaCl	AT1G23110.4	-	1	66	0	7.56931	5.19697	14.8663	0
NaCl	AT1G12050.1	+	7	93	0	14.1238	10.9247	16.2624	0
NaCl	AT2G23450.2	-	1	104	0	305.634	12.6154	381.069	0
NaCl	AT1G61140.3	-	0	91	0	97.2277	7.71429	132.99	0
NaCl	AT4G26100.1	-	2	75	0	16.8861	6.42667	16.8119	0
NaCl	AT3G55740.1	+	5	84	0	217.817	5.86905	257.946	0
NaCl	AT1G48650.2	-	10	91	0	86.0446	6.41758	109.218	0
NaCl	AT4G23190.1	-	2	78	0	151.064	5.73077	242.842	0
NaCl	AT4G15200.1	-	0	61	0	4.35149	5.5082	45.6139	0
NaCl	AT2G16950.1	+	18	142	0	30.0693	5.06338	33.3812	0
NaCl	AT1G08110.2	+	1	108	0	30.297	5.0463	36.8812	0
NaCl	AT5G58330.3	-	2	67	0	113.49	14.8358	110.129	0
NaCl	AT5G03330.1	+	2	75	0	33.2772	6.02667	36.797	0
NaCl	AT5G41150.2	-	3	78	0	104.069	7.25641	141.282	0
NaCl	AT5G58120.1	+	0	94	0	116.297	5.02128	258.337	0
NaCl	AT1G32350.1	-	2	98	0	137.545	7.41837	572.995	0
NaCl	AT4G16444.1	-	0	72	0	33.3861	5.05556	48.2277	0
NaCl	AT1G09060.2	-	0	100	0	27.3119	7.43	41.6733	0
NaCl	AT5G03330.2	+	1	75	0	33.2772	6.02667	36.797	0
NaCl	AT4G09750.1	+	2	95	0	5.71782	6.95789	13.4604	0
NaCl	AT3G45740.1	+	1	143	0	6.0099	6.04196	8.06931	0
NaCl	AT3G24170.3	-	0	93	0	259.777	7.77419	305.728	0
NaCl	AT1G58180.1	-	5	99	0	32.3069	11.101	41.3218	0
NaCl	AT4G27130.1	-	0	79	0	437.559	5.05063	285.599	0
NaCl	AT4G19640.1	-	0	91	0	175.757	10.8791	192.723	0
NaCl	AT2G11000.2	-	14	71	0	11.495	6.52113	21.7475	0
NaCl	AT4G33050.4	-	3	113	0	32.3614	9.36283	59.0644	0
NaCl	AT4G27380.1	+	0	79	0	20.1782	10.962	30.1881	0
NaCl	AT1G62310.1	-	1	71	0	14.6683	6.94366	21.401	0
NaCl	AT1G65820.1	+	1	86	0	251.347	5.7907	240.431	0
NaCl	AT3G56190.1	-	2	96	0	137.347	5.09375	96.6832	0
NaCl	AT1G17710.1	-	2	123	0	20.3267	6.12195	56.0248	0
NaCl	AT2G47000.1	-	6	77	0	157.55	12.0649	478.124	0
NaCl	AT3G15840.4	-	5	92	0	390.693	6.32609	228.059	0
NaCl	AT1G31180.1	-	6	68	0	101.505	8.07353	143.723	0
NaCl	AT4G03270.1	-	3	72	0	0.673267	8.55556	6.18812	0
NaCl	AT5G04250.2	+	0	103	0	260.02	7.20388	460.916	0
NaCl	AT4G37900.1	-	1	82	0	255.03	5.0122	650.406	0
NaCl	AT1G68670.1	+	0	87	0	304.713	5.09195	855.322	0
NaCl	AT4G21390.1	-	1	98	0	36.9109	5.66327	109.495	0
NaCl	AT2G11000.1	-	14	71	0	11.495	6.52113	21.7475	0
NaCl	AT4G29010.1	-	3	63	0	199.535	8.7619	124.817	0
NaCl	AT3G13080.4	-	1	86	0	1062.79	16.9419	4219.27	0
NaCl	AT5G39960.1	+	3	73	0	20.7178	5.38356	19.4307	0
NaCl	AT4G09750.1	+	4	71	0	1.59901	6.07042	5.80693	0
NaCl	AT1G04970.2	+	0	104	0	147.718	6.16346	173.153	0
NaCl	AT2G27505.1	+	1	120	0	11.3564	6.33333	51.4703	0
NaCl	AT2G16940.2	-	2	84	0	48.9208	7.27381	47.7871	0
NaCl	AT1G08110.3	+	2	108	0	30.297	5.0463	36.8812	0
NaCl	AT1G24267.2	-	1	78	0	20.0792	9.80769	25.5248	0
NaCl	AT5G26030.2	+	3	99	0	137.356	10.1818	154.03	0
NaCl	AT2G18180.1	-	10	98	0	3.25743	8.69388	45.0248	0
NaCl	AT1G55840.2	+	5	84	0	42.5347	5.64286	34.4257	0
NaCl	AT1G60900.1	+	4	94	0	18.8069	5.65957	15.3812	0
NaCl	AT1G29400.2	-	9	75	0	554.252	5.6	640.198	0
NaCl	AT1G30040.1	+	1	569	0	67.005	6.74165	363.762	0
NaCl	AT4G15236.1	+	11	73	0	14.2277	6.13699	39.2475	0
NaCl	AT5G22000.1	+	1	82	0	119.748	9.82927	122.46	0
NaCl	AT5G02770.1	-	3	91	0	89.9752	5.74725	75.9208	0
NaCl	AT3G22740.1	-	1	88	0	27.7921	5.46591	61.3317	0
NaCl	AT3G15950.1	-	3	78	0	17.901	8.10256	13.1733	0
NaCl	AT2G27150.2	+	7	94	0	82.3069	6.51064	108.124	0
NaCl	AT4G17140.3	-	34	70	0	96.1386	5.25714	69.9752	0
NaCl	AT5G58350.1	+	5	83	0	333.629	5.6988	454.594	0
NaCl	AT1G08570.1	+	1	84	0	603.01	14.0833	934.649	0
NaCl	AT3G19670.1	-	9	63	0	9.23762	5.65079	14.1683	0
NaCl	AT2G26540.1	-	0	130	0	117.649	6.28462	151.505	0
NaCl	AT5G47430.1	-	3	106	0	99.703	5.76415	116.332	0
NaCl	AT2G11810.1	+	6	73	0	10.6931	6.49315	30.2822	0
NaCl	AT1G12480.1	-	1	74	0	107.248	6.90541	113.985	0
NaCl	AT5G66210.1	-	6	91	0	42.0594	16.956	80.0198	0
NaCl	AT1G13440.2	-	5	85	0	695.371	10.8941	716.337	0
NaCl	AT3G08590.1	-	6	94	0	298.584	8.39362	406.035	0
NaCl	AT1G78230.1	+	2	75	0	101.871	5	98.4307	0
NaCl	AT3G03910.1	+	6	85	0	1.60396	5.09412	9.17822	0
NaCl	AT1G27770.1	-	2	119	0	154.441	8.84874	265.822	0
NaCl	AT3G52310.1	+	9	77	0	16.1089	7.49351	47.9752	0
NaCl	AT1G53310.3	-	4	90	0	90.0149	6.25556	112.267	0
NaCl	AT3G51130.1	+	9	74	0	75.7079	7.45946	82.6386	0
NaCl	AT3G17690.1	+	1	70	0	11.896	6.15714	39.0891	0
NaCl	AT1G65440.2	-	7	91	0	131.668	16.044	181.688	0
NaCl	AT4G35600.2	+	3	89	0	41.6139	5.20225	51.2772	0
NaCl	AT3G05820.1	-	2	85	0	40.8762	6.04706	154.48	0
NaCl	AT4G24690.1	+	1	88	0	2005.54	7.34091	2253.02	0
NaCl	AT5G56550.1	-	0	136	0	194.515	8.08088	568.728	0
NaCl	AT3G58490.2	+	5	84	0	28.4109	5.2381	26.2673	0
NaCl	AT2G25650.1	+	0	80	0	137.757	6.2875	155.668	0
NaCl	AT1G56520.1	-	0	88	0	91.6832	5.27273	213.802	0
NaCl	AT1G69490.1	+	0	96	0	152.564	7.05208	375.847	0
NaCl	AT5G24380.1	+	4	82	0	246.579	8.82927	403.787	0
NaCl	AT4G30210.1	+	2	101	0	79.5545	6.37624	85.0396	0
NaCl	AT4G33150.1	-	16	131	0	100.718	5.38168	102.149	0
NaCl	AT4G33050.3	-	4	113	0	32.3614	9.36283	59.0644	0
NaCl	AT1G79530.1	-	11	97	0	17.0693	5.7732	17.9059	0
NaCl	AT3G55620.1	+	2	93	0	82.6139	14.129	186.262	0
NaCl	AT5G10650.1	-	1	105	0	61.6683	5.57143	59.6832	0
NaCl	AT4G17140.2	-	33	70	0	96.1386	5.25714	69.9752	0
NaCl	AT5G64500.1	+	9	126	0	67.0297	5.55556	57.8515	0
NaCl	AT4G35600.1	+	3	89	0	41.6139	5.20225	51.2772	0
NaCl	AT3G55940.1	+	2	74	0	77.5	6.68919	124.931	0
NaCl	AT2G46790.2	+	4	83	0	105.208	9.14458	639.149	0
NaCl	AT2G46500.2	-	0	92	0	1110.67	7.76087	1389.08	0
NaCl	AT1G53920.1	+	2	73	0	96.6733	6.83562	104.129	0
NaCl	AT3G08590.2	-	5	82	0	434.975	5.39024	588.688	0
NaCl	AT2G46830.1	+	1	78	0	23.1139	8.66667	108.302	0
NaCl	AT5G10650.2	-	1	105	0	61.6683	5.57143	59.6832	0
NaCl	AT3G13080.2	-	5	86	0	634.797	16.9419	2540.94	0
NaCl	AT2G45950.1	-	2	73	0	40.3911	6.26027	53.4356	0
NaCl	AT1G23110.2	-	1	66	0	7.56931	5.19697	14.8663	0
NaCl	AT5G26030.1	+	5	93	0	192.173	9.04301	237.322	0
NaCl	AT5G41150.1	-	7	78	0	104.208	7.25641	141.337	0
NaCl	AT5G26710.1	+	1	92	0	62.9059	5.25	75.1832	0
NaCl	AT5G35180.1	+	8	64	0	43.7178	11.4219	51.1188	0
NaCl	AT4G12790.4	-	6	83	0	57.0446	5.62651	71.797	0
NaCl	AT5G59440.2	+	3	89	0	67.901	6.89888	92.7277	0
NaCl	AT5G51050.1	+	3	108	0	34.9307	5.16667	75.7921	0
NaCl	AT1G65440.1	-	6	91	0	131.668	16.044	181.688	0
NaCl	AT4G12790.1	-	6	83	0	57.0446	5.62651	71.797	0
NaCl	AT5G35180.3	+	8	64	0	43.7178	11.4219	51.1188	0
NaCl	AT3G63530.2	-	4	69	0	19.995	5.02899	39.3861	0
NaCl	AT3G18100.2	+	1	69	0	17.5149	7.10145	25.901	0
NaCl	AT2G06530.1	-	1	78	0	353.614	5.61538	406.02	0
NaCl	AT3G54440.2	-	7	372	2.47525	167.599	19.4653	116.886	1.00094e-05
NaCl	AT5G15190.2	-	0	82	64.1386	947.312	238.752	1792.11	1.281e-06
NaCl	AT2G39050.1	+	1	370	10.3465	368.837	24.5248	263.411	0.000690357
NaCl	AT5G52300.1	+	0	80	1.53465	1422.97	9.75248	678.188	0.000423093
NaCl	AT2G18710.1	-	0	105	12.604	249.584	64.703	341.777	6.80609e-06
NaCl	AT5G49730.1	-	6	87	1.0198	68.6139	26.5545	93.703	2.58381e-05
NaCl	AT1G59740.1	+	2	1354	5.0495	188.678	28.2079	238.708	0.000859205
NaCl	AT4G14746.1	-	4	496	1.0099	51.7921	25.0594	55.3119	9.46518e-06
NaCl	AT5G51970.2	+	1	94	4.29703	171.163	24.8812	163.931	7.62526e-05
NaCl	AT1G16840.1	-	1	387	52.0297	570.792	102.634	465.639	6.98822e-07
NaCl	AT5G14740.4	+	0	751	2.40594	244.936	34.5644	217.614	3.5582e-09
NaCl	AT4G21660.2	-	10	321	33.7426	33.6188	112.851	33.8119	0.000134447
NaCl	AT4G39090.1	-	0	280	204.505	9305.94	377.96	7947.4	3.44608e-19
NaCl	AT5G35170.2	+	12	83	5.48515	51.5495	24.0495	44.9505	0.000574111
NaCl	AT5G52310.1	+	2	83	11.3069	51802.4	79.8119	44775.1	1.81418e-16
NaCl	AT5G43850.1	-	2	215	4.9901	59.1386	36.1584	53.5099	5.52098e-06
NaCl	AT3G15010.1	+	0	542	56.6832	322.297	103.446	294.465	0.000185726
NaCl	AT4G25672.1	-	0	659	109.96	1980.83	221.198	2135.14	1.62508e-07
NaCl	AT5G16450.1	+	0	244	8.09901	108.693	37.6634	72.8762	1.67518e-07
NaCl	AT5G62570.2	+	3	163	5.07921	135.366	43.6436	240.366	0.00015677
NaCl	AT3G62260.1	-	2	380	24.9307	315.356	183.653	491.693	6.09458e-15
NaCl	AT5G57340.1	+	0	1607	15.9109	140.629	92.8614	284.931	9.52782e-05
NaCl	AT1G07890.4	+	2	86	3.87129	1742.91	18.2673	1412.08	0.00076488
NaCl	AT3G02468.1	+	1	396	10.1089	1080.21	60.7426	984.059	4.82242e-11
NaCl	AT4G23630.1	+	2	81	4.39604	1501.61	30.5545	2031.18	0.000102974
NaCl	AT5G39570.1	+	0	660	38.802	8260.73	61.1881	6450.76	0.000768771
NaCl	AT1G09490.1	+	0	414	23.9604	113.921	61.9901	93.7475	3.3911e-05
NaCl	AT5G08560.2	-	3	548	3.11881	263.262	15.6238	217.762	0.000827126
NaCl	AT4G37980.1	+	2	210	17.5149	743.54	27.5149	372.322	0.00020874
NaCl	AT2G33150.1	-	8	72	0.0990099	147.153	9.52475	90.3465	8.9383e-05
NaCl	AT1G02500.1	+	0	656	0.712871	2152.11	12.3168	1209.96	4.25777e-05
NaCl	AT1G62660.1	+	1	779	0.029703	107.802	14.4356	105.535	0.000103327
NaCl	AT1G76180.1	-	0	86	95.8515	11797	147.347	11462.5	0.000602899
NaCl	AT1G43160.1	+	0	95	46.505	2957.62	209.554	6469.96	4.00166e-06
NaCl	AT3G55960.1	-	4	792	1.0099	119.297	25.4554	143.554	1.13858e-05
NaCl	AT1G07890.6	+	1	86	3.87129	1742.91	18.2673	1412.08	0.00076488
NaCl	AT3G47960.1	-	0	88	2.0198	4122.41	31.5743	4881.12	6.69079e-07
NaCl	AT5G05600.1	+	0	305	16.198	1380.97	101.495	3160.16	5.43465e-05
NaCl	AT5G06390.1	+	0	731	1.0099	384.124	9.20792	219.97	0.000849749
NaCl	AT2G41430.4	+	0	86	40.0594	6625.13	110.594	8147.96	4.84834e-06
NaCl	AT4G19200.1	+	1	573	34.5149	2164.74	107.723	1788.11	6.03692e-13
NaCl	AT1G78600.1	+	0	194	1.68317	648.158	21.5248	707.51	8.95272e-05
NaCl	AT1G63010.4	-	9	840	10.4158	75.396	27.2475	51.8168	0.000708557
NaCl	AT3G53990.1	-	0	711	6.69307	540.347	57.396	549.708	2.27147e-10
NaCl	AT3G05880.1	-	0	413	98.9901	2994.53	360.792	2622.32	3.73199e-41
NaCl	AT1G54100.1	-	12	252	4.27723	1137.25	17.7921	925.827	0.000763142
NaCl	AT4G11600.1	-	2	93	20.6931	808.95	54.2673	793.653	0.000134173
NaCl	AT1G09840.5	-	2	446	0.356436	24.5941	12.2277	23.7921	0.000813603
NaCl	AT3G13790.2	-	4	399	7.27723	654.505	26.1782	608.139	0.000586979
NaCl	AT1G02205.3	+	3	618	30.7426	637.46	154.03	463.51	1.50889e-26
NaCl	AT3G44310.3	+	1	628	10.7525	2062.79	36.2376	1720.91	2.2206e-05
NaCl	AT1G22840.1	+	0	478	22.0693	455.535	56.2673	441.475	0.000133035
NaCl	AT1G07890.2	+	8	82	22.9505	928.406	40.6832	647.144	0.000402101
NaCl	AT1G16840.3	-	1	387	52.0297	570.723	102.634	465.579	6.98822e-07
NaCl	AT4G21990.2	-	2	85	0.950495	344.292	20.6634	281.95	1.68753e-06
NaCl	AT4G23010.2	-	1	419	6.22772	55.6089	27.0099	47.7673	0.000296163
NaCl	AT1G30130.2	+	4	221	1.70297	68.7178	14.0594	46.9257	0.000762822
NaCl	AT1G80040.1	-	1	439	18.0495	337.371	57.4653	307.807	2.66296e-06
NaCl	AT1G02850.3	+	0	127	2.78218	127.827	33.1287	96.7426	1.54273e-08
NaCl	AT4G25100.2	-	5	762	16.9109	661.277	73.0891	587.599	2.55939e-10
NaCl	AT1G61780.1	-	1	512	0.0891089	62.3812	11.6931	46.3168	8.45876e-05
NaCl	AT2G39800.1	-	1	91	9.15842	708.772	53.396	636.03	1.12605e-09
NaCl	AT4G02940.1	+	0	1921	19.8218	382.361	70.8614	330.777	1.18385e-08
NaCl	AT1G28330.5	-	1	226	53.4653	842.391	123.188	820.658	1.95622e-07
NaCl	AT5G62470.2	-	1	278	3.84158	252.312	31.5743	358.153	0.000167667
NaCl	AT4G34150.1	+	4	84	1.29703	320.416	27.5842	493.762	1.84223e-05
NaCl	AT2G27350.2	-	7	1529	24.8911	244.891	121.713	275.104	1.22673e-11
NaCl	AT1G16840.4	-	0	387	52.0297	764.901	102.634	674.564	4.10519e-06
NaCl	AT5G55850.2	+	1	787	18.802	277	39.7822	224.025	0.000869292
NaCl	AT3G45140.1	+	5	98	7.39604	7632.06	39.1089	5778.59	9.89857e-09
NaCl	AT3G01472.1	-	0	301	12.5644	507.277	38.1188	416.03	4.01892e-05
NaCl	AT4G09630.1	+	4	474	1.47525	62.396	12.604	44.3168	0.00029776
NaCl	AT4G23630.1	+	1	405	15.7129	2561.41	78.4851	3503.29	4.07736e-07
NaCl	AT1G32230.2	+	5	82	4.50495	416.03	49.3762	502.782	4.53728e-08
NaCl	AT3G09390.1	-	0	205	52.7921	9153.89	135.624	3576.81	3.83561e-35
NaCl	AT3G59350.1	+	0	335	21.6832	180.51	54.5347	164.921	0.000149574
NaCl	AT2G31390.1	-	2	801	15.3366	616.366	33.5347	457.688	0.000318813
NaCl	AT5G24650.1	+	1	563	8.51485	87.3069	35.5644	84.5594	0.000195836
NaCl	AT5G52300.2	+	0	83	2.15842	1422.65	10.5248	677.802	0.00016181
NaCl	AT1G70780.1	-	0	90	22.2178	4721.33	67.505	4566.71	6.22219e-07
NaCl	AT2G46390.1	-	0	411	8.94059	177.307	21.9703	104.545	0.000404641
NaCl	AT4G30490.1	-	3	95	0.534653	174.98	23.5446	208.084	1.13859e-05
NaCl	AT3G02480.1	+	1	84	60.4851	2166.11	136.733	1944	8.41256e-10
NaCl	AT3G51920.1	-	0	497	9.35644	135.129	46.3564	149.995	1.17202e-05
NaCl	AT2G04900.2	+	1	83	1.17822	51.0842	11.7822	36.1683	0.000625931
NaCl	AT5G53450.1	+	0	247	1.65347	312.441	18.2772	264.158	0.000104978
NaCl	AT3G21230.1	-	3	1740	3.31683	184.896	40.2475	306.594	1.68015e-05
NaCl	AT5G13490.1	+	0	457	10.6832	688.658	37.9901	499.198	1.03242e-06
NaCl	AT1G70700.1	+	1	493	28.1782	230.178	220.545	500.139	4.61534e-11
NaCl	AT2G46680.2	-	0	225	72.3465	3682.45	113.347	3256.85	0.00017621
NaCl	AT1G58200.1	-	3	127	2.76238	147.599	29.8317	250.644	0.000925935
NaCl	AT3G57520.2	-	7	100	2.0396	537.886	19.9703	514.574	5.29913e-05
NaCl	AT1G68140.3	-	0	1004	13.198	685.099	35.2871	575.163	0.000305769
NaCl	AT5G16880.3	+	0	501	30.7723	442.668	89.9307	445.396	3.45174e-07
NaCl	AT4G23630.1	+	3	95	1.23762	831.658	27.4158	1140.89	6.99704e-06
NaCl	AT3G29575.3	-	1	247	102.287	1098.26	277.673	1789.67	1.62408e-05
NaCl	AT4G20320.2	+	0	409	15.0594	48.5248	62.8614	62.9653	0.000546715
NaCl	AT2G40140.2	+	0	278	5.51485	2110.5	60.2277	3604.06	4.68669e-07
NaCl	AT1G30400.1	+	9	355	0.49505	32.6485	11.2277	28.5099	0.000704044
NaCl	AT5G26770.1	-	2	430	1.19802	226.139	16.4257	264.292	0.000732419
NaCl	AT1G48000.1	-	1	837	3.18812	72.8614	33.7624	105.965	0.000100648
NaCl	AT3G55620.1	+	0	222	0.0891089	36.0347	24.7624	84.005	0.000585009
NaCl	AT4G27380.1	+	3	514	4.0396	31.9851	36.901	52.2723	0.000772072
NaCl	AT4G16190.1	+	2	74	9.9505	3247.81	26.0198	2527.11	0.000655739
NaCl	AT5G21105.1	+	3	1894	25.3564	774.158	57.7525	695	6.48611e-05
NaCl	AT4G24000.1	+	0	704	4.08911	358.153	44.7723	267.485	4.07393e-12
NaCl	AT2G39800.4	-	2	91	9.15842	708.772	53.396	636.03	1.12605e-09
NaCl	AT3G55440.1	+	2	343	6.36634	818.614	33.8515	862.55	1.62293e-05
NaCl	AT1G07590.1	-	1	279	114.594	5796.5	210.337	5998.09	8.81878e-07
NaCl	AT5G22090.1	-	0	96	8.0198	1073.46	28.9901	1052.01	0.000680041
NaCl	AT2G05520.3	+	0	227	52.5941	2208.8	115.139	949.95	4.80116e-23
NaCl	AT4G13550.1	-	10	216	3.9703	168.965	21.2475	161.52	0.000675254
NaCl	AT3G15190.1	+	1	438	17.396	849.965	48.0594	733.817	1.20717e-05
NaCl	AT3G02480.1	+	0	181	76.7624	2013.74	129.366	1697.34	2.6333e-06
NaCl	AT3G49120.1	+	2	90	2.81188	3728.2	9.34653	1374.52	0.000731906
NaCl	AT5G53140.1	+	5	393	10.1386	72.4059	23.5446	43.6139	0.000888698
NaCl	AT1G59870.1	+	1	275	1.10891	2116.43	16.0792	2325.77	0.000343299
NaCl	AT2G26540.1	-	4	379	9.20792	51.5941	41.0891	53.6238	0.000199932
NaCl	AT2G22990.6	+	9	443	3.79208	223.965	16.7624	149.782	0.000361035
NaCl	AT4G26080.1	-	1	130	26.2277	1462.3	72.297	1647.34	5.10968e-05
NaCl	AT1G27760.3	+	1	75	3.78218	272.386	48.9604	531.743	2.47589e-05
NaCl	AT2G45960.3	+	0	224	26.2673	5837.35	84.0792	6216.37	1.3395e-07
NaCl	AT2G26980.5	-	0	83	15.0198	588.955	43.7723	634.257	0.000718101
NaCl	AT1G43620.1	-	10	338	2.34653	48.7921	13.6535	30.1238	0.000554811
NaCl	AT2G04900.2	+	3	476	37.6139	95.7129	79.6733	83.4505	0.000338634
NaCl	AT1G80040.2	-	2	258	30.8317	413.931	114.168	404.743	3.41732e-11
NaCl	AT3G22890.1	+	2	72	2.44554	1189.22	21.5941	1537.43	0.000272614
NaCl	AT3G14990.3	+	5	114	6.61386	1024.07	32.5545	1132.33	0.000156274
NaCl	AT4G27130.1	-	3	672	4.75248	142.252	29.6733	113.248	2.93727e-06
NaCl	AT2G45960.2	+	0	224	26.2673	5837.35	84.0792	6216.37	1.3395e-07
NaCl	AT1G74230.1	+	3	439	34.4257	615.248	69.7129	544.554	8.5563e-05
NaCl	AT1G20020.1	+	4	116	41.9406	628.807	58.5347	374.025	6.32968e-05
NaCl	AT5G24490.1	+	3	114	1.0396	735.069	11.6634	611.361	0.000942654
NaCl	AT4G27410.1	-	0	82	16.1584	5224.57	122.653	8132.46	9.63664e-13
NaCl	AT2G21600.1	+	0	602	3.0297	163.04	20.3861	168.317	0.000804861
NaCl	AT2G15970.1	+	0	84	83.0396	8479.56	166.891	8552.81	1.94345e-07
NaCl	AT1G32230.3	+	0	368	2.0495	264.653	23.0495	287.248	4.38506e-05
NaCl	AT5G58640.1	+	1	667	7.55446	66.8168	41.8515	73.7921	8.33049e-05
NaCl	AT4G11220.1	-	3	320	2.9802	889.896	18.495	808.653	0.000575711
NaCl	AT3G57520.2	-	4	79	3.91089	2570.07	21.2079	2355.87	0.000376684
NaCl	AT2G06050.1	-	1	1398	73.7723	424.035	353.921	818.738	1.23121e-11
NaCl	AT1G07890.8	+	5	72	22.7327	987.748	49.7921	856.366	0.000280525
NaCl	AT5G17000.1	-	3	357	0.811881	220.287	34.5545	445.347	2.38344e-05
NaCl	AT5G53300.1	-	2	356	19.5248	517.827	52.9901	411.431	4.11691e-06
NaCl	AT5G62130.1	-	0	78	7.73267	353.564	30.7525	327.975	0.000115736
NaCl	AT4G29160.1	+	1	249	0.0594059	114.906	11.8713	122.223	0.000533105
NaCl	AT5G37780.2	-	0	741	29.703	1421.67	60.3762	971.619	1.11249e-06
NaCl	AT2G47730.1	+	4	159	25.3564	1677.84	66.5248	1303.12	4.60176e-08
NaCl	AT5G42900.1	-	4	354	21.6733	368.025	50.1683	316.95	0.000182509
NaCl	AT3G08510.1	-	0	109	11.8911	891.723	37.8713	855.535	0.00015084
NaCl	AT3G26180.1	-	0	77	1.09901	367.198	12.5644	289.109	0.000430166
NaCl	AT3G57870.1	-	2	486	9.08911	185.109	46.3861	200.797	8.1696e-06
NaCl	AT3G01470.1	-	0	301	12.5644	507.277	38.1188	416.03	4.01892e-05
NaCl	AT1G43620.2	-	10	338	2.34653	48.7921	13.6535	30.1238	0.000554811
NaCl	AT3G08590.2	-	3	301	3.62376	600.535	33.604	841.678	6.93192e-05
NaCl	AT5G51050.1	+	0	577	3.77228	128.772	62.5842	246.391	4.09549e-07
NaCl	AT1G07890.4	+	4	151	23.5545	978.01	114.802	804.797	2.30335e-18
NaCl	AT5G52300.2	+	1	90	7.88119	3363.74	17.2673	1419.05	8.88143e-05
NaCl	AT1G78900.1	+	16	200	1.0099	370.386	14.0297	274.47	6.99587e-05
NaCl	AT2G39050.1	+	2	236	6.61386	319.96	23.9208	232.287	0.000131539
NaCl	AT5G62570.1	+	4	163	5.07921	135.366	43.6436	240.366	0.00015677
NaCl	AT2G31570.1	-	4	249	4.65347	132.03	22.2772	114.668	0.000860904
NaCl	AT1G32230.1	+	0	368	2.0495	264.653	23.0495	287.248	4.38506e-05
NaCl	AT2G38470.1	+	0	248	15	1226.23	122.594	2815.3	1.1863e-07
NaCl	AT3G47960.1	-	2	565	7.0297	971.584	74.8812	1287.09	2.26061e-11
NaCl	AT2G22990.5	+	10	443	3.79208	223.965	16.7624	149.782	0.000361035
NaCl	AT2G36460.1	-	1	296	6.60396	275.995	26.6238	257.545	0.000571481
NaCl	AT4G25660.1	+	0	370	5.0495	132.52	31.4851	132.678	2.71021e-05
NaCl	AT1G30690.2	+	0	424	0.128713	491.431	12.099	405.797	8.19983e-05
NaCl	AT2G42790.1	-	6	150	3.46535	134.594	21.901	104.832	2.57372e-05
NaCl	AT1G10760.1	-	12	141	8.9604	346.946	45.396	256.554	5.68768e-09
NaCl	AT3G08590.1	-	3	301	3.62376	600.535	33.604	841.678	6.93192e-05
NaCl	AT3G13672.1	-	0	80	0.237624	462.564	11.7624	354.624	5.04452e-05
NaCl	AT1G07890.6	+	3	151	23.5545	978.01	114.802	804.797	2.30335e-18
NaCl	AT1G02840.1	+	9	817	113.693	123.653	153.743	87.1436	0.000469041
NaCl	AT1G54100.1	-	10	183	2.33663	897.03	21.5446	757.832	3.78666e-06
NaCl	AT5G40780.1	+	0	1274	10.703	102.163	28.6931	69.8812	0.000363494
NaCl	AT4G34480.1	-	2	794	4.07921	414.777	21.1683	308.579	4.45577e-05
NaCl	AT3G50950.2	+	0	221	7.0198	1439.69	33.9703	1952.19	0.000745163
NaCl	AT2G33830.2	-	1	105	2.63366	849.955	25.4851	520.252	3.538e-08
NaCl	AT1G50260.1	-	5	312	9.66337	91.3713	40.2079	93.505	0.000189222
NaCl	AT3G08030.2	+	0	330	1.60396	707.327	15.3366	640.931	0.000876879
NaCl	AT1G32230.3	+	3	324	227.05	464.446	664.436	608.629	1.69631e-16
NaCl	AT5G01750.2	+	1	294	66.7228	812.342	118.624	735.193	2.49796e-05
NaCl	AT3G52930.1	-	0	92	1.43564	3280.91	12.5545	3033.21	0.000670586
NaCl	AT1G80040.3	-	3	150	19.1188	194.733	64.6238	209.485	1.16743e-05
NaCl	AT1G04990.1	-	3	259	29.4653	47.5198	116.356	56.6485	2.58573e-05
NaCl	AT1G54100.1	-	7	315	13.8119	291.48	48.6535	274.228	8.14939e-06
NaCl	AT4G17090.1	-	1	96	2.08911	662.297	28.8416	1073.66	0.000108564
NaCl	AT3G22370.1	+	0	81	2.81188	1392.03	49.2178	3530.45	7.53677e-05
NaCl	AT5G51890.1	-	1	88	0.049505	103.485	9.28713	82.505	0.000932647
NaCl	AT5G60390.3	+	0	502	55.2772	4001.92	109.376	3840.07	8.59694e-06
NaCl	AT3G55440.1	+	4	177	1.87129	627.649	36.4455	554.069	7.93509e-10
NaCl	AT1G79520.1	-	3	88	2.72277	317.693	27.7723	386.614	5.31776e-05
NaCl	AT5G38480.1	+	0	437	13.3267	1112.04	43.5248	1223.74	0.000222561
NaCl	AT1G69640.1	-	0	750	5.20792	675.302	26.6535	721.545	0.000220512
NaCl	AT2G38470.1	+	1	68	15.3861	2019.81	247.673	4623.8	1.3302e-22
NaCl	AT5G19140.1	+	0	1408	13.099	1045.94	57.2673	629.153	2.33832e-13
NaCl	AT3G16565.2	-	0	385	2.0198	22.5149	35.8218	19.2772	1.64228e-06
NaCl	AT1G05010.1	-	2	71	1.32673	1063.46	22.1683	1457.49	7.34814e-05
NaCl	AT3G27160.1	+	0	771	12.4653	1091.75	35.703	957.782	0.00010666
NaCl	AT5G61410.2	-	8	282	4.61386	503.832	73.9406	369.554	1.37725e-20
NaCl	AT4G19200.1	+	0	298	3.53465	576.574	20.0792	424.792	7.82204e-05
NaCl	AT4G39260.3	-	1	282	325.941	943.842	345.337	658.257	6.90855e-06
NaCl	AT3G12120.1	-	0	1130	46.9208	8127.35	51.8812	3745.45	1.7908e-05
NaCl	AT4G31780.2	+	2	77	7.30693	338.302	43.6634	593.426	0.000759531
NaCl	AT1G23310.1	-	2	77	1.27723	573.861	19.5941	635.718	6.1017e-05
NaCl	AT3G22850.1	+	0	275	15.5347	342.356	45.1287	359.614	0.000741525
NaCl	AT5G16970.1	-	2	252	2.12871	444.069	22.9505	388.985	4.55004e-06
NaCl	AT1G62570.1	+	0	118	0.316832	3925.28	14.0693	3975.82	0.000121416
NaCl	AT2G18710.1	-	3	81	2.44554	417.554	23.2376	532.401	0.000150471
NaCl	AT1G20020.2	+	4	116	41.9406	628.807	58.5347	374.025	6.32968e-05
NaCl	AT2G40890.1	-	0	83	5.46535	771.069	27.7228	553.782	8.07022e-07
NaCl	AT5G52300.2	+	2	69	13.1188	8538.23	20.5941	3664.7	0.000208432
NaCl	AT1G65580.1	-	7	327	11.6832	306.015	87.3861	414.901	1.04476e-09
NaCl	AT3G08590.2	-	2	78	0.683168	238.139	19.5644	356.035	0.000471173
NaCl	AT1G20696.3	+	2	272	0.049505	189.406	17.7525	141.163	4.33315e-07
NaCl	AT4G29790.1	+	8	488	7.06931	82.5	35.1683	104.842	0.000857379
NaCl	AT1G51510.1	-	2	312	5.73267	253.104	20.9802	152.213	5.67437e-05
NaCl	AT5G53300.4	-	1	267	7.13861	1570.33	29.5545	1376.29	3.61739e-05
NaCl	AT4G17090.1	-	0	142	7.36634	3734.35	36.0297	5266.57	0.000543843
NaCl	AT3G07360.1	+	0	346	63.0594	1704.36	171.584	2546.2	3.655e-05
NaCl	AT1G69840.7	-	4	522	44.5842	143.193	278.406	229.173	1.75405e-13
NaCl	AT5G63790.1	-	0	100	17.4356	6966.77	83.9703	11006.3	2.7067e-06
NaCl	AT5G60360.3	+	0	81	3.41584	1333.58	16	1066.69	0.000666792
NaCl	AT4G34460.4	-	3	238	7.10891	210.381	25.1584	151.614	0.000127276
NaCl	AT3G16940.1	+	7	180	2.23762	565.421	24.1089	626.243	2.75877e-05
NaCl	AT1G54100.1	-	6	295	11.1683	1108.87	48.0594	997.401	1.89049e-07
NaCl	AT1G30130.1	+	4	211	1.49505	70.0149	13.5644	49.6535	0.000145401
NaCl	AT1G32230.2	+	6	91	9.86139	494.47	76.0495	630.901	5.11575e-10
NaCl	AT3G08590.2	-	0	132	5.17822	466.277	32.8317	620.203	0.000161329
NaCl	AT2G33830.2	-	0	85	8.85149	941.946	33.604	570.391	7.14037e-08
NaCl	AT2G44350.2	+	14	347	5.22772	88.8366	23.297	81.8515	0.000862608
NaCl	AT1G02850.1	+	0	127	2.78218	127.827	33.1287	96.7426	1.54273e-08
NaCl	AT5G62720.1	+	0	1020	1.0099	270.891	5.67327	72.8069	0.000640208
NaCl	AT3G57230.2	+	0	1202	37.0099	65.9059	106.713	71.4208	0.000116364
NaCl	AT3G61260.1	-	3	401	3.0297	194.124	19	133.856	2.9143e-05
NaCl	AT5G09650.1	-	4	455	0.376238	319.584	13.8911	283.609	3.12565e-05
NaCl	AT2G27350.4	-	8	1529	24.8911	46.7624	121.713	44.1139	3.97e-08
NaCl	AT3G60130.3	+	5	461	3.42574	158.168	30.1386	168.911	5.3687e-06
NaCl	AT4G16760.1	-	2	93	7.29703	213.752	33.4059	236.282	0.000201931
NaCl	AT1G03860.3	-	4	401	0.277228	58.4901	12.9406	67.7723	0.000692474
NaCl	AT4G31800.2	+	1	263	50.7525	1255.85	252.347	2519.78	8.23804e-10
NaCl	AT2G27350.5	-	7	1349	12.0297	251.564	88.7228	291.718	9.69031e-12
NaCl	AT4G20260.2	+	0	720	2.05941	277.926	9.83168	129.668	0.000454178
NaCl	AT1G32700.2	+	1	728	18.703	309.04	92.1683	497.129	7.09239e-06
NaCl	AT3G27570.1	-	0	468	3.0297	229.936	14.8317	155.54	0.000381119
NaCl	AT2G05540.1	+	0	305	14.2673	667.059	35.6535	360.876	2.73165e-07
NaCl	AT3G17390.1	-	0	207	1.23762	3654.6	14.7228	1555.69	1.62179e-07
NaCl	AT1G20620.2	+	0	1049	18.0099	875.772	29.4752	459.807	0.000257263
NaCl	AT1G05010.1	-	0	81	4.37624	2788.27	31.5149	3182.12	1.1555e-05
NaCl	AT3G51810.1	+	0	184	2.60396	579.05	47.5248	637.01	3.15239e-10
NaCl	AT1G76440.2	-	1	631	8.69307	34.8119	68.6634	43.6584	5.75806e-06
NaCl	AT5G13190.1	-	1	716	30.0198	357.149	54.0198	257.104	0.000153983
NaCl	AT4G03520.1	-	0	909	23.7723	1806.98	44.9802	1140.3	1.47709e-05
NaCl	AT1G70700.1	+	3	82	3.28713	583.817	38.5248	1282.33	0.000299232
NaCl	AT5G57110.1	-	11	219	0.049505	139.97	16.6634	127.649	9.62752e-06
NaCl	AT1G51200.3	+	1	930	39.1485	1151.94	71.5446	867.624	7.78931e-06
NaCl	AT1G53210.1	+	0	458	0.049505	1091.68	28.8614	1174.88	6.66055e-09
NaCl	AT1G29390.1	-	3	244	5.52475	141.351	29.1089	161.589	0.000952503
NaCl	AT3G22200.2	+	0	212	1.33663	740.639	12.6634	536.347	0.000117057
NaCl	AT3G03150.1	-	0	1258	65.8218	877.396	101.634	531.718	1.66295e-08
NaCl	AT5G25630.1	+	0	198	25.4752	747.817	71.4455	993.396	0.000947843
NaCl	AT4G33467.2	-	0	87	35.7822	1609.11	146.317	2416.61	1.50582e-08
NaCl	AT1G32230.2	+	1	451	7.66337	1910.17	32.9901	2123.56	0.000397102
NaCl	AT5G10140.3	-	6	3492	10.0891	166.644	25.3069	98.3416	0.000173298
NaCl	AT1G07890.8	+	7	82	22.9505	928.406	40.6832	647.144	0.000402101
NaCl	AT5G37260.1	-	1	130	84.4158	207.064	146.921	640.891	0.000425176
NaCl	AT4G22590.1	-	7	588	15.3069	119.144	57.0792	128.188	3.77082e-05
NaCl	AT4G31780.2	+	6	78	5.81188	457.911	41.8812	696.114	6.46865e-05
NaCl	AT1G79830.1	-	5	228	0.613861	137.807	13.9901	114.455	0.000237322
NaCl	AT2G44350.1	+	14	347	5.22772	88.8366	23.297	81.8515	0.000862608
NaCl	AT5G62720.2	+	0	1020	1.0099	270.802	5.67327	72.8069	0.000640208
NaCl	AT4G39800.1	-	1	87	6.52475	471.386	51.6931	984.386	0.000513528
NaCl	AT2G29350.3	+	1	95	15.7921	267.589	29.5347	138.297	7.44386e-05
NaCl	AT2G42540.2	-	0	305	40.7822	8437.57	96.0198	5016.8	1.16545e-14
NaCl	AT2G42680.1	+	0	354	7.90099	251.163	25.4356	202.252	0.000868118
NaCl	AT2G21330.1	-	3	193	6.28713	954.609	26.6733	1025.72	0.000615667
NaCl	AT3G01540.1	-	4	610	74.0495	518.144	137.554	462.624	2.37181e-06
NaCl	AT3G06500.1	+	0	760	148.248	2850.65	502.95	4372.27	4.32252e-18
NaCl	AT3G22200.1	+	0	410	5.9604	734.272	28.4356	525.554	3.50135e-06
NaCl	AT2G40730.1	-	18	393	1.0099	35.0891	17.6733	35.1188	0.000375955
NaCl	AT4G02230.1	-	2	458	3.90099	99.3564	23.0594	77.5446	5.62064e-05
NaCl	AT2G41705.1	+	0	528	2.29703	78.1733	17.5347	76.802	0.000566174
NaCl	AT5G21105.2	+	0	1894	25.3564	778.886	57.7525	701.985	6.64004e-05
NaCl	AT5G14740.3	+	0	751	2.40594	244.936	34.5644	217.614	3.5582e-09
NaCl	AT2G22990.4	+	10	443	3.79208	223.965	16.7624	149.782	0.000361035
NaCl	AT5G02500.1	-	0	323	1.24752	21760.1	10.2277	13704.7	0.0005311
NaCl	AT5G52310.1	+	1	95	4.85149	12422.9	112.822	11344.6	6.27578e-30
NaCl	AT1G09840.4	-	2	446	0.356436	24.5941	12.2277	23.7921	0.000813603
NaCl	AT1G29670.1	+	2	470	6.93069	369.787	59.9505	313.267	7.56137e-13
NaCl	AT1G07930.2	+	0	644	4.46535	1954.73	23.198	1831.33	0.000127417
NaCl	AT1G19180.1	+	0	197	16.9802	3827.05	71.8812	5699.01	2.9222e-05
NaCl	AT3G16400.2	+	0	151	2.61386	3263.82	18.9604	3357.79	0.000868232
NaCl	AT1G10760.1	-	4	344	6.07921	295.931	24.7327	189.718	6.41417e-06
NaCl	AT3G57520.2	-	9	98	0.207921	277.505	10.6832	266.361	0.000432538
NaCl	AT3G53180.1	+	0	203	0.762376	473.47	17.1287	598.644	0.000549955
NaCl	AT3G09830.1	+	0	337	10.495	153.718	69.8812	270.713	1.36381e-05
NaCl	AT1G12810.2	+	2	352	10.2079	92.3218	27.9208	67.995	0.000580106
NaCl	AT5G04760.1	-	0	129	5.46535	993.401	32.1584	1188.18	7.37757e-05
NaCl	AT5G65210.6	+	0	965	25.3366	197.95	76.6436	227.921	5.14553e-05
NaCl	AT3G06500.1	+	3	80	9.12871	1556.56	70.396	2368.96	6.40909e-08
NaCl	AT2G33120.2	-	3	451	1.36634	314.728	12.7624	263.673	0.000479251
NaCl	AT2G40140.1	+	0	274	5.39604	2131.76	59.1089	3632.62	1.42957e-07
NaCl	AT4G25170.2	+	2	88	7.83168	242.673	30.0495	149.856	1.36821e-06
NaCl	AT1G44350.1	-	3	665	16.2277	496.95	161.168	1743.06	1.37805e-05
NaCl	AT1G68050.1	+	0	100	17.9901	2298.81	59.1386	3130.26	0.000680638
NaCl	AT4G21790.1	+	4	265	5.06931	57.7525	42.5644	71.9455	1.47606e-05
NaCl	AT3G07360.3	+	0	351	69.6832	1698.18	182.842	2533.5	6.67293e-05
NaCl	AT1G07890.1	+	3	151	23.5545	978.01	114.802	804.797	2.30335e-18
NaCl	AT2G05520.4	+	0	227	52.5941	2538.43	115.139	1074	1.18647e-23
NaCl	AT5G16010.1	+	0	223	41.9406	1817.61	92.6238	1616.15	6.33313e-07
NaCl	AT1G05340.1	-	0	250	39.0693	1198.16	82.5248	697.327	1.84998e-11
NaCl	AT4G02380.1	-	0	99	29.901	3652.32	69.802	2127.51	3.75893e-11
NaCl	AT1G06460.1	-	5	402	23.6931	236.921	24.901	81.6436	0.000588464
NaCl	AT2G21330.2	-	2	193	6.28713	954.609	26.6733	1025.72	0.000615667
NaCl	AT3G07360.2	+	0	351	69.6832	1701	182.842	2540.46	6.70782e-05
NaCl	AT4G31780.1	+	6	77	5.76238	459.193	41.7129	698.282	6.4966e-05
NaCl	AT2G23760.3	-	1	1157	0.049505	52.5446	9.76238	32.0149	0.000145616
NaCl	AT5G57560.1	-	0	84	9.94059	2445.28	44.2574	3514.4	0.000698654
NaCl	AT3G22200.1	+	8	72	1.20792	269.861	20.396	189.347	4.48029e-07
NaCl	AT1G66580.1	+	1	70	8.84158	3603.58	39.6832	4251.16	7.60928e-05
NaCl	AT2G46680.1	-	0	219	16.4851	3710.79	68.9307	3280.76	1.81238e-10
NaCl	AT4G29900.1	-	16	147	1.63366	60.4554	26.7327	93.9703	0.000475327
NaCl	AT3G50950.1	+	0	227	7.19802	1456.33	34.9307	1967.22	0.000745572
NaCl	AT5G60360.2	+	1	419	3.25743	731.094	17.5446	579.837	0.000184941
NaCl	AT1G13990.1	+	0	586	76.9109	485.015	120.634	371.955	8.66937e-06
NaCl	AT1G68570.1	+	3	676	6.15842	939.183	21.3564	756.822	0.000680581
NaCl	AT4G33220.1	+	0	1575	2.0198	63.0347	20.2178	57.3861	0.00012056
NaCl	AT4G32940.1	-	2	112	4.74257	419.871	27.1782	286.45	1.10838e-06
NaCl	AT3G55880.2	+	1	674	26.3663	601.703	74.2277	725.698	0.000150874
NaCl	AT3G16400.1	+	1	151	2.61386	3260.96	18.9604	3344.6	0.000863356
NaCl	AT4G02890.2	-	1	296	11.7822	1243.77	63.5347	1617.21	4.67518e-07
NaCl	AT1G73480.1	+	2	635	94.8614	225.54	667.693	563.574	2.46314e-15
NaCl	AT2G46800.2	+	0	385	27.2673	41.0941	106.198	54.9752	0.00039336
NaCl	AT1G32230.3	+	1	451	7.66337	1910.17	32.9901	2123.56	0.000397102
NaCl	AT3G17860.1	+	0	1075	21.0594	225.252	84.5149	333.99	4.36974e-05
NaCl	AT3G17020.1	-	0	486	18.0099	597.658	38.8614	400.762	4.23161e-05
NaCl	AT2G23760.2	-	1	1157	0.049505	52.5446	9.76238	32.0149	0.000145616
NaCl	AT1G79830.3	-	6	228	0.613861	137.807	13.9901	114.455	0.000237322
NaCl	AT2G26560.1	-	1	79	2.41584	470.658	26	653.698	0.000114187
NaCl	AT4G23600.3	+	0	409	1.07921	2901.33	9.13861	1698.8	0.000866686
NaCl	AT1G71695.1	+	0	964	8.05941	230.228	20.1584	138.639	0.00057759
NaCl	AT1G02205.1	+	2	618	30.7426	912.668	154.03	627.45	2.54027e-29
NaCl	AT4G33920.1	+	0	255	4.0198	529.149	28.6733	734.743	0.000462092
NaCl	AT4G32940.1	-	0	307	49.5842	1022.5	119.832	670.604	8.91655e-15
NaCl	AT5G58060.2	+	5	453	1.47525	128.426	21.2475	181.045	0.00038556
NaCl	AT4G03260.1	+	0	343	5.80198	172.267	40.8218	209.866	1.33793e-05
NaCl	AT1G61890.1	-	4	799	34.7723	1431.49	260.98	2889.85	2.16302e-16
NaCl	AT3G11420.1	+	0	878	39.1881	944.233	78.8317	848.371	3.75694e-05
NaCl	AT3G54440.1	-	1	411	1.40594	392.772	13.3663	337.02	0.000514549
NaCl	AT1G65820.3	+	0	379	5.56436	282.198	25.901	234.475	7.79305e-05
NaCl	AT3G11400.1	+	0	945	4.9604	724.465	22.7228	618.48	0.000160939
NaCl	AT4G08980.1	+	0	496	91.9901	297.837	227.832	329.748	3.08738e-08
NaCl	AT5G42900.2	-	3	354	21.6733	368.025	50.1683	316.95	0.000182509
NaCl	AT4G00430.1	-	2	302	109.941	4804.81	184.743	3650.71	4.67298e-11
NaCl	AT3G11200.1	-	1	1027	10.2574	121.693	35.6535	99.698	3.88494e-05
NaCl	AT5G61410.1	-	8	282	4.61386	503.941	73.9406	369.554	1.37725e-20
NaCl	AT1G07890.3	+	3	151	23.5545	978.01	114.802	804.797	2.30335e-18
NaCl	AT1G80920.1	-	1	87	8.59406	1910.24	76.2772	3341.03	1.37444e-07
NaCl	AT3G16400.1	+	2	249	4.9802	5546.47	42.5941	5184.09	2.18605e-09
NaCl	AT4G20830.1	+	0	378	164.614	3268.68	299.238	3449.54	3.87551e-08
NaCl	AT3G02470.3	+	1	396	10.1089	1080.21	60.7426	984.059	4.82242e-11
NaCl	AT5G38480.2	+	0	437	13.3267	1112.04	43.5248	1223.74	0.000222561
NaCl	AT3G17210.1	+	0	248	4.0396	195.421	13.8416	103.748	0.000552884
NaCl	AT3G24420.1	-	0	950	7.44554	314.158	28.7624	291.213	0.000124671
NaCl	AT1G02205.2	+	3	618	30.7426	637.46	154.03	463.51	1.50889e-26
NaCl	AT1G32230.2	+	0	368	2.0495	264.653	23.0495	287.248	4.38506e-05
NaCl	AT5G57040.1	-	2	263	4.16832	597.624	17.6535	466.911	0.000393538
NaCl	AT4G31780.2	+	0	448	27.0792	1036.35	234.069	1447.56	9.52465e-27
NaCl	AT4G30760.1	+	0	67	10.0297	138.663	31.6634	101.762	4.83706e-05
NaCl	AT2G47730.1	+	3	101	4.0495	605.931	16.3366	422.391	0.000789969
NaCl	AT1G65820.3	+	2	257	2.77228	200.807	19.4752	199.837	0.000740346
NaCl	AT5G15650.1	+	0	612	10.099	2555.06	31.5149	2317.39	0.000257066
NaCl	AT1G73480.1	+	3	83	9.66337	278	79.9505	745.802	0.000601833
NaCl	AT5G10140.2	-	5	3492	10.0891	166.644	25.3069	98.3416	0.000173298
NaCl	AT4G30760.2	+	0	67	10.0297	138.663	31.6634	101.762	4.83706e-05
NaCl	AT4G32340.1	-	0	413	12.6238	310.025	18.802	115.243	0.000379272
NaCl	AT5G52300.1	+	1	90	7.88119	3364.05	17.2673	1419.44	8.88143e-05
NaCl	AT2G39800.4	-	10	78	7.9505	887.158	30.0891	824.01	0.000205985
NaCl	AT2G39800.3	-	10	78	7.9505	887.158	30.0891	824.01	0.000205985
NaCl	AT3G22200.1	+	11	116	9.19802	250.728	34.4257	195.198	8.86667e-06
NaCl	AT3G54440.1	-	7	372	2.47525	167.599	19.4653	116.886	1.00094e-05
NaCl	AT5G55850.3	+	1	787	18.802	275.272	39.7822	222.668	0.000880641
NaCl	AT1G62570.1	+	1	669	5.34653	1680.39	39.703	1704.07	7.83294e-08
NaCl	AT4G34460.1	-	3	238	7.10891	216.327	25.1584	155.782	0.000128325
NaCl	AT2G40890.1	-	1	630	0.277228	403.777	10.4851	259.52	9.61447e-05
NaCl	AT1G07890.3	+	5	72	22.7327	987.748	49.7921	856.366	0.000280525
NaCl	AT5G14170.1	-	1	408	0.19802	498.084	15.1584	460.421	1.90028e-05
NaCl	AT3G08030.1	+	1	330	1.60396	654.678	15.3366	601.564	0.000920279
NaCl	AT5G06370.1	-	0	263	9.11881	528.767	39.1089	473.609	4.47251e-06
NaCl	AT2G42530.1	-	0	256	27.1386	3845.55	85.9208	1846.12	5.807e-21
NaCl	AT3G01540.4	-	5	610	74.0495	518.144	137.554	462.624	2.37181e-06
NaCl	AT4G20260.6	+	0	720	2.05941	277.926	9.83168	129.668	0.000454178
NaCl	AT4G27410.2	-	1	108	15.802	2679.49	125.446	4218.06	9.70704e-13
NaCl	AT5G61380.1	+	0	316	9.64356	562.411	51.0396	497.099	1.00876e-08
NaCl	AT2G46330.1	-	0	156	3.44554	288.02	21.4752	181.109	1.96984e-06
NaCl	AT1G55450.1	-	2	440	12.505	530.238	38.4257	537.589	0.000826793
NaCl	AT5G59220.1	-	1	368	132.317	1244.1	208.554	925.822	1.91936e-10
NaCl	AT5G62130.2	-	0	78	7.73267	353.564	30.7525	327.995	0.000115736
NaCl	AT5G51070.1	+	8	88	4.42574	1417.17	25.6139	1316.05	2.17217e-05
NaCl	AT1G27760.2	+	0	87	7.62376	683.149	62.1089	1462.68	0.000119635
NaCl	AT5G24470.1	-	2	154	6.9604	744.559	48.3465	1471.54	0.000722613
NaCl	AT3G05350.1	-	11	3259	240.505	85.9505	416.98	75.4257	0.00015128
NaCl	AT1G07890.5	+	4	151	23.5545	978.01	114.802	804.797	2.30335e-18
NaCl	AT5G16880.1	+	0	501	30.7723	443.302	89.9307	445.827	5.21746e-07
NaCl	AT2G02990.1	+	0	75	1.42574	280.446	19.1881	389.807	0.00070163
NaCl	AT5G02020.1	-	4	426	18.5644	387.257	205.624	703.802	3.43099e-18
NaCl	AT1G07890.7	+	2	86	3.87129	1742.91	18.2673	1412.08	0.00076488
NaCl	AT2G31570.1	-	2	106	25.4653	306.589	62.9703	282.589	3.33467e-05
NaCl	AT2G04350.1	+	6	165	5.80198	506.376	29.4752	468.881	4.36718e-05
NaCl	AT5G55850.1	+	0	919	23.3267	465.277	45.1386	363.579	0.000543019
NaCl	AT5G58800.2	-	1	168	43.5941	218.832	69.5941	155.426	0.000244714
NaCl	AT1G54100.2	-	3	97	2.22772	2038.54	14.9307	1863.43	0.0009001
NaCl	AT3G57520.1	-	0	86	12.3366	1576.12	33.2871	1461.5	0.000810789
NaCl	AT1G35720.1	+	0	595	36.4752	518.297	73.7822	355.183	1.35777e-07
NaCl	AT4G33905.1	-	0	150	8.43564	392.351	35.9703	382.822	1.91807e-05
NaCl	AT2G41430.1	+	0	228	64.5644	4643.81	272.327	5637.03	1.10058e-22
NaCl	AT1G48030.1	-	0	99	61.9505	2340.16	72.1683	1304.37	3.41589e-05
NaCl	AT1G80040.1	-	2	258	30.8317	413.96	114.168	404.792	3.41732e-11
NaCl	AT1G32230.1	+	5	82	4.50495	416.074	49.3762	502.871	4.53728e-08
NaCl	AT1G17730.1	+	0	331	20.9703	244.698	64.6535	308.738	0.000584931
NaCl	AT1G20620.1	+	0	1049	18.0099	875.772	29.4752	459.807	0.000257263
NaCl	AT3G26520.1	-	0	171	17.1683	4351.41	40.505	3557.86	9.66407e-05
NaCl	AT4G30470.1	+	2	810	22.5446	528.406	49.6931	402.926	4.24007e-05
NaCl	AT1G32230.1	+	1	451	7.66337	1910.17	32.9901	2123.56	0.000397102
NaCl	AT1G06560.1	+	7	315	4.0495	17.6683	75.5446	58.1881	0.00097631
NaCl	AT1G69840.4	-	4	429	45.5347	141.881	277.515	227.663	3.71031e-13
NaCl	AT5G61820.1	-	2	82	5.48515	6038.95	54.5842	8222.98	8.5696e-09
NaCl	AT1G54100.2	-	7	315	13.8119	291.48	48.6535	274.228	8.14939e-06
NaCl	AT5G11770.1	-	0	1124	34.1089	1207.69	62.6436	804.292	1.42132e-06
NaCl	AT4G17530.1	-	2	76	0.722772	278.911	14.6535	299.158	0.000587918
NaCl	AT3G46658.1	+	0	271	20.8614	1537.32	168.614	3773.45	9.06277e-09
NaCl	AT5G43450.1	-	0	76	12.8713	825.599	87.1782	1856.05	8.20131e-05
NaCl	AT3G46000.1	-	0	80	3.0198	655.416	28.396	450.079	1.87479e-08
NaCl	AT1G20450.1	-	0	89	43.9505	20821.9	113.832	22901.1	5.45561e-07
NaCl	AT2G36630.1	-	4	73	6.43564	51.5347	53.099	94.604	0.000255767
NaCl	AT5G62470.1	-	0	86	1.0099	914.861	19.5545	1360.25	0.000464188
NaCl	AT4G34150.1	+	5	98	2.86139	390.243	33.6931	623.649	8.22527e-05
NaCl	AT1G73480.1	+	5	92	8.62376	2277.76	77.4455	6350.11	0.000473675
NaCl	AT2G13790.1	+	6	758	1.0099	31.4109	22.6634	31.1584	3.98951e-05
NaCl	AT1G28330.3	-	0	226	53.4653	1790.83	123.188	2008.93	8.94314e-06
NaCl	AT1G08380.1	-	0	216	2.58416	6699.9	15.703	4564.51	0.000173359
NaCl	AT1G09840.2	-	2	446	0.356436	24.5941	12.2277	23.7921	0.000813603
NaCl	AT5G60360.1	+	1	419	3.25743	731.094	17.5446	579.837	0.000184941
NaCl	AT4G11600.1	-	3	89	5.21782	353.079	39.3069	350.896	1.93953e-07
NaCl	AT3G11800.1	+	0	564	3.81188	110.767	35.0396	88.4455	1.00586e-07
NaCl	AT5G57800.1	+	4	258	1.0099	434.376	11.1782	272.916	0.000251468
NaCl	AT5G48970.1	-	0	578	3.74257	53.7921	28.703	51.0347	4.20467e-05
NaCl	AT1G01720.1	+	0	85	25.9307	1827.65	87.0297	2473.14	2.66167e-05
NaCl	AT3G26740.1	+	1	84	34.4356	2408.03	48.4554	1446.66	0.000191331
NaCl	AT4G34230.2	-	3	88	3.90099	321.842	33.7921	414.46	2.78407e-05
NaCl	AT4G39260.4	-	1	282	325.941	748.228	345.337	535.777	4.71898e-05
NaCl	AT4G33905.1	-	2	325	17.495	656.96	48.1188	644.267	0.000115022
NaCl	AT4G21120.1	+	0	1580	2.45545	67.2228	33.6634	87.1188	5.12224e-06
NaCl	AT5G51970.1	+	0	94	4.29703	180.149	24.8812	183.183	0.000155161
NaCl	AT2G46080.1	-	0	519	10.5248	943.683	54.0792	962.188	9.5747e-08
NaCl	AT1G20696.2	+	3	110	6.20792	106.51	21.0594	74.1634	0.000364328
NaCl	AT1G73480.1	+	0	834	86.4851	2146.06	465.426	5168.97	5.43419e-13
NaCl	AT2G31400.1	-	0	339	21.0198	719.347	54.5347	593.936	4.61724e-06
NaCl	AT1G70700.2	+	3	82	3.28713	182.282	38.5248	394.688	0.000373567
NaCl	AT5G14540.1	-	0	270	11.4257	516.693	37.4653	408.688	9.0679e-06
NaCl	AT5G43760.1	+	0	993	17.8119	1469.89	110.762	1643.56	7.3599e-15
NaCl	AT4G07990.2	-	2	570	1.0099	61.0891	17	49.4554	5.6299e-05
NaCl	AT1G43620.3	-	10	338	2.34653	48.7921	13.6535	30.1238	0.000554811
NaCl	AT1G08570.3	+	1	250	2.86139	680.287	30.9208	1171.01	0.000439133
NaCl	AT5G15970.1	+	1	113	40	3038.26	121.733	2563.07	7.54142e-14
NaCl	AT1G31812.1	-	2	452	7.54455	534.921	38.0297	467.272	1.22285e-06
NaCl	AT2G41430.3	+	0	316	89.297	6610.16	354.356	8039.59	1.80199e-27
NaCl	AT1G23310.2	-	2	77	1.27723	573.861	19.5941	635.718	6.1017e-05
NaCl	AT2G39670.2	+	6	227	0.475248	60.0941	16.7525	84.7822	0.000299435
NaCl	AT3G55440.1	+	1	289	1.0495	715.396	26.5149	807.663	7.91594e-07
NaCl	AT3G57520.1	-	4	79	3.91089	2570.07	21.2079	2355.87	0.000376684
NaCl	AT5G50920.1	-	1	80	0.485149	506.569	9.80198	418.188	0.000381321
NaCl	AT2G38740.1	-	2	369	34.2475	63.4851	141.822	92.4703	2.23761e-05
NaCl	AT5G20220.2	+	2	1661	7.76238	33.3069	65.3366	43.005	8.19798e-06
NaCl	AT1G20440.1	-	0	144	50.5248	31383.4	132.099	29861.7	2.36247e-10
NaCl	AT4G04330.1	-	2	947	69.0396	44.7921	110.158	19.6485	2.36898e-05
NaCl	AT3G60130.2	+	5	461	3.42574	158.168	30.1386	168.911	5.3687e-06
NaCl	AT2G33830.1	-	0	85	8.85149	924.772	33.604	561.406	7.35193e-08
NaCl	AT3G26740.1	+	0	82	60.4356	7130.25	114.535	4249.52	6.00256e-14
NaCl	AT3G49120.1	+	0	752	23.6931	1908.49	67.802	738.317	3.68796e-19
NaCl	AT3G48000.1	-	0	202	0.485149	832.406	10.3168	579.158	0.000143099
NaCl	AT4G30790.1	-	2	584	5.20792	489.777	35.495	680.366	0.000114438
NaCl	AT3G25040.1	+	0	327	2.49505	139.119	24.0792	187.045	0.000260466
NaCl	AT1G21630.1	+	7	70	1.19802	32.9059	22.7525	44.4752	0.000340787
NaCl	AT5G58060.1	+	4	453	1.47525	128.426	21.2475	181.045	0.00038556
NaCl	AT4G23050.1	+	8	85	1.49505	122.351	12.6238	101.941	0.000504367
NaCl	AT2G33380.2	-	3	273	69.0792	2643.1	167.535	2805.34	3.44156e-09
NaCl	AT1G08570.4	+	1	250	2.86139	680.287	30.9208	1171.01	0.000439133
NaCl	AT1G68530.1	-	0	358	71.703	6022.66	91.3267	3514.28	1.12683e-06
NaCl	AT1G07890.2	+	2	86	3.87129	1742.91	18.2673	1412.08	0.00076488
NaCl	AT3G23920.1	+	0	536	85.5446	5632.42	204.228	8290.98	0.00017081
NaCl	AT4G11600.1	-	0	96	10.0693	1950.65	46.0792	1872.12	5.12265e-07
NaCl	AT5G22450.1	-	12	495	1.0099	159.312	22.5347	194.198	2.39136e-05
NaCl	AT4G05050.3	-	0	184	12.4257	6815.11	77.3663	9766.09	2.6118e-08
NaCl	AT1G01490.2	-	0	493	6.05941	290.52	31.4158	373.099	0.000913996
NaCl	AT1G07890.5	+	8	82	22.9505	928.406	40.6832	647.144	0.000402101
NaCl	AT2G46270.2	+	0	385	20.0792	198.98	123.96	407.416	3.52558e-06
NaCl	AT1G78380.1	-	0	500	156.683	12650.2	293.119	10070.1	2.37916e-18
NaCl	AT4G25170.1	+	1	88	7.83168	242.673	30.0495	149.856	1.36821e-06
NaCl	AT1G60200.1	-	1	92	1.70297	454.96	23.9703	621.015	0.000183155
NaCl	AT1G29395.1	-	1	67	2.40594	137.609	28.8812	121.881	2.01325e-07
NaCl	AT1G54100.2	-	1	89	18.8218	1541.41	47.604	1288.5	2.98165e-05
NaCl	AT3G54440.3	-	7	372	2.47525	167.599	19.4653	116.886	1.00094e-05
NaCl	AT4G05150.1	+	0	902	30.099	1288.55	53.6733	911.594	4.11934e-05
NaCl	AT2G22990.3	+	10	443	3.79208	223.965	16.7624	149.782	0.000361035
NaCl	AT3G57520.3	-	0	86	12.3366	1576.12	33.2871	1461.5	0.000810789
NaCl	AT4G39260.1	-	0	282	325.941	1611.92	345.337	1049.06	2.48464e-08
NaCl	AT2G17840.1	-	2	332	30.1287	5355.91	146.248	7235.99	8.87993e-13
NaCl	AT4G04020.1	+	0	341	111.02	3000.46	127.248	2013.68	6.41103e-05
NaCl	AT4G24690.1	+	4	91	0.277228	1719.02	13.1683	1932.97	0.000313534
NaCl	AT2G22430.1	-	1	78	13.6139	2570.94	84.2673	3111.15	1.13994e-10
NaCl	AT3G16400.1	+	0	110	2.68317	1842.72	23.099	1853.66	8.46461e-05
NaCl	AT1G66760.2	+	4	90	6.40594	628.465	50.8416	1285.27	0.000153115
NaCl	AT5G46710.1	-	2	697	10.5149	168.139	140.129	778.074	0.000802713
NaCl	AT4G21660.1	-	10	439	34.1089	86.9208	113.475	83.0594	2.89379e-07
NaCl	AT4G12720.3	+	4	407	58.7327	69.8317	321.782	171.069	6.89524e-05
NaCl	AT4G18930.1	+	1	328	3.22772	77.4752	14.9307	51.4307	0.00067267
NaCl	AT5G64750.1	+	0	801	8.9604	1287.91	68.9901	2047.77	1.95328e-07
NaCl	AT4G19450.1	+	0	888	10.2376	404.297	41.8317	486.371	0.000155081
NaCl	AT1G18720.1	-	2	781	32.0396	445.95	85.8218	429.089	1.11384e-06
NaCl	AT5G04280.1	+	1	1922	249.287	213.5	540.921	194.178	2.84983e-12
NaCl	AT1G07890.5	+	6	72	22.7327	987.748	49.7921	856.366	0.000280525
NaCl	AT2G27600.1	+	1	613	36.8515	197.356	88.297	210.203	0.000202744
NaCl	AT2G46100.2	+	0	66	3.76238	394.743	17.5446	305.406	0.000658686
NaCl	AT1G07890.4	+	6	72	22.7327	987.748	49.7921	856.366	0.000280525
NaCl	AT3G29575.4	-	1	261	104.762	1096.25	285.515	1784.22	1.23679e-05
NaCl	AT2G16660.1	-	0	902	49.0297	1492.8	56.4851	663.762	3.00182e-06
NaCl	AT5G13330.1	+	0	1438	14.0297	503.777	63.1782	523.599	8.75094e-08
NaCl	AT2G39050.1	+	0	347	2.90099	694.718	14.8911	433.045	0.000263882
NaCl	AT5G14780.1	+	0	628	13.0099	673.708	21.6139	330.119	0.00041733
NaCl	AT3G22370.1	+	1	299	8.9604	2037.43	129.257	5691.82	5.68778e-09
NaCl	AT3G14595.1	+	0	592	5.38614	164.441	56.4653	120.535	2.32478e-13
NaCl	AT4G33460.1	-	2	338	6.68317	24.9505	70.9208	43.2772	9.32583e-05
NaCl	AT1G65820.1	+	0	379	5.56436	282.198	25.901	234.475	7.79305e-05
NaCl	AT3G21070.2	-	0	209	4.22772	487.455	26.802	607.752	0.000335059
NaCl	AT3G12120.2	-	0	999	30.3861	7919.73	41.8614	3656.54	4.88283e-06
NaCl	AT1G53570.4	+	1	562	29.8416	178.446	73.1386	187.109	0.000466022
NaCl	AT1G07890.2	+	4	151	23.5545	978.01	114.802	804.797	2.30335e-18
NaCl	AT5G24160.1	-	6	467	0.475248	80.2277	8.74257	52.0396	0.000370737
NaCl	AT5G15960.1	+	1	106	62.0099	962.614	128.366	792.559	6.467e-09
NaCl	AT5G53300.2	-	0	267	7.13861	1570.96	29.5545	1377.7	3.62416e-05
NaCl	AT1G03900.1	+	0	695	14.5545	477.089	31.8416	358.876	0.000824686
NaCl	AT5G20990.1	-	3	828	1.0198	95.8465	13.6337	94.698	0.000853608
NaCl	AT3G44310.2	+	0	628	10.7525	2063.17	36.2376	1721.95	2.22852e-05
NaCl	AT4G33467.1	-	0	84	30.6436	1617.94	135.723	2430.55	8.76332e-09
NaCl	AT5G43460.1	+	0	693	4.74257	228.817	58.4752	288.54	2.6934e-09
NaCl	AT5G02020.2	-	3	426	18.5644	387.257	205.624	703.802	3.43099e-18
NaCl	AT2G35790.1	+	0	524	1.0099	174.139	13.7624	158.332	0.000367613
NaCl	AT3G22200.2	+	8	72	1.20792	269.861	20.396	189.347	4.48029e-07
NaCl	AT1G08550.1	+	0	294	23.2475	206.663	46.4158	144.163	0.000109788
NaCl	AT4G08980.5	+	0	588	108.386	289.52	258.436	314.45	1.37199e-08
NaCl	AT5G65220.1	+	0	683	7.41584	1325.76	18.7921	886.876	0.000943282
NaCl	AT2G39200.1	-	0	149	1	582.634	21.2772	548.421	3.80292e-06
NaCl	AT2G22990.4	+	0	70	11.1089	308.267	28.7228	257.302	0.000971984
NaCl	AT5G22210.2	+	0	649	2.11881	63.9455	13.8812	48.0743	0.000924369
NaCl	AT4G34460.3	-	3	238	7.10891	216.327	25.1584	155.782	0.000128325
NaCl	AT5G21105.3	+	3	1894	25.3564	545.698	57.7525	484.05	5.68107e-05
NaCl	AT2G15970.1	+	2	87	61.3663	6157.89	115.713	5833.8	9.40702e-06
NaCl	AT1G07890.3	+	7	82	22.9505	928.406	40.6832	647.144	0.000402101
NaCl	AT5G15970.1	+	0	160	52.6436	1044.78	187.069	788.188	4.01741e-25
NaCl	AT4G00430.2	-	0	93	21.8614	4530.46	81.3861	3385.73	2.29697e-13
NaCl	AT3G49120.1	+	1	316	7.22772	1196.43	24.9703	441.564	3.78219e-09
NaCl	AT4G02890.4	-	0	296	11.7822	12813.3	63.5347	16988.7	5.87886e-07
NaCl	AT1G07890.7	+	6	72	22.7327	987.748	49.7921	856.366	0.000280525
NaCl	AT1G07930.1	+	0	644	4.46535	1954.73	23.198	1831.33	0.000127417
NaCl	AT2G22990.2	+	9	443	3.79208	223.965	16.7624	149.782	0.000361035
NaCl	AT5G46250.3	+	1	380	0.049505	79.901	15.0099	62.995	1.18792e-05
NaCl	AT4G12720.1	+	5	407	58.7327	69.8317	321.782	171.069	6.89524e-05
NaCl	AT4G14510.1	-	2	161	1.81188	35.6832	19.4653	35.9901	0.000825956
NaCl	AT1G02840.3	+	9	817	113.693	123.653	153.743	87.1436	0.000469041
NaCl	AT2G21330.3	-	4	193	6.28713	954.609	26.6733	1025.72	0.000615667
NaCl	AT3G16400.2	+	1	249	4.9802	5546.47	42.5941	5184.09	2.18605e-09
NaCl	AT3G09440.1	-	0	248	3.46535	8129.05	16.297	3768.11	3.51406e-06
NaCl	AT5G17000.1	-	2	285	1.26733	189.287	41.2277	336.371	5.93092e-07
NaCl	AT5G57110.1	-	15	112	1.08911	174.401	15.4158	152.04	0.000153551
NaCl	AT1G43560.1	-	2	707	0.0594059	113.045	15.4059	124.475	0.00016912
NaCl	AT5G08560.1	-	3	545	1.0099	266.5	14.198	220.396	0.000230572
NaCl	AT1G56600.1	+	2	357	29.6139	2139.63	80.3267	2769.57	0.000605899
NaCl	AT5G60360.3	+	1	419	3.25743	731.094	17.5446	579.837	0.000184941
NaCl	AT4G21990.1	-	1	85	0.950495	344.292	20.6634	281.95	1.68753e-06
NaCl	AT2G22990.5	+	0	70	11.1089	308.267	28.7228	257.302	0.000971984
NaCl	AT1G20696.2	+	6	86	1.62376	277.579	14.9208	213.144	0.000255849
NaCl	AT4G31550.2	-	1	331	13.2376	677	58.0297	909.693	3.53176e-05
NaCl	AT5G62720.1	+	1	499	4.54455	181.584	17.1584	51.8267	3.46697e-07
NaCl	AT3G57520.1	-	6	305	59.8812	823.668	123.248	802.04	5.18478e-06
NaCl	AT4G08980.3	+	0	290	62.3663	301.198	136.198	348.936	0.000212853
NaCl	AT2G26670.1	+	0	654	2.19802	710.149	21.7723	594.926	3.60739e-06
NaCl	AT1G63010.3	-	9	840	10.4158	75.396	27.2475	51.8168	0.000708557
NaCl	AT3G55740.2	+	0	632	8.43564	179.663	66.5446	234.837	1.286e-08
NaCl	AT2G05520.5	+	0	227	52.5941	2208.8	115.139	949.95	4.80116e-23
NaCl	AT3G63520.1	+	5	223	67.1584	120.144	167.782	129.564	1.1164e-05
NaCl	AT5G46250.1	+	1	380	0.049505	79.901	15.0099	62.995	1.18792e-05
NaCl	AT1G72520.1	+	2	482	2.15842	245.114	43.7228	713.787	0.000348318
NaCl	AT1G32230.3	+	5	82	4.50495	776.302	49.3762	1018.57	1.46181e-07
NaCl	AT4G21570.1	-	3	459	15.8911	822.634	104.723	1145.36	4.59316e-11
NaCl	AT3G22370.1	+	2	79	6.30693	2109.09	102.02	6280.35	2.23705e-07
NaCl	AT4G27410.3	-	1	57	7.31683	2408.72	65.198	3770.87	5.81016e-08
NaCl	AT1G21630.2	+	8	73	1.34653	32.8317	23.6139	44.0446	0.000171867
NaCl	AT5G60390.1	+	0	498	8.17822	4025.43	54.2178	3867.69	5.94329e-10
NaCl	AT1G54100.2	-	12	252	4.27723	1461.5	17.7921	1268.89	0.000957348
NaCl	AT3G29270.1	+	0	896	5.9901	215.554	26.7624	205.99	0.000223775
NaCl	AT2G39670.1	+	6	227	0.475248	60.0941	16.7525	84.7822	0.000299435
NaCl	AT1G58200.1	-	4	82	3.24752	108.624	34.6436	192.653	0.000206244
NaCl	AT2G06050.2	-	1	1398	73.7723	424.035	353.921	818.738	1.23121e-11
NaCl	AT5G52240.2	+	0	773	30.4257	403.248	47.703	274.465	0.000430279
NaCl	AT3G57520.2	-	6	305	59.8812	823.668	123.248	802.04	5.18478e-06
NaCl	AT4G25100.4	-	5	421	8.48515	630.842	42.9406	566.292	9.72183e-08
NaCl	AT2G38870.1	-	0	291	5.41584	420.292	16.8416	249.51	0.000224607
NaCl	AT4G34150.1	+	3	688	16.6238	47.6287	144.614	80.0842	7.60334e-08
NaCl	AT3G57020.1	-	1	530	13.7921	662.282	42.7228	662.302	0.000200164
NaCl	AT5G52530.2	+	0	645	17.3564	174.782	57.3267	204.406	0.000179297
NaCl	AT5G52240.1	+	0	773	30.4257	540.99	47.703	381.337	0.000759772
NaCl	AT2G38170.2	-	0	719	73.7723	848.842	103.584	574.663	5.7947e-06
NaCl	AT2G22990.3	+	0	70	11.1089	308.267	28.7228	257.302	0.000971984
NaCl	AT4G33150.1	-	11	202	9.0198	480.97	26.0198	360.228	0.000356194
NaCl	AT5G37600.1	-	7	407	4.73267	112.054	30.1584	82.5792	1.88251e-06
NaCl	AT1G10090.1	-	9	566	0.168317	158.198	15.8812	243.698	0.000808914
NaCl	AT4G25570.1	-	2	479	4.39604	64.0842	16.901	44.0743	0.000784569
NaCl	AT1G36370.1	-	2	369	0.19802	1151.31	23.2277	1145.46	2.16513e-07
NaCl	AT5G20190.1	+	0	93	4.36634	2146.61	31.2673	2455.67	1.98297e-05
NaCl	AT4G33460.1	-	0	242	2.0297	59.4901	32.5842	127.946	0.000849009
NaCl	AT1G71080.1	-	0	449	19.0297	388.589	53.6832	408.139	0.000199665
NaCl	AT2G02050.1	+	0	1382	10.099	317.495	27.7822	249.149	0.000585593
NaCl	AT1G23190.1	+	2	352	0.920792	83.6584	16.099	73.9109	0.000155831
NaCl	AT1G11260.1	+	1	705	1.82178	410.282	13.297	257.287	0.000213511
NaCl	AT4G21570.1	-	2	82	8.48515	952.975	40.7624	1369.34	0.000336074
NaCl	AT1G53910.1	+	0	262	2.33663	2021.67	11.2376	1228.34	0.00076884
NaCl	AT1G12110.1	+	3	1723	10.1089	343.282	31.4851	315.926	0.000606989
NaCl	AT1G01490.1	-	0	493	6.05941	290.47	31.4158	373.099	0.00091656
NaCl	AT1G62540.1	+	1	439	19.2376	86.1584	50.8713	54.0644	4.33432e-06
NaCl	AT1G53910.2	+	0	262	2.33663	1620.01	11.2376	972.837	0.000722922
NaCl	AT2G15970.2	+	2	87	61.3663	2915.94	115.713	2851.28	2.4147e-05
NaCl	AT5G20830.2	-	2	76	1.9901	2741.4	16.1386	2481.14	0.000471579
NaCl	AT2G06050.3	-	1	1398	73.7723	424.035	353.921	818.738	1.23121e-11
NaCl	AT1G80920.1	-	0	106	9.23762	1917.96	69.4455	3101.19	3.64193e-07
NaCl	AT4G10080.1	-	0	1128	14.9901	936.797	117.535	904.149	8.28084e-21
NaCl	AT2G33150.1	-	0	90	1.0099	937.223	11.5842	635.099	0.000164258
NaCl	AT2G05520.2	+	0	227	52.5941	2355.21	115.139	1006.17	1.77148e-23
NaCl	AT5G61820.1	-	3	398	46	5332.66	145.584	7293.66	1.86833e-07
NaCl	AT1G51200.1	+	1	930	39.1485	1151.94	71.5446	867.624	7.78931e-06
NaCl	AT1G30360.1	+	0	370	6.0297	1236.78	39.3465	1405.4	3.0821e-06
NaCl	AT2G46100.1	+	0	66	3.76238	358.198	17.5446	271.114	0.000339284
NaCl	AT2G41430.2	+	0	316	89.297	4625.77	354.356	5589.09	1.57304e-27
NaCl	AT4G31780.1	+	2	77	7.30693	338.302	43.6634	593.426	0.000759531
NaCl	AT1G02500.2	+	0	653	0.712871	2152.09	12.2871	1209.97	4.25777e-05
NaCl	AT5G67480.2	-	2	139	22.8218	869.119	55.9802	770.322	4.16634e-05
NaCl	AT5G65110.1	-	0	100	5.93069	519.079	39.1683	655.025	2.03978e-05
NaCl	AT2G41420.1	-	0	637	48.5941	443.52	103.98	431.411	2.24955e-05
NaCl	AT3G04120.1	+	7	88	3.34653	2228.76	24.0891	2518.5	0.000129194
NaCl	AT4G27500.1	+	3	74	0.90099	905.193	53.3267	1055.62	3.27925e-13
NaCl	AT5G63790.1	-	1	86	22.6436	3234.24	144.436	5099.47	2.48476e-12
NaCl	AT1G72770.3	+	3	122	117.673	667.203	238.089	859.911	0.000268631
NaCl	AT3G57520.3	-	4	79	3.91089	2570.07	21.2079	2355.87	0.000376684
NaCl	AT4G25100.3	-	5	762	16.9109	661.277	73.0891	587.599	2.55939e-10
NaCl	AT3G57520.3	-	7	100	2.0396	537.886	19.9703	514.574	5.29913e-05
NaCl	AT5G26000.2	-	6	82	1.43564	5384.49	10.6337	3311.69	0.00019319
NaCl	AT3G62260.2	-	2	377	24.604	316.193	181.287	493.762	1.01111e-14
NaCl	AT3G27210.1	-	1	804	12.9802	51.1386	38.802	40.9901	0.000466309
NaCl	AT1G08200.1	-	5	464	4.37624	336.946	25.9208	401.183	0.000295944
NaCl	AT1G07890.7	+	8	82	22.9505	928.406	40.6832	647.144	0.000402101
NaCl	AT1G58200.2	-	4	82	3.24752	108.624	34.6436	192.653	0.000206244
NaCl	AT1G06560.1	+	10	111	5.22772	49.5842	48.9307	102.45	0.00056575
NaCl	AT1G73750.1	+	0	83	3.64356	176.683	28.8614	152.743	4.37614e-06
NaCl	AT5G11340.1	+	0	1009	8.44554	53.2525	27.8515	39.1337	0.000354691
NaCl	AT1G54040.2	-	0	1864	40.2376	12896.2	251.436	11802.2	2.6877e-42
NaCl	AT3G52430.1	+	0	1100	5.72277	259.426	43.297	483.649	0.000847108
NaCl	AT5G26770.2	-	2	430	1.19802	226.139	16.4257	264.292	0.000732419
NaCl	AT5G15090.2	-	1	88	1.31683	772.916	16.3465	974.797	0.000936657
NaCl	AT1G53570.5	+	1	562	29.8416	178.446	73.1386	187.109	0.000466022
NaCl	AT4G34350.1	-	8	260	5.60396	746.267	63.505	1015.33	1.21735e-09
NaCl	AT4G32260.1	-	0	67	16.6139	4547.97	47.6931	3043.66	6.14285e-08
NaCl	AT3G42050.1	-	10	793	2.0198	63.8713	17.8812	52.005	0.000162211
NaCl	AT5G03240.1	-	0	374	15.3366	8680.86	65.2871	8437.6	6.30252e-09
NaCl	AT3G54440.3	-	1	411	1.40594	392.772	13.3663	337.02	0.000514549
NaCl	AT1G30480.1	+	0	944	6.65347	231.381	39.6337	278.624	3.99369e-05
NaCl	AT5G22090.2	-	0	5081	15.3762	1069.89	42.6931	1045.17	0.000255444
NaCl	AT3G08590.1	-	0	132	5.17822	466.307	32.8317	620.292	0.000161329
NaCl	AT1G70700.2	+	1	493	28.1782	230.178	220.545	500.139	4.61534e-11
NaCl	AT5G20830.1	-	2	76	1.9901	2741.4	16.1386	2481.14	0.000471579
NaCl	AT4G33510.2	+	2	235	5.26733	626.03	18.5743	472.916	0.000560169
NaCl	AT1G27970.2	+	0	485	11.2673	306.832	29.7426	259.035	0.000977319
NaCl	AT1G34370.3	+	0	371	5.74257	247.198	27.4455	263.728	0.000907681
NaCl	AT4G33150.2	-	11	202	9.0198	480.97	26.0198	360.228	0.000356194
NaCl	AT2G42520.1	+	5	236	1.25743	246.708	13.1782	189.475	0.000202134
NaCl	AT2G34510.1	-	1	1313	25.396	119.02	36.0495	48.8218	5.22202e-05
NaCl	AT3G52250.1	+	3	562	0.475248	716.356	14.5347	632.069	1.28437e-05
NaCl	AT1G70782.1	-	0	90	22.2178	4721.33	67.505	4566.71	6.22219e-07
NaCl	AT2G30570.1	-	0	325	15.5446	6157.06	29.4356	3652.51	0.000282078
NaCl	AT1G07890.1	+	5	72	22.7327	987.748	49.7921	856.366	0.000280525
NaCl	AT2G38170.1	-	0	719	73.7723	848.842	103.584	574.663	5.7947e-06
NaCl	AT3G51730.1	+	1	229	5	350.629	27.5941	386.54	0.000235162
NaCl	AT1G32130.2	-	9	231	1.92079	273.218	23.4554	274.658	1.83612e-05
NaCl	AT2G18710.1	-	4	209	31.7822	138.218	123.802	222.386	6.54901e-05
NaCl	AT5G23240.1	-	0	70	6.80198	547.723	15.0792	141.97	3.18174e-06
NaCl	AT5G34850.1	-	1	431	2.47525	193.441	22.3762	152.441	5.68797e-06
NaCl	AT5G08790.1	-	0	90	13.6931	4948.4	131.545	11987.3	2.01753e-08
NaCl	AT3G08580.2	-	2	594	4.14851	2648.94	19.604	2349.03	0.000337729
NaCl	AT4G23180.1	+	4	135	0.207921	105.54	13.2178	131.921	0.000811323
NaCl	AT1G75380.3	-	8	99	14.1089	1154.47	81.3663	1421.81	1.21952e-09
NaCl	AT2G33120.3	-	3	451	1.36634	301.599	12.7624	253.465	0.000478655
NaCl	AT3G60130.1	+	6	461	3.42574	158.168	30.1386	168.911	5.3687e-06
NaCl	AT1G07280.3	+	1	827	32.604	1222.72	60.7327	859.168	8.7937e-06
NaCl	AT5G60710.1	-	0	1781	3.0297	634.03	17.0594	442.856	0.000101239
NaCl	AT5G53300.3	-	1	356	19.5248	517.827	52.9901	411.431	4.11691e-06
NaCl	AT5G13490.2	+	0	349	8.0396	631.782	29.5644	456.837	6.82759e-06
NaCl	AT3G58680.1	+	1	308	3.0297	207	18.3465	118.099	9.21813e-06
NaCl	AT3G46640.2	+	0	627	57.802	1239.5	100	1185.81	0.000529323
NaCl	AT1G11790.1	+	0	1462	7.0495	245.545	22.3762	171.129	0.00033519
NaCl	AT3G55460.1	+	2	1099	82.3663	137.163	173.485	110.01	1.61089e-07
NaCl	AT1G68140.2	-	1	1075	14.5149	408.064	37.3267	342.485	0.000464124
NaCl	AT3G62700.1	-	6	68	1.47525	527.119	17.7228	498	2.93107e-05
NaCl	AT5G60360.1	+	0	81	3.41584	1333.58	16	1066.69	0.000666792
NaCl	AT4G34230.1	-	1	419	17.1089	2346.91	59.4554	2703.7	2.19034e-05
NaCl	AT5G67590.1	+	3	306	9.0099	90.7277	30.7525	80.8267	0.000696788
NaCl	AT2G39800.1	-	9	78	7.9505	887.158	30.0891	824.01	0.000205985
NaCl	AT1G09840.6	-	2	446	0.356436	24.5941	12.2277	23.7921	0.000813603
NaCl	AT1G54100.1	-	13	105	635.95	780.455	673.762	627.797	0.000406239
NaCl	AT5G05410.2	+	0	256	24.9208	2439.69	102.178	2823.27	6.85316e-10
NaCl	AT4G00780.1	+	1	104	4.75248	94.505	34.9208	131.144	0.000302766
NaCl	AT1G51510.1	-	1	508	25.1683	118.886	56.3267	97.4653	0.000241218
NaCl	AT1G30400.2	+	8	355	0.49505	32.6485	11.2277	28.5099	0.000704044
NaCl	AT2G38470.1	+	2	89	7.23762	1936.59	55.7129	4224.1	0.000298399
NaCl	AT3G48990.1	-	1	248	37.3267	1797.79	57.7426	1337.14	0.000467727
NaCl	AT4G34230.1	-	3	88	3.90099	321.871	33.7921	414.475	2.78407e-05
NaCl	AT5G03630.1	-	2	90	1.45545	379.52	18.1782	449.332	0.000232647
NaCl	AT5G15090.1	-	4	455	11.6238	49.797	145.683	101.267	1.38482e-08
NaCl	AT3G16640.1	-	2	328	1.90099	418.371	22.7624	341.515	1.60565e-06
NaCl	AT5G53300.1	-	0	267	7.13861	1570.96	29.5545	1377.7	3.62416e-05
NaCl	AT5G15960.1	+	0	173	21.9406	892.49	82.2079	713.114	4.54536e-12
NaCl	AT5G10140.1	-	5	3492	10.0891	166.644	25.3069	98.3416	0.000173298
NaCl	AT2G42540.3	-	1	305	40.7822	4863.94	96.0198	2890.38	1.80727e-14
NaCl	AT1G08570.1	+	0	250	2.86139	876.47	30.9208	1503.66	0.000446418
NaCl	AT1G79830.4	-	6	228	0.613861	137.807	13.9901	114.455	0.000237322
NaCl	AT5G52300.1	+	2	69	13.1188	8538.23	20.5941	3664.7	0.000208432
NaCl	AT5G48180.1	-	0	94	4.44554	7688.81	14.0297	4092.24	0.000241955
NaCl	AT1G01620.1	-	1	83	1.9802	1223.51	26.2277	1043.54	2.58564e-07
NaCl	AT2G46800.1	+	0	544	63.5644	775.129	181.535	887.688	6.43469e-10
NaCl	AT3G53420.2	-	3	467	29.2277	3589.17	149.455	3871.39	2.29503e-18
NaCl	AT1G71950.1	-	0	440	21.505	280.842	54.8812	285.401	0.000589597
NaCl	AT2G42540.1	-	0	305	40.7822	7667.94	96.0198	4543.75	1.06199e-14
NaCl	AT5G63190.2	+	0	332	3.0297	313.599	19.3366	314.376	0.00076041
NaCl	AT5G42900.3	-	3	354	21.6733	368.025	50.1683	316.95	0.000182509
NaCl	AT1G54130.1	+	1	80	0.277228	534.302	16.0693	800.139	0.000400087
NaCl	AT5G14740.5	+	0	751	2.40594	244.936	34.5644	217.614	3.5582e-09
NaCl	AT1G09840.3	-	2	446	0.356436	24.5941	12.2277	23.7921	0.000813603
NaCl	AT1G80040.3	-	1	439	18.0495	337.371	57.4653	307.807	2.66296e-06
NaCl	AT3G55740.1	+	0	618	6.80198	180.723	62.4257	237.52	3.69813e-08
NaCl	AT3G01540.2	-	4	610	74.0495	518.144	137.554	462.624	2.37181e-06
NaCl	AT5G04750.1	+	0	671	6.31683	144.495	21.2277	104.386	0.000430267
NaCl	AT3G10500.1	+	1	77	5.33663	180.05	44.495	367.688	0.000594009
NaCl	AT3G44310.3	+	3	85	21.703	2431.96	53.2871	2179.04	5.87993e-05
NaCl	AT2G04400.1	+	2	274	0.029703	80.995	20.7228	66.1931	3.12398e-07
NaCl	AT3G25780.1	+	0	270	2.58416	398.446	57.0198	1246.5	0.000152082
NaCl	AT1G72180.1	+	0	820	0.049505	708.441	8.56436	458.757	0.000238925
NaCl	AT4G08980.4	+	0	760	109.901	290.297	260.396	316.733	2.3786e-08
NaCl	AT5G02500.2	-	1	323	1.24752	11050.3	10.2277	7184.39	0.000638916
NaCl	AT1G69840.5	-	4	514	43.8812	143.079	276.782	228.733	1.38493e-13
NaCl	AT3G02470.4	+	1	102	4.91089	694.252	25.3168	696.678	0.000297696
NaCl	AT3G02730.1	-	1	309	17.8416	705.624	47.0792	427.03	6.2186e-08
NaCl	AT3G05850.1	-	1	727	1.0099	27.2129	27.0792	35.1287	6.29222e-05
NaCl	AT3G04240.1	-	8	268	4.90099	344.817	34.3069	510.158	0.000339748
NaCl	AT1G63010.2	-	9	840	10.4158	75.396	27.2475	51.8168	0.000708557
NaCl	AT1G78900.2	+	15	200	1.0099	370.386	14.0297	274.47	6.99587e-05
NaCl	AT1G13930.3	+	0	835	30.5941	5740.17	33.3366	2489	0.000518876
NaCl	AT2G41430.5	+	0	209	58.0495	4647.09	253	5646.75	4.04317e-22
NaCl	AT5G15090.1	-	0	88	1.31683	797.252	16.3465	1014.65	0.000971138
NaCl	AT3G49780.1	+	0	264	16.4356	396.054	71.9208	532.292	4.01143e-06
NaCl	AT3G46000.1	-	1	584	60.6832	329.406	83.4653	216.327	0.000145013
NaCl	AT1G07890.3	+	1	86	3.87129	1742.91	18.2673	1412.08	0.00076488
NaCl	AT4G05050.1	-	0	333	29.495	6813.49	132.891	9764.24	4.79202e-10
NaCl	AT1G20696.1	+	3	110	6.20792	106.51	21.0594	74.1634	0.000364328
NaCl	AT5G01600.1	-	5	111	23.8416	511.421	71.4455	582.936	5.71793e-05
NaCl	AT4G20260.4	+	0	720	2.05941	277.926	9.83168	129.668	0.000454178
NaCl	AT1G32230.1	+	6	91	9.86139	494.47	76.0495	630.901	5.11575e-10
NaCl	AT2G38550.1	+	2	359	1.06931	58.1188	12.2178	43.0248	0.000724213
NaCl	AT3G22890.1	+	1	86	1.48515	2545.97	17.703	3454.05	0.000643678
NaCl	AT1G11650.2	+	1	1126	52.1782	889.812	85.0495	777	0.000674983
NaCl	AT1G72450.1	-	0	523	23.8416	749.782	149.475	1985.75	5.64865e-05
NaCl	AT2G29630.1	+	4	181	11.4455	2266.71	19.8812	1004.84	0.000126542
NaCl	AT3G55430.1	-	0	848	19.297	2224.68	59.4059	2320.8	1.65559e-05
NaCl	AT3G54440.2	-	1	411	1.40594	392.772	13.3663	337.064	0.000514549
NaCl	AT1G42990.1	-	0	509	5.45545	1690.09	79.6535	4122.19	1.77032e-07
NaCl	AT5G65380.1	-	3	760	46.2376	181.233	148.743	254.134	1.04878e-05
NaCl	AT4G31550.1	-	1	328	12.3861	678.099	56.7822	911.149	1.61604e-05
NaCl	AT1G69840.6	-	4	401	42.8317	143.183	271.04	229.995	2.13791e-13
NaCl	AT5G66570.1	+	0	295	44.2673	10298.8	62.6238	6891.79	0.000101135
NaCl	AT1G56220.3	+	1	457	288.149	1594.75	496.574	2093.07	0.000712643
NaCl	AT2G29630.2	+	4	181	11.4455	2189.14	19.8812	970.287	0.000126326
NaCl	AT4G34230.2	-	1	419	17.1089	2347.11	59.4554	2704.33	2.19034e-05
NaCl	AT1G07890.1	+	1	86	3.87129	1742.91	18.2673	1412.08	0.00076488
NaCl	AT2G45960.1	+	0	224	26.2673	5837.35	84.0792	6216.37	1.3395e-07
NaCl	AT4G23680.1	-	0	545	42.7525	1221.24	103.337	1454.8	0.000111606
NaCl	AT1G10760.1	-	0	100	1.58416	1035.73	12.2475	672.173	0.000538495
NaCl	AT5G21940.1	-	0	112	10.8911	2351.97	68.6931	4537.77	6.73591e-05
NaCl	AT5G67480.1	-	2	139	22.8218	861.248	55.9802	757.455	2.68834e-05
NaCl	AT4G34000.2	+	0	489	198.238	2257.72	423.02	2879.1	7.64407e-09
NaCl	AT3G02470.3	+	0	102	4.91089	914.233	25.3168	908.916	0.000295963
NaCl	AT5G44070.1	+	0	430	5.13861	125.46	29.495	128.703	9.41705e-05
NaCl	AT4G23010.1	-	1	419	6.22772	54.797	27.0099	46.9505	0.000293362
NaCl	AT1G54100.2	-	8	84	6.55446	224.54	27.297	210.757	0.000544471
NaCl	AT1G47128.1	-	3	540	7.80198	4585.79	43.4059	3119.2	2.51183e-10
NaCl	AT1G27760.1	+	1	87	7.62376	270.465	62.1089	525.168	4.70009e-05
NaCl	AT2G41260.2	+	0	108	1.0495	337.059	7.25743	130.886	0.000931927
NaCl	AT5G60360.2	+	0	81	3.41584	1333.58	16	1066.69	0.000666792
NaCl	AT1G20696.1	+	2	272	0.049505	189.406	17.7525	141.163	4.33315e-07
NaCl	AT2G29630.3	+	4	181	11.4455	2245.67	19.8812	994.851	0.00012582
NaCl	AT5G60390.2	+	0	498	8.17822	4025.43	54.2178	3867.69	5.94329e-10
NaCl	AT5G67320.1	+	0	424	2.53465	131.124	59.1386	454.203	0.000442854
NaCl	AT4G25670.1	-	0	659	109.96	1980.83	221.198	2135.14	1.62508e-07
NaCl	AT5G12140.1	-	1	335	7.47525	841.262	30.6337	725.619	1.91162e-05
NaCl	AT1G76440.1	-	1	627	7.94059	35.1881	67.5941	44.2475	2.17855e-06
NaCl	AT5G19140.2	+	0	1408	13.099	1046.63	57.2673	629.465	2.27918e-13
NaCl	AT3G55440.1	+	3	93	1.83168	690.639	15.7426	666.827	0.000626372
NaCl	AT3G55880.1	+	0	320	7.30693	922.307	63.7327	1089.18	1.87179e-10
NaCl	AT4G31780.1	+	0	448	27.0792	1036.35	234.069	1447.56	9.52465e-27
NaCl	AT3G57520.1	-	7	100	2.0396	537.886	19.9703	514.574	5.29913e-05
NaCl	AT2G39800.2	-	9	78	7.9505	887.158	30.0891	824.01	0.000205985
NaCl	AT2G34770.1	+	0	869	11.5545	69.5594	28.6535	36.9802	9.36301e-05
NaCl	AT5G20570.1	-	1	657	10.099	27.1139	29.4257	15.5495	0.00090538
NaCl	AT1G75380.2	-	8	99	14.1089	1166.32	81.3663	1434.89	1.21226e-09
NaCl	AT3G04120.1	+	2	362	6.69307	464.252	53.2673	475.129	2.31011e-09
NaCl	AT5G01600.1	-	6	88	7.09901	2248.57	29.7624	2001.35	3.84104e-05
NaCl	AT5G59320.1	+	0	93	16.5842	2406.58	52.5743	1344.3	2.79166e-11
NaCl	AT4G30650.1	+	0	73	8.06931	1776.47	30.5941	1623.01	7.16285e-05
NaCl	AT5G16970.1	-	3	177	4.44554	627.876	22.0297	660.337	0.000586677
NaCl	AT3G03070.1	-	1	1038	6.24752	108.748	31.5248	71.896	5.30723e-07
NaCl	AT1G60200.1	-	5	1076	233.485	135.411	578.475	194.193	8.66643e-05
NaCl	AT3G57520.3	-	9	98	0.207921	277.505	10.6832	266.361	0.000432538
NaCl	AT1G34370.2	+	0	367	5.70297	1166.62	27.2079	1300.32	0.000703929
NaCl	AT2G04350.2	+	6	165	5.80198	506.376	29.4752	468.881	4.36718e-05
NaCl	AT5G16450.2	+	0	234	7.49505	108.995	36.0396	73.6881	3.48216e-07
NaCl	AT1G15370.1	+	0	612	4.0396	42.5693	21.1089	29.3515	0.000165615
NaCl	AT1G79830.2	-	5	228	0.613861	137.807	13.9901	114.455	0.000237322
NaCl	AT2G42560.1	-	0	100	11.1188	1058.03	26.5644	666.653	7.62785e-05
NaCl	AT3G07310.1	-	0	513	4.93069	710.188	33.5545	1077.22	0.000391991
NaCl	AT1G16840.2	-	0	124	34.7228	777.708	63.7327	697.208	0.000844931
NaCl	AT3G16140.1	-	1	217	1.0099	803.832	23.3861	611.455	7.28591e-08
NaCl	AT1G53570.2	+	1	562	29.8416	178.446	73.1386	187.109	0.000466022
NaCl	AT4G09010.1	-	8	78	0.029703	263.327	20.8713	166.317	4.90291e-09
NaCl	AT5G42050.1	+	1	88	22.1287	1910	95.0792	2308.09	4.06305e-09
NaCl	AT4G32530.2	-	0	842	12.4059	339.876	30.6535	258.203	0.000364649
NaCl	AT1G66580.1	+	0	399	25.2871	3493.78	141.743	4114.61	5.54483e-17
NaCl	AT5G12430.1	-	2	299	1.0495	52.4802	15.6238	45.3416	0.00016442
NaCl	AT1G52690.2	+	0	237	21.1089	11661.6	46.9208	9972.55	0.000203957
NaCl	AT2G27350.3	-	7	1529	24.8911	244.891	121.713	275.104	1.22673e-11
NaCl	AT2G36460.2	-	0	296	6.60396	1512.48	26.6238	1227.05	7.44969e-05
NaCl	AT5G54940.2	-	0	544	64.7525	3983.59	238.119	5360.23	2.5531e-14
NaCl	AT3G55440.1	+	0	326	6.53465	874.015	39.802	950.837	4.2938e-06
NaCl	AT3G47960.1	-	1	79	4.56436	2030.15	40.7426	2440.59	7.35169e-07
NaCl	AT4G23600.1	+	0	409	1.07921	2901.33	9.13861	1698.8	0.000866686
NaCl	AT1G21400.1	+	0	717	4.56436	267.436	14.703	142.005	0.000488895
NaCl	AT5G57110.2	-	11	219	0.049505	139.97	16.6634	127.649	9.62752e-06
NaCl	AT1G79440.1	-	8	261	5.37624	57.6881	18.4059	26.1238	7.37933e-05
NaCl	AT5G26770.3	-	2	430	1.19802	226.139	16.4257	264.292	0.000732419
NaCl	AT3G57230.1	+	1	1202	37.0099	66.203	106.713	71.8713	0.000125401
NaCl	AT1G07890.5	+	2	86	3.87129	1742.91	18.2673	1412.08	0.00076488
NaCl	AT3G59350.3	+	0	335	21.6832	180.455	54.5347	164.921	0.000222123
NaCl	AT4G15610.1	+	0	739	15.6931	446.337	40.6832	336.134	2.52219e-05
NaCl	AT1G28330.1	-	0	504	570.95	1534.5	810.574	1669.55	4.10824e-05
NaCl	AT5G01595.1	+	1	1423	5988.87	1962.41	7380.46	1695.68	2.68686e-21
NaCl	AT2G22990.1	+	0	70	11.1089	308.267	28.7228	257.302	0.000971984
NaCl	AT3G05880.1	-	1	134	29.4752	2755.44	119.812	2401.16	5.27977e-17
NaCl	AT5G54500.1	+	1	528	23.6931	307.658	55.8416	212	1.59864e-06
NaCl	AT4G22592.1	-	7	588	15.3069	119.144	57.0792	128.188	3.77082e-05
NaCl	AT5G05410.1	+	0	256	24.9208	3874.5	102.178	4650.94	2.34951e-09
NaCl	AT4G40040.1	-	3	408	12.0396	108.05	37.0495	67.1188	4.0862e-06
NaCl	AT3G04730.1	-	3	448	13.2772	1050.32	110.376	1667.09	1.21861e-11
NaCl	AT4G36010.1	-	0	598	13.802	796.817	64.8713	1210.66	5.0192e-05
NaCl	AT2G40340.1	-	0	666	38.4752	575.515	207.743	1110.89	7.62284e-10
NaCl	AT3G08590.1	-	2	78	0.683168	238.139	19.5644	356.035	0.000471173
NaCl	AT3G53990.2	-	0	711	6.69307	915.916	57.396	924.965	1.25766e-10
NaCl	AT1G76180.2	-	1	86	95.8515	11723.1	147.347	11389.1	0.000602582
NaCl	AT1G05340.1	-	1	97	13.505	575.069	25.5842	343.46	0.000709512
NaCl	AT1G07280.1	+	1	827	32.604	1222.72	60.7327	859.168	8.7937e-06
NaCl	AT4G08460.2	-	0	2327	23.396	356.693	52.297	321.277	0.00036425
NaCl	AT1G07890.1	+	7	82	22.9505	928.406	40.6832	647.144	0.000402101
NaCl	AT1G10760.1	-	18	270	0.049505	431.347	15	307.762	2.48312e-06
NaCl	AT1G54100.1	-	1	89	18.8218	1541.41	47.604	1288.5	2.98165e-05
NaCl	AT4G27870.1	+	1	103	15.1386	313.005	34.4455	245.391	0.000846398
NaCl	AT2G26660.1	+	0	428	12.3366	176.218	64.0693	297.584	0.000222447
NaCl	AT5G62470.2	-	0	86	1.0099	921.267	19.5545	1368.14	0.000463455
NaCl	AT5G14700.1	-	2	1168	6.70297	123.644	49.4059	199.129	0.000108735
NaCl	AT5G45660.1	+	0	942	1.0099	68.7525	13.6931	68.1089	0.000902013
NaCl	AT5G26340.1	-	1	628	6.72277	1915.46	60.2178	2108.35	1.83221e-10
NaCl	AT1G53320.1	-	2	361	5.34653	215.931	23.7822	188.277	0.000163189
NaCl	AT4G09010.1	-	0	84	1.10891	409.233	10.2079	236.639	0.000368608
NaCl	AT1G32230.1	+	3	324	227.05	464.446	664.436	608.629	1.69631e-16
NaCl	AT4G09010.1	-	7	148	5.21782	209.431	20.2178	135.406	8.6656e-05
NaCl	AT1G69870.1	+	0	564	1.27723	1387.95	13.604	1230.93	0.000290501
NaCl	AT3G22200.2	+	11	116	9.19802	250.728	34.4257	195.198	8.86667e-06
NaCl	AT1G28330.2	-	1	226	53.4653	886.683	123.188	885.599	4.87928e-07
NaCl	AT3G57520.3	-	6	305	59.8812	823.668	123.248	802.04	5.18478e-06
NaCl	AT4G39260.2	-	1	282	325.941	1071.8	345.337	722.54	7.91655e-07
NaCl	AT1G27950.1	+	0	669	56.901	1360.92	114.109	904.579	1.74681e-11
NaCl	AT3G02470.4	+	3	94	1.71287	11348	17.8713	9733.01	5.9248e-05
NaCl	AT2G15970.2	+	0	84	83.0396	8479.56	166.891	8552.81	1.94345e-07
NaCl	AT1G58360.1	+	3	631	24.4554	463.931	37.5743	273.614	0.000346871
NaCl	AT2G41430.1	+	1	86	40.0594	6269.61	110.594	7563.86	3.20611e-06
NaCl	AT1G58200.2	-	3	127	2.76238	147.599	29.8317	250.644	0.000925935
NaCl	AT1G78600.2	+	0	194	1.68317	648.579	21.5248	707.847	8.9443e-05
NaCl	AT1G10590.3	-	1	323	3.06931	381.139	20.8317	320.807	3.95805e-05
NaCl	AT5G03240.3	-	0	201	5.51485	8686.4	34.3762	8453.66	3.87318e-06
NaCl	AT3G52880.1	-	8	576	1.39604	64.2426	14.4257	51.2921	0.000493525
NaCl	AT3G06500.1	+	4	88	8.90099	1325.67	50.4455	1951.63	4.35404e-05
NaCl	AT3G14990.2	+	4	114	6.61386	1024.07	32.5545	1132.33	0.000156274
NaCl	AT2G39800.3	-	2	91	9.15842	708.772	53.396	636.03	1.12605e-09
NaCl	AT4G34120.1	+	3	262	6.09901	62.2178	32.1782	68.0396	0.000335033
NaCl	AT3G08510.2	-	1	109	11.8911	831.381	37.8713	797.658	0.000151179
NaCl	AT5G65210.5	+	1	965	25.3366	129.96	76.6436	147.594	9.22865e-05
NaCl	AT1G69830.1	-	4	193	0.336634	266.094	8.50495	183.173	0.000357777
NaCl	AT1G75380.1	-	7	99	14.1089	1166.32	81.3663	1434.89	1.21226e-09
NaCl	AT5G19240.1	+	0	172	5.0396	198.465	33.7525	315.099	0.000900621
NaCl	AT3G42790.1	-	0	293	1.22772	241.193	16.4257	278.525	0.000720289
NaCl	AT1G28200.1	-	0	628	4.11881	260.252	21.0396	224.718	0.000286703
NaCl	AT1G68140.1	-	0	1075	14.5149	683.782	37.3267	573.703	0.000327877
NaCl	AT2G41900.1	+	0	630	15.4554	1931.74	30.2574	1297.53	0.000592125
NaCl	AT1G66760.1	+	4	90	6.40594	647.178	50.8416	1338.59	0.000238403
NaCl	AT3G44310.2	+	2	85	21.703	2767.92	53.2871	2499.37	6.21381e-05
NaCl	AT3G09830.2	+	0	358	11.8218	152.851	74.0297	267.975	2.62622e-05
NaCl	AT3G02470.1	+	1	94	1.71287	11353.8	17.8713	9740.2	5.93336e-05
NaCl	AT4G01950.1	-	0	550	6.90099	560.55	24.2871	454.569	0.000366225
NaCl	AT5G40390.1	+	3	484	10.0297	1513.23	54.7525	2395.25	8.33047e-05
NaCl	AT1G05010.1	-	1	150	2.69307	1910.08	36.0198	2414.64	9.06208e-07
NaCl	AT5G58640.2	+	1	667	7.55446	66.8168	41.8515	73.7624	8.33049e-05
NaCl	AT3G11200.2	-	1	1027	10.2574	158.822	35.6535	119.411	1.00581e-05
NaCl	AT1G07890.6	+	5	72	22.7327	987.748	49.7921	856.366	0.000280525
NaCl	AT2G36270.1	-	3	781	15.6238	568.45	37.2277	439.158	0.000198803
NaCl	AT5G53300.4	-	3	356	19.5248	517.827	52.9901	411.431	4.11691e-06
NaCl	AT4G07990.1	-	2	570	1.0099	61.0891	17	49.4554	5.6299e-05
NaCl	AT4G16760.2	-	2	93	7.29703	213.752	33.4059	236.282	0.000201931
NaCl	AT5G58800.1	-	1	168	43.5941	220.49	69.5941	156.861	0.000253582
NaCl	AT1G11650.1	+	1	1126	52.1782	889.812	85.0495	777	0.000674983
NaCl	AT1G11890.1	+	0	582	0.118812	76.1139	20.0198	68.7921	2.69951e-06
NaCl	AT5G24080.1	-	1	85	1.9505	285.743	31.604	514.941	0.000135749
NaCl	AT4G00430.2	-	1	302	109.941	5380.31	184.743	4059.9	2.29273e-11
NaCl	AT2G17840.1	-	0	96	17.2475	1166.32	71.297	1731.22	5.39102e-05
NaCl	AT1G13930.2	+	0	916	32.0594	5739.44	37.5644	2486.88	3.61022e-05
NaCl	AT1G22710.1	-	1	286	10.9307	79.6535	49.2277	88.8564	6.01114e-05
NaCl	AT4G08310.1	-	7	863	3.18812	35.5743	21.901	31.0792	0.00029653
NaCl	AT4G36010.2	-	1	598	13.802	795.198	64.8713	1207.92	5.01756e-05
NaCl	AT3G22830.1	+	0	693	88.7822	6210.72	165.743	6063.19	6.73391e-07
NaCl	AT2G15970.1	+	1	82	54.3069	2988.91	135.337	3003.05	5.35843e-09
NaCl	AT4G39090.1	-	1	112	12.6139	5823.35	58.6931	4809.55	2.29993e-10
NaCl	AT4G23050.2	+	8	85	1.49505	122.351	12.6238	101.941	0.000504367
NaCl	AT3G12490.1	-	0	284	13.8614	554.342	29.8119	405.634	0.000919077
NaCl	AT2G47650.2	-	1	550	62.099	65.7277	139.168	53.0495	1.94069e-05
NaCl	AT1G02850.5	+	0	127	2.78218	127.827	33.1287	96.7426	1.54273e-08
NaCl	AT4G28300.1	+	0	379	34.2376	593.807	106.723	889.574	0.000188166
NaCl	AT5G40780.2	+	0	1277	10.7921	102.119	28.8119	69.6337	0.000363494
NaCl	AT1G52690.1	+	0	237	21.1089	11663.5	46.9208	9974.22	0.000203961
NaCl	AT5G26000.1	-	6	82	1.43564	5384.49	10.6337	3311.69	0.00019319
NaCl	AT3G56240.1	-	1	462	45.5941	207.015	135.168	280.797	5.09834e-05
NaCl	AT5G35170.1	+	12	83	5.48515	51.5495	24.0495	44.9505	0.000574111
NaCl	AT1G07600.1	-	0	279	114.594	1916.47	210.337	1826.61	4.53725e-08
NaCl	AT2G41430.5	+	1	86	40.0594	6269.61	110.594	7563.86	3.20611e-06
NaCl	AT3G61430.2	+	1	263	2.20792	1642.85	17.8416	1770.7	0.00047444
NaCl	AT5G27350.1	+	1	1143	0.564356	47.7228	18.8119	46.6683	0.000104129
NaCl	AT2G36580.1	+	13	326	3.73267	66.3713	32.396	88.1386	0.000230462
NaCl	AT4G20260.5	+	0	720	2.05941	277.926	9.83168	129.668	0.000454178
NaCl	AT2G47170.1	+	0	472	8.58416	404.327	29.9703	246.599	2.14993e-06
NaCl	AT5G62720.2	+	1	499	4.54455	266.193	17.1584	89.0594	1.10604e-06
NaCl	AT5G06760.1	-	0	82	35.3168	3504.13	67.0198	3324.95	0.000655267
NaCl	AT1G56300.1	-	0	251	9.63366	202.48	30.5347	149.47	5.58125e-05
NaCl	AT4G17098.1	+	0	1359	14.7723	564.683	41.0099	498.574	0.000161325
NaCl	AT3G17000.1	+	0	487	10.9109	367.094	59.297	177.53	7.85855e-17
NaCl	AT1G02850.2	+	0	127	2.78218	127.827	33.1287	96.7426	1.54273e-08
NaCl	AT5G20570.3	-	1	657	10.099	27.1139	29.4257	15.5495	0.00090538
NaCl	AT4G27410.3	-	0	82	16.1584	5119.18	122.653	7910.83	5.75283e-13
NaCl	AT4G02380.2	-	0	95	28.6139	3405.08	66.3861	1962.63	1.30667e-10
NaCl	AT1G70300.1	-	4	96	0.60396	165.797	28.8911	367.302	0.00035974
NaCl	AT4G25100.5	-	5	762	16.9109	654.822	73.0891	582.49	1.51198e-10
NaCl	AT1G54100.2	-	6	295	11.1683	1108.87	48.0594	997.401	1.89049e-07
NaCl	AT4G31800.1	+	1	263	50.7525	1257.14	252.347	2521.45	8.25453e-10
NaCl	AT3G55980.1	+	0	394	19.4455	2626.92	155.604	5729.13	2.77581e-10
NaCl	AT3G02468.1	+	2	94	1.71287	11353.8	17.8713	9740.2	5.93336e-05
NaCl	AT1G69480.1	-	0	74	2.48515	484.381	84.2673	1709.09	3.20203e-07
NaCl	AT5G37780.1	-	0	898	44.3663	1470.38	82.8812	1009.48	5.60828e-08
NaCl	AT5G63610.1	-	0	559	6.13861	388.054	24.0594	298.401	9.99299e-05
NaCl	AT1G20620.5	+	0	1049	18.0099	875.772	29.4752	459.807	0.000257263
NaCl	AT5G20220.1	+	2	1661	7.76238	33.3069	65.3366	43.005	8.19798e-06
NaCl	AT1G20696.2	+	2	272	0.049505	189.406	17.7525	141.163	4.33315e-07
NaCl	AT1G65820.1	+	2	561	18.2673	407.505	49.0495	381.762	0.00010798
NaCl	AT3G16910.1	-	1	387	1.24752	354.52	18.8119	429.733	0.000145019
NaCl	AT4G12720.2	+	4	407	58.7327	69.8317	321.782	171.069	6.89524e-05
NaCl	AT2G23760.1	-	1	1157	0.049505	52.5446	9.76238	32.0149	0.000145616
NaCl	AT5G04830.2	-	4	467	2.67327	85.604	22.0792	84.8614	0.000378177
NaCl	AT5G52310.1	+	0	84	7.06931	5116.63	58.7822	4886.31	7.13453e-12
NaCl	AT5G56750.1	+	0	844	13.604	66.5446	44.8812	57.5941	0.000132567
NaCl	AT4G29160.3	+	0	249	0.0594059	150.203	11.8713	151.797	0.000448804
NaCl	AT1G20696.3	+	6	85	1.62376	281.084	15.0198	215.708	0.000260128
NaCl	AT3G62550.1	+	1	224	10.4059	237.946	21.4356	97.8069	2.97553e-05
NaCl	AT1G76440.3	-	1	662	16.3465	30.9208	80.495	37.703	0.000103327
NaCl	AT1G07890.4	+	8	82	22.9505	928.406	40.6832	647.144	0.000402101
NaCl	AT1G79520.2	-	3	88	2.72277	317.693	27.7723	386.614	5.31776e-05
NaCl	AT1G20696.1	+	6	86	1.62376	278.465	14.9208	213.921	0.000262577
NaCl	AT2G05520.6	+	0	227	52.5941	2538.43	115.139	1074	1.18647e-23
NaCl	AT1G37130.1	+	1	95	1.17822	6404.04	15.2673	6866.34	0.000576871
NaCl	AT2G43510.1	+	0	139	0.70297	317.267	12.6931	153.589	6.79835e-06
NaCl	AT3G44310.1	+	1	628	10.7525	2062.79	36.2376	1720.91	2.2206e-05
NaCl	AT4G32340.1	-	1	347	0.366337	372.218	6.23762	109.262	0.000156628
NaCl	AT1G60140.1	-	0	153	5.43564	520.817	31.2079	725.178	0.000491592
NaCl	AT2G30020.1	+	0	276	3.08911	454.807	32.495	691.361	7.11769e-05
NaCl	AT2G04900.1	+	3	472	35.3069	96.8366	77.3762	84.5891	0.000278024
NaCl	AT4G25100.1	-	5	762	16.9109	661.792	73.0891	588.97	2.56471e-10
NaCl	AT4G02890.1	-	1	296	11.7822	295.584	63.5347	387.218	1.77527e-06
NaCl	AT1G54100.1	-	3	97	2.22772	2038.54	14.9307	1863.43	0.0009001
NaCl	AT2G31360.1	-	0	179	6.9901	620.941	27.8911	674.703	0.000956852
NaCl	AT1G21310.1	-	0	110	3.79208	8451.45	18.1188	6313.25	0.000292337
NaCl	AT3G02470.4	+	2	396	10.1089	1080.21	60.7426	984.059	4.82242e-11
NaCl	AT3G14990.1	+	5	114	6.61386	1024.07	32.5545	1132.33	0.000156274
NaCl	AT1G65820.2	+	3	561	18.2673	407.505	49.0495	381.762	0.00010798
NaCl	AT1G32700.1	+	2	728	18.703	309.04	92.1683	497.129	7.09239e-06
NaCl	AT1G65960.1	+	0	1302	5.43564	287.351	20.7327	249.708	0.000911935
NaCl	AT5G22040.1	-	2	607	6.37624	17.0594	31.9802	14.0842	0.000841105
NaCl	AT5G24530.1	+	1	2250	18.9109	247.158	99.3663	385.089	6.37356e-07
NaCl	AT1G01620.2	-	1	83	1.9802	1223.51	26.2277	1043.54	2.58564e-07
NaCl	AT1G54100.1	-	8	84	6.55446	224.54	27.297	210.757	0.000544471
NaCl	AT1G06290.1	+	0	247	8.67327	274.609	33.6634	250.54	9.50564e-05
NaCl	AT1G07890.8	+	1	86	3.87129	1742.91	18.2673	1412.08	0.00076488
NaCl	AT5G57110.2	-	15	112	1.08911	174.401	15.4158	152.04	0.000153551
NaCl	AT2G33150.1	-	3	166	1.30693	332.787	17.8515	268.743	1.35318e-05
NaCl	AT3G61430.1	+	0	263	2.20792	1643.43	17.8416	1773.04	0.000476813
NaCl	AT5G39510.1	+	0	449	2.29703	144.827	17.8119	132.347	0.000263406
NaCl	AT2G39800.2	-	1	91	9.15842	708.772	53.396	636.03	1.12605e-09
NaCl	AT1G65840.1	+	1	98	0.207921	69.8317	19.6535	77.099	1.0806e-05
NaCl	AT4G32470.1	-	0	360	9	303.109	32.802	313.312	0.000627077
NaCl	AT5G54500.2	+	1	528	23.6931	307.658	55.8416	212	1.59864e-06
NaCl	AT4G30600.1	-	6	315	1.33663	1262.53	22.6832	1226.44	1.24964e-06
NaCl	AT2G41430.2	+	1	86	40.0594	6269.61	110.594	7563.86	3.20611e-06
NaCl	AT1G27100.1	-	1	1855	16.396	433.678	40.5743	373.074	0.000178896
NaCl	AT4G19640.1	-	1	676	5.34653	58.9307	36.4356	58.9109	1.41321e-05
NaCl	AT3G57520.1	-	9	98	0.207921	277.505	10.6832	266.361	0.000432538
NaCl	AT1G41880.1	-	0	279	1.23762	84.5446	13.5149	85.5792	0.000958536
NaCl	AT1G04990.2	-	4	259	29.4653	47.5198	116.356	56.6485	2.58573e-05
NaCl	AT5G63160.1	-	2	345	2.90099	660.079	69.6832	1209.33	5.43937e-10
NaCl	AT4G16670.1	+	1	121	60.4356	170	436.337	575.282	1.59124e-06
NaCl	AT5G14740.1	+	0	751	2.40594	244.936	34.5644	217.614	3.5582e-09
NaCl	AT2G44065.2	+	3	798	21.5644	162.733	94.1881	155.396	8.85396e-10
NaCl	AT1G07280.2	+	1	827	32.604	1222.26	60.7327	859.168	8.82815e-06
NaCl	AT4G26080.1	-	2	69	13.9505	4718.02	79.1584	6703.2	6.44641e-08
NaCl	AT1G48030.2	-	0	103	68.5842	2336.71	76.297	1302.27	6.69459e-05
NaCl	AT2G43330.1	+	2	800	8.91089	293.916	44.7129	446.98	0.000702167
NaCl	AT1G34370.1	+	0	371	5.74257	1166.05	27.4455	1299.63	0.000706852
NaCl	AT2G34300.1	-	6	444	2.44554	291.708	19.9505	364.307	0.000690545
NaCl	AT5G54940.1	-	0	403	51.0891	3988.57	179.366	5371	1.82392e-10
NaCl	AT3G11410.1	-	2	84	4.94059	2295.23	34.3762	2148.12	8.43058e-07
NaCl	AT1G63010.5	-	9	840	10.4158	75.396	27.2475	51.8168	0.000708557
NaCl	AT4G34000.3	+	0	489	198.238	2257.68	423.02	2879.02	7.64407e-09
NaCl	AT1G61620.1	+	0	623	4.41584	370.252	45.0198	415.109	1.95301e-08
NaCl	AT1G69840.1	-	4	542	46.5842	141.782	283.257	225.97	2.26954e-13
NaCl	AT3G26180.2	-	0	77	1.09901	211.52	12.5644	158.757	0.000183849
NaCl	AT1G32230.2	+	3	324	227.05	464.446	664.436	608.629	1.69631e-16
NaCl	AT1G45145.1	-	0	635	40.1386	1197.94	112.842	1163.77	2.84962e-09
NaCl	AT5G20900.1	+	0	389	48.7228	357.223	100.733	362.797	0.000152358
NaCl	AT3G55620.1	+	5	248	10.8713	175.584	68.703	329.545	9.43436e-05
NaCl	AT5G10140.4	-	4	3492	10.0891	166.644	25.3069	98.3416	0.000173298
NaCl	AT1G77450.1	+	1	88	20.2673	1921.6	82.9505	3298.52	0.000178944
NaCl	AT4G35860.1	-	2	361	4.59406	142.104	21.396	123.342	0.00083118
NaCl	AT4G15470.1	+	2	107	0.287129	647.99	10.9109	583.495	0.000285199
NaCl	AT1G37130.1	+	0	185	1.29703	3278.19	36	3113.33	1.36333e-10
NaCl	AT1G22840.2	+	0	478	22.0693	457.51	56.2673	443.619	0.000134473
NaCl	AT5G04830.2	-	5	96	12.5149	60.7574	70.9505	70.5792	2.26755e-06
NaCl	AT3G22520.1	+	1	533	4.0396	114.817	22.6337	114.554	0.00042035
NaCl	AT3G13672.2	-	0	80	0.237624	463.149	11.7624	355.069	5.04452e-05
NaCl	AT1G69870.1	+	2	120	1.21782	4118.19	14.3564	3455.46	0.000251424
NaCl	AT5G42940.1	-	4	1102	3.80198	578.332	26.5248	665.748	0.000157573
NaCl	AT3G62260.1	-	0	269	18.3168	1101.66	59.7525	1528.32	0.000963493
NaCl	AT5G66400.1	-	0	81	30.9505	7597.78	37.5941	2540.75	1.5746e-07
NaCl	AT5G60790.1	-	0	85	0.158416	6093.58	12.5842	5998.39	0.000110898
NaCl	AT1G14720.1	-	0	470	11.0099	497.168	32.4257	436.366	0.000463291
NaCl	AT4G00430.1	-	0	93	21.8614	2089.79	81.3861	1690.5	6.19373e-12
NaCl	AT1G20630.1	+	1	272	5.84158	296.96	18.7525	202.564	0.000639652
NaCl	AT4G17230.1	-	0	763	31	2598.03	91.5347	3469.98	6.66699e-05
NaCl	AT5G53300.2	-	2	356	19.5248	521.446	52.9901	414.386	4.14178e-06
NaCl	AT1G54100.2	-	10	183	2.33663	897.03	21.5446	757.832	3.78666e-06
NaCl	AT1G69840.2	-	4	287	19.7723	154.342	115.337	307.158	1.52273e-05
NaCl	AT2G33380.1	-	4	273	69.0792	2643.1	167.535	2805.34	3.44156e-09
NaCl	AT5G01220.1	-	0	230	6.65347	337.238	47.0099	635.282	0.000587845
NaCl	AT4G05320.1	+	1	227	58.3861	9050.89	160.455	12781	6.23183e-06
NaCl	AT1G12810.1	+	1	679	29.9505	199.678	56.0792	133.673	5.14281e-05
NaCl	AT4G33510.1	+	2	235	5.26733	623.797	18.5743	471.099	0.000558019
NaCl	AT3G55880.2	+	0	320	7.30693	913.569	63.7327	1067.49	1.00252e-10
NaCl	AT2G39010.1	+	1	729	56.4257	1191.67	99.7228	1139.09	0.000254416
NaCl	AT4G26670.1	+	0	388	11.8614	128.347	26.4059	76.7673	0.00057593
NaCl	AT3G18290.1	+	7	350	3.51485	271.658	28.604	330.114	0.000105175
NaCl	AT1G08570.2	+	1	250	2.86139	413.213	30.9208	711.099	0.00042101
NaCl	AT2G46270.1	+	0	385	20.0792	198.98	123.96	407.416	3.52558e-06
NaCl	AT4G33460.1	-	3	304	0.613861	44.5792	36.7129	93.5743	5.0554e-05
NaCl	AT1G02850.4	+	0	127	2.78218	127.827	33.1287	96.7426	1.54273e-08
NaCl	AT1G17380.1	-	2	304	3.71287	135.396	48.495	316.946	0.00044138
NaCl	AT1G53570.3	+	1	562	29.8416	178.446	73.1386	187.109	0.000466022
NaCl	AT5G46250.2	+	1	380	0.049505	79.901	15.0099	62.995	1.18792e-05
NaCl	AT1G23440.1	+	1	1249	38.3267	345.064	111.089	301.936	6.45739e-10
NaCl	AT3G49220.1	+	1	1857	187.515	1475.5	297.861	1399.89	3.09854e-07
NaCl	AT2G04160.1	-	4	1759	9.20792	206.054	26.7822	144.901	0.000148271
NaCl	AT3G44880.1	+	0	302	10.6337	1017.49	25.7129	712.54	0.000568848
NaCl	AT2G29350.1	+	1	95	15.7921	267.946	29.5347	138.376	7.44386e-05
NaCl	AT5G01530.1	+	0	286	37.5545	14706.8	46.8713	8415.55	0.000421769
NaCl	AT2G18710.1	-	2	80	2.33663	461.312	28.1881	577.178	1.49384e-05
NaCl	AT1G09430.1	+	0	255	2.41584	83.3762	15.7624	65.3614	0.000287897
NaCl	AT5G21090.1	+	0	844	58.7624	272.995	139.891	261.906	2.02031e-07
NaCl	AT1G80820.1	+	2	588	7.83168	103.015	39.8416	119.767	0.000153682
NaCl	AT1G07890.2	+	6	72	22.7327	987.748	49.7921	856.366	0.000280525
NaCl	AT3G21070.1	-	0	209	4.22772	487.455	26.802	607.752	0.000335059
NaCl	AT5G43830.1	-	2	639	122.931	1046.68	174.733	925.787	0.00018325
NaCl	AT3G01540.3	-	4	610	74.0495	518.144	137.554	462.624	2.37181e-06
NaCl	AT1G20696.3	+	3	110	6.20792	106.51	21.0594	74.1634	0.000364328
NaCl	AT1G65960.2	+	1	3297	27.5941	473.05	101.634	409.252	4.17296e-12
NaCl	AT4G24160.1	+	6	71	8.46535	116.871	53.396	201.129	0.000180465
NaCl	AT2G34070.1	-	2	1083	7.0495	244.282	52.6238	278.416	6.07898e-08
NaCl	AT1G17100.1	+	0	74	11.0495	488.663	23.5644	289.579	0.000289707
NaCl	AT3G12490.2	-	0	284	13.8614	554.342	29.8119	405.634	0.000919077
NaCl	AT1G69870.1	+	1	1340	26.4257	1923.51	101.574	1663.85	4.075e-14
NaCl	AT1G25682.1	-	4	296	0.49505	45.9505	10.3861	34.8465	0.000496381
NaCl	AT5G50920.1	-	4	501	18.8713	2065.89	47.9406	1588.26	4.85216e-06
NaCl	AT1G63010.1	-	9	840	10.4158	77.6337	27.2475	56.2426	0.000834836
NaCl	AT5G26340.1	-	2	559	5.09901	1679.63	35.0693	1797.32	3.20808e-06
NaCl	AT5G20230.1	+	0	191	28.5446	2091.27	131.762	3371.57	5.32033e-08
NaCl	AT4G05050.4	-	1	184	12.4257	5599.68	77.3663	7999.14	2.55538e-08
NaCl	AT1G20020.3	+	4	116	41.9406	628.807	58.5347	374.025	6.32968e-05
NaCl	AT3G02470.1	+	0	396	10.1089	1719.03	60.7426	1609.02	1.24388e-10
NaCl	AT4G35860.2	-	2	361	4.59406	142.104	21.396	123.342	0.00083118
NaCl	AT1G53570.1	+	1	562	29.8416	178.446	73.1386	187.109	0.000466022
NaCl	AT2G05520.1	+	0	227	52.5941	6899.96	115.139	2662.24	3.43863e-27
NaCl	AT2G41190.1	-	6	100	6.47525	236.272	20.5347	176.619	0.000497277
NaCl	AT1G01470.1	-	0	75	28.8911	5885.75	89.8416	3948.65	8.31593e-15
NaCl	AT3G44310.1	+	3	85	21.703	2768.65	53.2871	2501.11	6.23446e-05
NaCl	AT1G28050.1	-	1	283	2.48515	203.822	24.4455	251.069	0.000127072
NaCl	AT3G48140.1	+	1	404	8.41584	815.728	29.5248	798.891	0.000408417
NaCl	AT1G09840.1	-	2	446	0.356436	24.5941	12.2277	23.7921	0.000813603
NaCl	AT5G56350.1	-	1	681	2.30693	523.995	26.0099	731.257	0.000116398
NaCl	AT1G11790.2	+	0	1462	7.0495	245.545	22.3762	171.129	0.00033519
NaCl	AT4G13270.1	+	0	569	9.20792	240.53	29.2079	220.337	0.000665755
NaCl	AT3G05220.1	+	1	520	22.5446	3152.73	59.802	3053.55	3.2538e-05
NaCl	AT3G02468.1	+	0	102	4.91089	914.866	25.3168	909.347	0.000295482
NaCl	AT4G27410.2	-	0	82	16.1584	5744.02	122.653	9218.53	3.23845e-12
NaCl	AT2G15480.2	+	1	2915	303.396	135.693	584.644	161.772	0.000513507
NaCl	AT3G62260.2	-	0	269	18.3168	1101.66	59.7525	1528.32	0.000963493
NaCl	AT2G15970.2	+	1	82	54.3069	2988.91	135.337	3003.05	5.35843e-09
NaCl	AT1G11910.1	-	12	994	4.80198	986.366	17.8515	707.515	0.000507883
NaCl	AT1G80040.3	-	2	74	7.56436	223.04	33.3168	210.337	6.87106e-05
NaCl	AT5G11430.1	+	1	462	1.0099	245.45	16.8218	318.698	0.000987436
NaCl	AT4G40040.2	-	3	244	5.0198	111.559	19.5743	75.8564	0.000206392
NaCl	AT1G07890.8	+	3	151	23.5545	978.01	114.802	804.797	2.30335e-18
NaCl	AT1G32130.1	-	9	231	1.92079	272.411	23.4554	273.698	1.83748e-05
NaCl	AT5G15090.2	-	5	455	11.6238	49.797	145.683	101.267	1.38482e-08
NaCl	AT5G65210.1	+	0	965	25.3366	197.95	76.6436	227.921	5.14553e-05
NaCl	AT3G05840.1	+	0	537	1.37624	208.752	20.8713	296.683	0.000224658
NaCl	AT1G07890.6	+	6	86	36.1881	1576.05	55.6337	1193.19	0.000857982
NaCl	AT2G22990.1	+	10	443	3.79208	223.965	16.7624	149.782	0.000361035
NaCl	AT2G47650.1	-	1	550	62.099	65.7277	139.168	53.0495	1.94069e-05
NaCl	AT3G55970.1	-	0	840	41.1881	260.663	291.01	1003.37	0.000506123
NaCl	AT1G64790.2	-	58	473	9.29703	24.8119	65.7426	38.2327	0.00027826
NaCl	AT3G53420.1	-	2	467	29.2277	3589.18	149.455	3871.39	2.29503e-18
NaCl	AT1G30690.1	+	0	447	2.18812	490.129	13.5644	404.772	0.000723799
NaCl	AT4G11600.1	-	4	140	4.9802	679.896	34.8614	664.693	1.05234e-06
NaCl	AT3G02470.3	+	2	94	1.71287	11353.3	17.8713	9738.99	5.9327e-05
NaCl	AT2G23170.1	-	0	494	6.63366	6048.54	71.5644	14353.3	1.11142e-05
NaCl	AT2G04900.1	+	1	83	1.17822	51.0842	11.7822	36.1683	0.000625931
NaCl	AT2G41190.1	-	7	101	5.31683	328.129	35.8416	241.465	1.03772e-08
NaCl	AT1G51200.2	+	0	930	39.1485	948.465	71.5446	673.436	2.30753e-06
NaCl	AT5G44800.1	-	9	906	0.217822	74.5198	12.7426	74.5842	0.000235579
NaCl	AT5G35735.1	-	0	806	4.94059	1412.37	30.2475	1591.99	0.000102892
NaCl	AT1G07890.7	+	4	151	23.5545	978.01	114.802	804.797	2.30335e-18
NaCl	AT3G09440.2	-	1	248	3.46535	8125.76	16.297	3765.99	3.50838e-06
NaCl	AT2G39010.1	+	0	504	49.7129	2158.3	105.703	2091.84	4.11638e-06
NaCl	AT1G28330.4	-	1	504	570.95	831.134	810.574	774.327	1.18138e-08
NaCl	AT2G29350.2	+	1	95	15.7921	267.946	29.5347	138.376	7.44386e-05
NaCl	AT5G14740.2	+	0	751	2.40594	250.851	34.5644	222.564	3.55128e-09
NaCl	AT5G16880.2	+	0	525	36.0396	440.668	97.3465	442.119	6.23602e-07
NaCl	AT1G56220.2	+	1	453	286.98	1596.92	494.733	2095.9	0.000804872
control	AT4G25450.3	-	3	85	0	31.6683	8.4	37.3119	0
control	AT4G15030.2	+	6	79	0	9.02475	7	13.604	0
control	AT1G70520.1	-	4	80	0	47.9604	7.85	46.3614	0
control	AT4G20380.1	+	5	91	0	20.203	5.04396	33.099	0
control	AT2G36950.1	+	0	248	0	82.8416	5.77419	86.802	0
control	AT2G47470.4	+	0	207	0	232.198	6.09662	320.678	0
control	AT5G66550.1	-	6	85	0	12.802	7.76471	16.6782	0
control	AT3G03780.1	+	5	85	0	252.193	7.09412	298.381	0
control	AT4G15530.6	-	7	79	0	81.3861	7.65823	185.144	0
control	AT5G53700.1	+	5	76	0	96.3663	5.75	112.787	0
control	AT5G11790.1	+	8	90	0	63.7624	8.4	75.0792	0
control	AT2G18960.1	+	1	92	0	758.777	5.1087	660.95	0
control	AT1G21600.1	-	4	99	0	322.916	6.10101	216.594	0
control	AT1G44446.1	-	5	77	0	83.7327	6.24675	261.876	0
control	AT4G35240.1	-	1	91	0	179.277	6.56044	171.594	0
control	AT1G10740.4	-	5	94	0	24.4158	5.14894	33.4307	0
control	AT2G16060.1	-	2	81	0	12.8614	11.9136	108.361	0
control	AT5G45130.1	+	3	106	0	21.9604	7.73585	30.7673	0
control	AT3G06760.2	+	0	92	0	56.1139	5.03261	88.198	0
control	AT4G15530.5	-	10	76	0	53.6089	6.47368	177.703	0
control	AT3G04910.2	+	3	88	0	258.718	6.92045	212.371	0
control	AT5G13710.2	-	5	117	0	99.7624	5.88889	119.411	0
control	AT1G09430.1	+	1	75	0	82.0743	5.84	101.767	0
control	AT2G32910.1	+	1	131	0	205.139	6.17557	251.713	0
control	AT2G02410.1	+	1	118	0	14.505	5.55932	13.396	0
control	AT4G20380.8	+	8	86	0	47.8317	5.2093	68.995	0
control	AT1G08420.1	+	15	67	0	50.4158	5.23881	54.0396	0
control	AT5G60410.3	+	14	82	0	442.718	6.92683	405.619	0
control	AT5G20570.2	-	1	172	0	17.4554	6.21512	29.1733	0
control	AT4G10610.2	+	2	70	0	22.0842	5.61429	31.3119	0
control	AT3G25585.1	+	8	109	0	20.0594	6.88991	29.1238	0
control	AT1G69040.2	+	4	81	0	250.228	13.0247	460.069	0
control	AT1G68920.2	+	6	77	0	29.401	5.74026	39.2129	0
control	AT5G22690.1	+	1	79	0	51.7673	5.12658	54.8416	0
control	AT2G35630.1	+	40	228	0	23.2376	6.0307	24.2574	0
control	AT5G17020.2	+	4	70	0	31.8614	16.4286	53.0297	0
control	AT1G68550.2	-	0	91	0	308.332	7.31868	309.292	0
control	AT2G24060.1	+	3	86	0	33.4752	6.5	26.1287	0
control	AT1G22700.3	-	2	102	0	293.985	5.30392	263.084	0
control	AT5G20090.1	-	1	78	0	118.663	6.15385	130.05	0
control	AT2G20990.3	+	0	270	0	474.916	6.52963	618.866	0
control	AT2G41800.1	-	1	102	0	98.5792	5.03922	74.0891	0
control	AT1G78300.1	+	2	100	0	314.663	5.63	358.658	0
control	AT5G11200.1	+	8	85	0	165.45	6.69412	143.139	0
control	AT3G08590.2	-	4	90	0	419.351	5.97778	555.292	0
control	AT5G63320.1	-	4	83	0	7.31683	7.75904	29.7129	0
control	AT3G25585.2	+	12	77	0	11.5941	8.25974	21.8713	0
control	AT1G65960.1	+	1	76	0	1625.55	12.6184	2421.42	0
control	AT2G33150.1	-	8	72	0	66.9208	9.125	73.5495	0
control	AT3G59050.1	-	5	91	0	25.1238	5.62637	34.1683	0
control	AT4G31340.2	+	4	66	0	36.7426	7.71212	38.5891	0
control	AT5G07100.2	+	0	96	0	75.2921	10.2812	133.094	0
control	AT3G17850.1	-	8	80	0	44.4257	7.7	56.5941	0
control	AT5G08740.1	-	1	79	0	107.406	5.07595	106.252	0
control	AT5G26740.3	+	0	81	0	112.673	5.50617	169.802	0
control	AT1G54220.2	-	5	63	0	8.39604	9.20635	13.4307	0
control	AT1G33680.1	+	4	102	0	26.5347	7.16667	34.1535	0
control	AT4G36690.3	-	4	84	0	62.7376	5	72.4307	0
control	AT2G46280.2	-	5	94	0	257.272	6.17021	261.297	0
control	AT2G14045.1	+	2	108	0	40.7525	6.03704	53.8069	0
control	AT2G47170.1	+	4	90	0	341.203	5.83333	354.614	0
control	AT5G13710.2	-	3	84	0	242.406	26.2381	275.49	0
control	AT5G22450.1	-	2	76	0	12.8911	9.5	13.4158	0
control	AT4G08500.1	-	6	132	0	6.71287	6.84091	12.1881	0
control	AT1G67310.1	-	10	95	0	29.7327	5.6	34.0495	0
control	AT4G24100.1	+	19	95	0	37.0594	6.28421	57.8218	0
control	AT4G38470.1	+	7	95	0	172.193	20.0211	235.084	0
control	AT1G73830.1	+	1	87	0	10.6733	10.0575	25.1139	0
control	AT5G07100.1	+	2	96	0	46.1089	10.2812	85.7772	0
control	AT2G20990.3	+	7	112	0	37.2426	5.52679	42.7624	0
control	AT2G40430.3	-	8	96	0	53.2129	15.3854	70.4604	0
control	AT1G10070.1	+	2	80	0	10.9604	5.575	30.6782	0
control	AT5G11170.1	+	6	91	0	127.366	7.42857	96.6238	0
control	AT1G08920.2	+	6	81	0	34	11.5679	52.3465	0
control	AT1G16890.3	-	1	107	0	140.129	5.83178	199.673	0
control	AT3G10800.1	+	0	76	0	356.069	6.56579	437.094	0
control	AT3G52200.2	+	16	69	0	19.3812	9.92754	24.5149	0
control	AT2G45330.2	+	3	130	0	6.90099	8.8	18.4307	0
control	AT3G51800.2	-	1	60	0	285.282	5.18333	303.158	0
control	AT5G35330.3	-	2	104	0	59.6782	5.75	89.3119	0
control	AT1G55620.1	-	1	77	0	75.9752	5.57143	82.5099	0
control	AT1G68410.2	-	4	77	0	39.3366	6.35065	45.6733	0
control	AT4G26690.1	-	4	94	0	316.282	5.01064	309.144	0
control	AT2G17640.1	-	5	87	0	6.31683	5.7931	12.7772	0
control	AT1G32130.2	-	3	76	0	24.9604	7.96053	42.5495	0
control	AT5G06980.1	+	3	87	0	6.0495	12.7816	69.396	0
control	AT4G29010.1	-	8	91	0	102.144	7.31868	123.936	0
control	AT1G35350.1	-	4	88	0	43.1436	5.63636	91.401	0
control	AT1G18800.1	-	1	95	0	22.9257	7.28421	24.2673	0
control	AT4G32040.1	+	1	91	0	46.1436	5.07692	54.1535	0
control	AT1G54270.1	+	1	85	0	83.4703	6.88235	90.3713	0
control	AT5G25060.1	-	11	119	0	28.6782	5.27731	48.2673	0
control	AT5G60990.1	-	3	79	0	35.4208	5.78481	48.9109	0
control	AT1G05030.1	-	1	99	0	10.6337	5.82828	9.55941	0
control	AT2G18900.1	-	2	82	0	32.802	6.52439	46.8614	0
control	AT1G02100.2	+	10	72	0	27.1683	5.06944	27.0743	0
control	AT5G26940.2	+	1	128	0	84.9356	6.42188	71.9851	0
control	AT1G17960.1	-	8	55	0	0	11.6182	8.81683	0
control	AT5G08080.1	+	6	73	0	10.7525	6.73973	13.1535	0
control	AT1G33790.1	+	2	84	0	149.094	11.369	354.188	0
control	AT1G17340.1	+	3	95	0	18.5099	5.16842	24.5099	0
control	AT1G65430.1	-	8	104	0	15.995	5.36538	16.0594	0
control	AT3G47340.2	-	4	77	0	69.3366	11.5844	356.332	0
control	AT1G52100.1	-	2	104	0	199.421	5.41346	453.658	0
control	AT4G36690.2	-	3	84	0	62.7376	5	72.4307	0
control	AT3G03630.1	-	5	77	0	37.5594	6.84416	26.7228	0
control	AT1G59610.1	+	7	277	0	53.3465	5.6065	89.4703	0
control	AT3G02250.1	-	4	94	0	48.0149	5.3617	59.6931	0
control	AT1G20693.2	+	3	103	0	90.396	6.26214	89.6881	0
control	AT5G06980.4	+	3	87	0	6.0495	12.7816	69.396	0
control	AT4G15530.1	-	7	79	0	81.3861	7.65823	185.144	0
control	AT1G48410.1	-	5	84	0	29.401	5.54762	30.6782	0
control	AT5G60548.1	+	10	97	0	26.1485	6.79381	36.9604	0
control	AT2G36810.1	-	16	80	0	18.297	22.725	33.4554	0
control	AT4G23420.3	+	6	89	0	4.22277	6.22472	10.2772	0
control	AT5G13260.1	+	1	88	0	21.1089	8.125	24.0396	0
control	AT5G62920.1	-	1	87	0	3.44059	5.2069	6.84158	0
control	AT5G44290.1	-	3	76	0	183.817	5.09211	197.911	0
control	AT2G27760.1	+	8	69	0	13.5099	5.72464	22.8812	0
control	AT2G22720.1	+	5	81	0	273.069	5.93827	368.658	0
control	AT5G03520.2	+	1	73	0	83.0099	6.94521	120.218	0
control	AT3G13870.2	-	0	109	0	359.069	10.9908	378.693	0
control	AT1G04270.1	-	2	87	0	455.406	7.62069	472.5	0
control	AT3G33530.1	+	8	71	0	38.7376	11.0423	34.802	0
control	AT1G79210.3	-	2	75	0	42.7525	6.48	40.2871	0
control	AT1G51740.1	+	4	83	0	34.3861	5.22892	51.5297	0
control	AT5G24810.2	-	8	90	0	14.6089	6.68889	43.4554	0
control	AT5G11200.3	+	10	85	0	165.45	6.69412	143.139	0
control	AT4G30310.2	+	8	82	0	108.525	14.8049	63.7129	0
control	AT5G06980.3	+	3	87	0	4.12376	12.7816	45.9455	0
control	AT3G63460.3	-	0	89	0	309.688	5.04494	365.589	0
control	AT3G62290.3	+	5	82	0	144.163	5.56098	188.545	0
control	AT4G15530.6	-	4	71	0	51.6881	7.83099	133.639	0
control	AT2G18290.1	-	2	96	0	17.3317	6.91667	30.5743	0
control	AT5G63800.1	+	8	80	0	116.366	5.9625	134.653	0
control	AT2G27860.1	-	2	108	0	266.51	6.10185	322.52	0
control	AT1G09060.3	-	0	100	0	29.8119	6.3	27.8267	0
control	AT1G21900.1	-	0	90	0	137.238	6.25556	209.653	0
control	AT3G50000.1	+	7	97	0	31.4752	5.8866	35.3119	0
control	AT1G53780.2	-	10	69	0	31.3218	5.88406	37.7723	0
control	AT4G17840.1	-	7	112	0	84.1782	7.57143	171.238	0
control	AT3G19190.1	+	10	73	0	45.9851	9.05479	70.1238	0
control	AT3G10740.1	-	7	76	0	57.7079	5.02632	67.2475	0
control	AT1G78290.3	-	3	70	0	8.0099	7.97143	41.6337	0
control	AT1G08920.1	+	0	89	0	70.8465	6.47191	138.97	0
control	AT4G03415.2	-	3	78	0	209.738	10.2179	368.891	0
control	AT3G61960.1	-	2	68	0	72.0743	7.79412	102.95	0
control	AT3G02600.2	+	4	81	0	132.847	5.7037	114.421	0
control	AT1G18270.1	-	14	86	0	18.8564	7.81395	33.3564	0
control	AT1G69830.1	-	1	85	0	317.584	6.68235	218.876	0
control	AT2G44860.1	-	1	101	0	159.634	5.82178	196.188	0
control	AT1G67430.1	+	1	83	0	108.228	10.9036	96.2327	0
control	AT2G21160.2	+	4	106	0	149.594	6.66981	148.198	0
control	AT3G06550.2	-	10	98	0	16.1683	8	20.2079	0
control	AT1G67650.1	-	3	61	0	2.69307	5.01639	11.7426	0
control	AT4G15530.1	-	10	76	0	53.6089	6.47368	177.703	0
control	AT5G67240.2	-	9	86	0	40.6584	6	50.8663	0
control	AT5G35180.2	+	8	64	0	43.2871	5.4375	39.3218	0
control	AT3G54840.1	+	5	103	0	27.8218	5.15534	39.9455	0
control	AT4G40050.1	-	1	88	0	58.302	5.375	66.8515	0
control	AT1G27760.3	+	1	75	0	69.4851	12.7867	117.441	0
control	AT1G10740.3	-	5	94	0	24.4158	5.14894	33.4307	0
control	AT2G01350.3	-	1	71	0	156.267	5.66197	174.351	0
control	AT2G30970.2	+	8	90	0	63.005	5.15556	62.9356	0
control	AT4G01590.3	-	2	79	0	17.297	6.49367	22.3168	0
control	AT1G49730.4	-	7	68	0	148.52	8.77941	162.99	0
control	AT4G12790.5	-	6	83	0	54.6931	5.21687	56.4208	0
control	AT4G36690.3	-	7	71	0	26.4851	8.43662	28.3861	0
control	AT1G20970.1	+	6	77	0	270.282	7.31169	340.46	0
control	AT5G25080.1	+	3	86	0	44.302	7.09302	54.1436	0
control	AT4G27130.1	-	3	672	0	157.248	5.31994	134.896	0
control	AT3G51880.2	-	2	84	0	46.0842	5.77381	46.4554	0
control	AT1G78900.2	+	14	82	0	387.822	12.1098	338.752	0
control	AT3G08590.1	-	4	90	0	419.351	5.97778	555.292	0
control	AT1G32340.1	-	3	75	0	75.2822	5.09333	89.1634	0
control	AT5G11200.2	+	4	78	0	201.064	5.74359	234.683	0
control	AT4G22730.1	+	2	70	0	77.9059	6.78571	86.0693	0
control	AT3G57550.1	+	2	86	0	33.203	6.19767	58.8267	0
control	AT2G47470.2	+	0	207	0	232.198	6.09662	320.678	0
control	AT3G54480.2	-	0	450	0	85.8861	5.48667	130.064	0
control	AT5G63810.1	+	9	84	0	74.5446	5.52381	84.797	0
control	AT3G06580.1	-	0	98	0	105.53	5.18367	120.545	0
control	AT2G18950.1	+	4	90	0	12.802	10.1667	13.2822	0
control	AT2G20230.1	+	3	101	0	169.272	7.56436	150.213	0
control	AT4G15130.1	+	1	79	0	22.7228	6.01266	27.8218	0
control	AT4G01100.1	+	6	85	0	368.297	6.55294	348.327	0
control	AT2G22125.1	+	3	170	0	3125.03	5.6	3831.34	0
control	AT4G15233.2	+	13	81	0	20.3564	14.8025	55.099	0
control	AT4G19860.1	-	7	76	0	101.099	17.0526	116.653	0
control	AT5G11790.1	+	4	80	0	28.9356	9.4125	31.2723	0
control	AT3G12320.1	+	3	79	0	1.81188	6.79747	22.3713	0
control	AT5G09900.2	-	0	75	0	358.287	9.64	407.371	0
control	AT4G36730.1	-	2	87	0	48.2871	9.11494	64.5941	0
control	AT3G51150.2	+	13	87	0	116.351	6.08046	46.4752	0
control	AT5G11170.2	+	0	98	0	236.109	6.61224	186.619	0
control	AT5G14420.4	-	5	75	0	17.9554	14.4533	29.7079	0
control	AT3G61620.2	-	5	78	0	4.09406	5.73077	7.0297	0
control	AT3G19670.1	-	17	84	0	8.56436	9.61905	15.3762	0
control	AT1G54100.2	-	0	89	0	75.7475	7.83146	130.98	0
control	AT5G48900.1	+	2	83	0	71.2079	5.18072	139.376	0
control	AT2G31380.1	+	0	344	0	26.4059	8.05523	220.688	0
control	AT3G13080.1	-	4	86	0	165.772	9.62791	837.609	0
control	AT3G18890.1	+	3	79	0	128.48	6.53165	90.6485	0
control	AT2G14120.3	-	3	88	0	53.8762	5.40909	66.5	0
control	AT4G00720.1	-	3	79	0	32.0099	7.31646	34.7574	0
control	AT5G25350.1	-	0	168	0	892.629	10.3571	1300.14	0
control	AT1G51500.1	-	2	89	0	328.96	6.10112	378.604	0
control	AT3G14415.3	+	1	98	0	788.708	6.66327	566.193	0
control	AT3G49010.2	-	2	97	0	714.931	5.01031	649.035	0
control	AT5G20490.2	-	4	90	0	27.6634	6.1	36.2079	0
control	AT1G18270.1	-	24	86	0	7.82178	5.30233	9.97525	0
control	AT1G74910.1	-	6	97	0	46.0248	10.5052	66.3366	0
control	AT5G60700.1	-	0	76	0	310.485	14.6711	335.921	0
control	AT5G44180.2	+	15	66	0	208.832	5.62121	249.673	0
control	AT3G50590.1	+	12	72	0	56.302	10.125	58.1337	0
control	AT2G42680.1	+	2	87	0	287.847	5.09195	325.168	0
control	AT1G18270.3	-	6	71	0	25.1139	9.57746	48.2772	0
control	AT1G22930.1	+	4	77	0	440.53	5.68831	524.752	0
control	AT1G48410.2	-	1	100	0	57.3663	7.76	60.3762	0
control	AT4G15530.4	-	4	71	0	51.6881	7.83099	133.639	0
control	AT1G04440.1	+	5	74	0	20.3614	6.43243	46.4356	0
control	AT1G78900.1	+	16	200	0	350.975	7.9	333.287	0
control	AT1G51710.2	-	1	74	0	63.9208	5.40541	65.099	0
control	AT2G27040.2	-	1	99	0	17.9554	5.38384	16.4901	0
control	AT3G12140.1	-	2	70	0	33.4455	6.01429	56.2525	0
control	AT3G17770.1	-	15	70	0	24.5347	11.4	28.7921	0
control	AT5G49230.1	-	3	89	0	29.2871	6.02247	41.2624	0
control	AT1G68820.1	+	10	76	0	8.74257	6.35526	23.1634	0
control	AT2G34090.3	-	7	86	0	23.495	5.68605	20.8812	0
control	AT1G09530.2	+	5	74	0	30.7723	6.5	49.1139	0
control	AT4G26670.1	+	1	79	0	64.0792	11.4051	39.6782	0
control	AT1G29720.1	-	10	75	0	0.222772	5.41333	1.81683	0
control	AT1G33560.1	+	0	68	0	95.6337	11.6324	177.079	0
control	AT3G26670.2	-	5	82	0	39.1386	5.65854	38.2673	0
control	AT3G13340.2	+	5	88	0	49.0396	10.3977	53.7277	0
control	AT5G04250.2	+	8	83	0	2.43564	5.60241	6.5198	0
control	AT4G02560.1	-	7	83	0	9.65842	7.54217	13.8465	0
control	AT3G13080.1	-	5	98	0	150.416	15.602	756.723	0
control	AT5G64940.2	+	11	158	0	45.901	6.14557	106.267	0
control	AT4G23100.3	-	3	85	0	154.163	7.90588	129.708	0
control	AT4G18010.2	-	6	87	0	57.3812	12.7586	73.9604	0
control	AT3G01770.1	-	5	85	0	16.3564	5.81176	21.2525	0
control	AT4G34350.1	-	3	93	0	162.995	10.3011	288.876	0
control	AT3G51880.4	-	2	84	0	46.0842	5.77381	46.4554	0
control	AT5G65380.1	-	7	86	0	137.703	7.84884	222.347	0
control	AT4G03410.1	+	1	75	0	26.198	5.24	32.3317	0
control	AT3G22200.1	+	4	147	0	93.2376	8.10204	110.629	0
control	AT1G02860.1	+	1	93	0	89.9406	5.83871	111.401	0
control	AT2G21590.2	+	8	72	0	32.8119	5.20833	58.1238	0
control	AT5G16280.1	-	14	82	0	30.3861	6.39024	42.5248	0
control	AT4G27500.1	+	2	88	0	388.129	12.25	580.406	0
control	AT1G68410.1	-	2	87	0	49.1089	6.58621	74.6881	0
control	AT1G10600.1	+	3	92	0	11.4901	5.58696	15.1584	0
control	AT1G62310.1	-	0	86	0	20.4554	5.34884	29.0693	0
control	AT5G65180.2	+	3	74	0	5.0396	6.94595	8.03465	0
control	AT2G28320.1	+	11	80	0	68.9901	6.625	74.7871	0
control	AT1G70520.1	-	2	93	0	88.7772	6.30108	89.5743	0
control	AT4G24520.2	-	13	86	0	36.0941	7.89535	36.6683	0
control	AT2G44450.1	+	6	99	0	62.2376	5.16162	108.644	0
control	AT4G14550.1	-	0	75	0	12.6634	5.4	22.5594	0
control	AT5G06980.3	+	0	85	0	13.1089	15.0824	255.351	0
control	AT3G62010.2	+	14	70	0	162.084	5.72857	157.876	0
control	AT3G51880.1	-	2	84	0	46.0842	5.77381	46.4554	0
control	AT3G60410.2	+	0	93	0	239.837	12.0215	199.718	0
control	AT1G18270.3	-	28	142	0	16.1485	10.331	13.4406	0
control	AT5G47820.2	+	7	65	0	45.995	11	52.1782	0
control	AT1G17580.1	+	33	77	0	22.0198	6.35065	22.5545	0
control	AT4G23730.1	+	5	84	0	121.861	14.2976	192.03	0
control	AT5G26940.3	+	2	128	0	84.9356	6.42188	71.9851	0
control	AT5G26740.1	+	6	82	0	267.792	13.7683	424.832	0
control	AT3G43980.1	-	0	80	0	95.8366	6.075	88.5941	0
control	AT4G03390.1	-	9	78	0	12.3614	5.71795	12.2475	0
control	AT3G61260.1	-	2	80	0	65.8069	5.125	60.995	0
control	AT2G44490.1	+	3	87	0	130.025	21.6322	151.139	0
control	AT3G22370.1	+	0	81	0	65.4653	12.5062	406.876	0
control	AT1G35350.1	-	8	81	0	7.05941	9.33333	16.8911	0
control	AT1G54920.3	+	1	73	0	94.8713	7.24658	92.8267	0
control	AT4G21670.1	+	9	72	0	11.4208	5.52778	12.9406	0
control	AT5G13710.2	-	7	140	0	56.3416	5.99286	68.9505	0
control	AT2G34630.1	+	8	80	0	85.9851	5.4125	108.015	0
control	AT1G19715.2	-	2	79	0	154.901	12.7089	297.52	0
control	AT4G10610.1	+	2	70	0	22.0842	5.61429	31.3119	0
control	AT5G65440.1	+	9	82	0	59.2772	7.02439	97.9109	0
control	AT1G33270.1	-	5	83	0	90.4901	5.09639	107.416	0
control	AT5G35330.1	-	2	104	0	60.2079	5.75	90.2426	0
control	AT4G37910.1	-	3	98	0	35.8317	5.05102	53.1386	0
control	AT3G46210.3	-	2	72	0	9.58911	6.44444	12.6931	0
control	AT5G09680.1	-	0	86	0	154.559	5	197.094	0
control	AT5G19210.1	+	6	72	0	13.0693	6.20833	11.0891	0
control	AT4G20380.6	+	5	91	0	20.203	5.04396	33.099	0
control	AT3G12140.1	-	1	72	0	16.1683	5.11111	21.0842	0
control	AT2G27580.1	-	0	116	0	142.738	6.12069	121.094	0
control	AT4G32850.1	+	9	107	0	270.792	6.2243	325.995	0
control	AT4G30710.2	-	0	68	0	31.5743	8.01471	46.4554	0
control	AT2G03640.4	-	0	83	0	159.262	7.89157	183.748	0
control	AT4G14990.1	-	2	93	0	21.3515	11.3441	47.9604	0
control	AT2G43430.2	-	1	71	0	13.8713	13.8169	14.4307	0
control	AT5G51180.1	+	0	107	0	89.2574	5.59813	107.332	0
control	AT1G47570.1	+	4	91	0	8.21287	5.52747	20.1386	0
control	AT4G02120.1	+	6	68	0	14.3614	8.17647	19.0693	0
control	AT1G10410.1	-	3	87	0	52.5099	6.36782	89.5347	0
control	AT1G53750.1	-	5	91	0	45.8713	5.30769	66.4158	0
control	AT4G37120.1	+	4	99	0	211.837	5.20202	262.668	0
control	AT2G36850.1	-	9	89	0	64.703	6.78652	62.3812	0
control	AT5G46400.1	+	5	104	0	11.9109	6.42308	12.7921	0
control	AT2G28840.1	+	2	72	0	163.134	18.7778	158.827	0
control	AT2G28840.2	+	1	72	0	163.134	18.7778	158.827	0
control	AT3G08590.2	-	2	78	0	155.866	6.41026	212.114	0
control	AT4G38380.1	-	8	102	0	3.81683	7.63725	6.37129	0
control	AT4G15540.1	+	1	74	0	49.9307	6.90541	74.4455	0
control	AT2G40190.1	+	3	109	0	22.4505	5.6422	27.8366	0
control	AT4G19020.1	+	0	108	0	58.1634	6.31481	56.396	0
control	AT3G47340.1	-	5	77	0	69.3366	11.5844	356.332	0
control	AT1G18270.3	-	14	86	0	18.8564	7.81395	33.3564	0
control	AT5G14420.2	-	5	75	0	17.9554	14.4533	29.7079	0
control	AT2G43210.1	+	0	139	0	12.2178	6.05755	15.0743	0
control	AT2G30970.1	+	7	90	0	63.005	5.15556	62.9356	0
control	AT5G02250.1	+	3	63	0	24.1238	7.04762	19.995	0
control	AT5G10060.1	-	0	80	0	230.342	5.8375	275.634	0
control	AT1G02120.1	+	3	81	0	20.8762	9	23.7277	0
control	AT1G63700.1	-	7	108	0	10.8218	5.28704	13.901	0
control	AT2G40430.1	-	8	96	0	53.2129	15.3854	70.4604	0
control	AT5G45430.2	+	5	82	0	84.802	5.85366	116.332	0
control	AT1G78300.1	+	0	176	0	863.584	11.2898	838.931	0
control	AT1G04430.2	+	3	67	0	859.718	10.7463	1087.3	0
control	AT5G64560.1	-	6	69	0	20.1188	10.5942	23.6931	0
control	AT1G78240.2	-	5	90	0	153.837	15.3667	304.584	0
control	AT5G08450.3	-	6	82	0	25.8168	5.9878	32.8614	0
control	AT2G40360.1	-	2	99	0	42.4802	5.74747	48.3366	0
control	AT2G32320.3	+	3	87	0	12.6089	6.4023	21.2673	0
control	AT3G25585.2	+	8	109	0	20.0594	6.88991	29.1238	0
control	AT4G15760.1	-	3	94	0	36.3762	6.19149	59.099	0
control	AT5G26740.3	+	5	82	0	267.416	13.7683	424.45	0
control	AT3G26670.3	-	5	82	0	39.1386	5.65854	38.2673	0
control	AT3G53180.1	+	12	69	0	83.5297	5.08696	94.2475	0
[truncated: 4,390 more rows]
