# Supplementary material for: Dynamic regulation of genome-wide pre-mRNA splicing and stress tolerance by the Sm-like protein LSm5 in Arabidopsis
Source: Genome Biol. 2014 Jan 7;15(1):R1. doi: 10.1186/gb-2014-15-1-r1 (PMC4053965; doi:10.1186/gb-2014-15-1-r1)
Supplement: Additional file 21 — List of genes with intron retention in the wild type under the control or NaCl treatment. [file gb-2014-15-1-r1-S21.xlsx]

## Sheet: Sheet1
Additional File 21: List of genes with intron retention in the wild type under the control or NaCl treatment.
(a) The number indicates the position of the retained intron;
(b) p value is calculated by Fisher Exact Test; Note that if the intron retention was unique in the wild type and the corresponding intron-coverage-by-reads were more than five, this intron would be considered to be significant and the corresponding p-value would be assigned to zero.
Treatment	ID	Stands	Intron(a)	Intron length	Intron reads in WT	Exon reads in WT	Intron reads in mutant	Exon reads in mutant	p value(b)
NaCl	AT3G56940.2	+	0	76	1210.61	2877.98	951.891	2804.19	2.40142e-05
NaCl	AT1G01720.1	+	1	87	143.277	3359.44	86.9604	3890.5	2.2831e-06
NaCl	AT1G09340.1	+	0	459	32.495	632.436	5.41584	725.609	9.05716e-07
NaCl	AT4G39260.2	-	0	128	273.139	1292.82	114.584	859.134	0.000112437
NaCl	AT2G21660.2	-	1	308	2611.14	8314.66	2110.03	5538.68	1.44336e-08
NaCl	AT4G39330.1	+	0	156	23.2673	410.094	3.52475	375.381	0.00062248
NaCl	AT5G66400.2	-	0	84	117.228	7554.38	66.6832	2526.18	0.000783611
NaCl	AT1G17940.1	-	11	543	117.218	14.1881	89.099	33.6832	0.000681561
NaCl	AT2G21660.2	-	0	50	961.307	9316.58	493.337	5904.52	0.000241739
NaCl	AT2G21660.1	-	0	308	2611.14	12774.3	2110.03	8274.53	1.17733e-11
NaCl	AT4G39260.3	-	0	230	527.475	1165.65	241.624	795.614	9.47591e-06
NaCl	AT4G34710.2	-	0	96	1343.79	35342.5	1016.51	22975.7	0.000364318
NaCl	AT5G02370.1	+	11	361	3570.95	1455.9	1575.53	901.312	1.06153e-10
NaCl	AT4G39330.2	+	0	156	23.2673	410.094	3.52475	375.381	0.00062248
control	AT3G16030.1	+	4	65	5.55385	15.0495	0	7.35644	0
control	AT2G02570.1	-	6	589	158.723	64.1337	85.3564	82.3515	5.4649e-05
control	AT4G39260.3	-	1	282	687.485	2140.63	677.079	1627.32	4.16404e-05
control	AT2G02570.2	-	5	589	158.723	64.1337	85.3564	82.3515	5.4649e-05
control	AT2G39730.2	-	0	112	52.099	11226.5	18.7822	10075.9	0.000493167
control	AT4G34950.1	-	0	432	34.5941	1238.74	20.802	239.787	0.000171361
control	AT2G35390.3	-	4	329	53.8614	301.163	11.1287	237.134	1.47528e-05
control	AT2G02570.3	-	7	589	158.723	64.1337	85.3564	82.3515	5.4649e-05
control	AT3G01500.2	-	0	286	2683.97	3395.23	1840.16	1964.86	4.76622e-05
control	AT1G48030.1	-	0	99	117.327	4143.86	109.416	1659.16	1.46835e-09
control	AT1G70770.2	-	0	328	426.109	812.277	382.881	540.495	0.000879698
control	AT4G39260.4	-	1	282	687.485	1706.01	677.079	1314.24	0.000186726
control	AT4G39260.1	-	0	282	687.485	3561.21	677.079	2649.27	2.96299e-06
control	AT2G16940.1	-	11	793	90.5644	286.178	56.9703	349.802	0.000349793
control	AT4G13940.2	+	0	117	1083.59	4276.65	872.228	4066.31	0.000985649
control	AT2G02570.4	-	6	589	158.723	64.1337	85.3564	82.3515	5.4649e-05
control	AT3G01500.1	-	0	286	2683.97	3395.23	1840.16	1964.86	4.76622e-05
control	AT2G35390.2	-	5	329	53.8614	301.163	11.1287	237.134	1.47528e-05
control	AT4G39260.2	-	1	282	687.485	2395.53	677.079	1797.9	1.48926e-05
control	AT1G48030.2	-	0	103	132.287	4136.14	116.04	1655.9	3.44001e-09
control	AT5G02370.1	+	11	361	4982.33	2115.11	4696.35	2285.95	0.00017976
