# Supplementary material for: Dynamic regulation of genome-wide pre-mRNA splicing and stress tolerance by the Sm-like protein LSm5 in Arabidopsis
Source: Genome Biol. 2014 Jan 7;15(1):R1. doi: 10.1186/gb-2014-15-1-r1 (PMC4053965; doi:10.1186/gb-2014-15-1-r1)
Supplement: Additional file 24 — Expression level of functional transcripts in intron-retained genes. [file gb-2014-15-1-r1-S24.xlsx]

## Sheet: Sheet1
Additional File 24: Expression level of functional transcripts in intron-retained genes.
Treatment	ID	Exon expression in WT	Exon expression in mutant
NaCl	AT1G03900.1	462.535	327.035
NaCl	AT1G30690.2	491.302	393.698
NaCl	AT4G23050.2	120.856	89.3168
NaCl	AT1G17100.1	477.614	266.015
NaCl	AT1G43160.1	2911.11	6260.4
NaCl	AT4G10080.1	921.807	786.614
NaCl	AT5G60360.1	1330.16	1050.69
NaCl	AT5G15190.2	883.173	1553.36
NaCl	AT5G13190.1	327.129	203.084
NaCl	AT5G14740.4	242.53	183.05
NaCl	AT5G26000.1	5383.05	3301.05
NaCl	AT3G62260.1	1083.34	1468.57
NaCl	AT4G24160.1	108.406	147.733
NaCl	AT5G62720.2	261.649	71.901
NaCl	AT1G20696.1	276.842	199
NaCl	AT2G04160.1	196.847	118.119
NaCl	AT1G69870.1	4116.98	3441.1
NaCl	AT4G34000.3	2059.44	2456
NaCl	AT4G17230.1	2567.03	3378.45
NaCl	AT1G32700.2	290.337	404.96
NaCl	AT4G11220.1	886.916	790.158
NaCl	AT1G51200.1	1112.79	796.079
NaCl	AT3G42050.1	61.8515	34.1238
NaCl	AT5G42940.1	574.53	639.223
NaCl	AT3G50950.2	1432.67	1918.22
NaCl	AT3G07360.2	1631.32	2357.62
NaCl	AT5G42900.2	346.351	266.782
NaCl	AT1G07280.2	1189.65	798.436
NaCl	AT5G52300.2	8525.11	3644.11
NaCl	AT2G42680.1	243.262	176.817
NaCl	AT3G02470.4	11346.2	9715.14
NaCl	AT3G53180.1	472.708	581.515
NaCl	AT5G65110.1	513.149	615.856
NaCl	AT5G37780.1	1426.01	926.594
NaCl	AT3G54440.1	391.366	323.653
NaCl	AT2G46100.2	390.98	287.861
NaCl	AT5G22210.2	61.8267	34.1931
NaCl	AT1G30130.2	67.0149	32.8663
NaCl	AT1G32230.3	1902.5	2090.57
NaCl	AT4G08980.5	181.134	56.0149
NaCl	AT1G08380.1	6697.31	4548.81
NaCl	AT1G51510.1	247.371	131.233
NaCl	AT3G02480.1	2105.63	1807.26
NaCl	AT1G09840.4	24.2376	11.5644
NaCl	AT4G33150.2	471.95	334.208
NaCl	AT4G08980.3	238.832	212.738
NaCl	AT1G08570.2	410.351	680.178
NaCl	AT1G01720.1	1801.72	2386.11
NaCl	AT1G79520.1	314.97	358.842
NaCl	AT1G29390.1	135.827	132.48
NaCl	AT5G01220.1	330.584	588.272
NaCl	AT1G36370.1	1151.11	1122.23
NaCl	AT3G25040.1	136.624	162.965
NaCl	AT5G16010.1	1775.67	1523.52
NaCl	AT3G55970.1	219.475	712.361
NaCl	AT5G43850.1	54.1485	17.3515
NaCl	AT1G41880.1	83.3069	72.0644
NaCl	AT2G40730.1	34.0792	17.4455
NaCl	AT3G59350.3	158.772	110.386
NaCl	AT1G53570.4	148.604	113.97
NaCl	AT5G56350.1	521.688	705.248
NaCl	AT1G20620.2	857.762	430.332
NaCl	AT5G35170.2	46.0644	20.901
NaCl	AT5G40780.2	91.3267	40.8218
NaCl	AT1G74230.1	580.822	474.842
NaCl	AT1G78600.2	646.896	686.322
NaCl	AT1G11790.2	238.495	148.752
NaCl	AT5G21105.3	520.342	426.297
NaCl	AT1G18720.1	413.911	343.267
NaCl	AT2G04400.1	80.9653	45.4703
NaCl	AT1G25682.1	45.4554	24.4604
NaCl	AT1G12810.2	82.1139	40.0743
NaCl	AT3G09830.1	143.223	200.832
NaCl	AT4G32530.2	327.47	227.55
NaCl	AT5G21105.1	748.802	637.248
NaCl	AT5G66400.1	7566.83	2503.15
NaCl	AT5G12140.1	833.787	694.985
NaCl	AT5G22090.2	1054.51	1002.48
NaCl	AT5G38480.2	1098.72	1180.22
NaCl	AT3G21070.2	483.228	580.95
NaCl	AT2G23760.2	52.495	22.2525
NaCl	AT1G43620.2	46.4455	16.4703
NaCl	AT1G66760.2	622.059	1234.43
NaCl	AT1G70782.1	4699.11	4499.21
NaCl	AT2G40140.2	2104.99	3543.84
NaCl	AT4G36010.1	783.015	1145.79
NaCl	AT5G21090.1	214.233	122.015
NaCl	AT3G17020.1	579.649	361.901
NaCl	AT5G45660.1	67.7426	54.4158
NaCl	AT2G39800.2	879.208	793.921
NaCl	AT4G25670.1	1870.87	1913.94
NaCl	AT3G55980.1	2607.47	5573.53
NaCl	AT5G20830.2	2739.41	2465
NaCl	AT2G40140.1	2126.36	3573.51
NaCl	AT3G29575.4	991.49	1498.7
NaCl	AT1G11650.2	837.634	691.95
NaCl	AT1G07890.4	1739.03	1393.82
NaCl	AT1G01490.2	284.46	341.683
NaCl	AT1G52690.2	11640.5	9925.63
NaCl	AT5G52530.2	157.426	147.079
NaCl	AT1G68140.2	393.55	305.158
NaCl	AT2G15970.1	8396.52	8385.92
NaCl	AT1G16840.1	518.762	363.005
NaCl	AT5G46250.1	79.8515	47.9851
NaCl	AT2G27350.2	220	153.391
NaCl	AT4G40040.2	106.54	56.2822
NaCl	AT1G19180.1	3810.07	5627.13
NaCl	AT2G05540.1	652.792	325.223
NaCl	AT1G30360.1	1230.75	1366.05
NaCl	AT4G31800.2	1205.1	2267.43
NaCl	AT3G24420.1	306.713	262.45
NaCl	AT1G34370.3	241.455	236.282
NaCl	AT1G11910.1	981.564	689.663
NaCl	AT1G20020.3	586.866	315.49
NaCl	AT1G07890.8	1739.03	1393.82
NaCl	AT5G06390.1	383.114	210.762
NaCl	AT3G14595.1	159.054	64.0693
NaCl	AT5G67320.1	128.589	395.064
NaCl	AT1G28330.5	788.926	697.47
NaCl	AT2G35790.1	173.129	144.569
NaCl	AT5G49730.1	67.5941	67.1485
NaCl	AT5G55850.3	256.47	182.886
NaCl	AT3G03070.1	102.5	40.3713
NaCl	AT1G59740.1	183.629	210.5
NaCl	AT4G33905.1	639.465	596.149
NaCl	AT4G25100.1	644.881	515.881
NaCl	AT3G17860.1	204.193	249.475
NaCl	AT1G11650.1	837.634	691.95
NaCl	AT4G33467.2	1573.33	2270.29
NaCl	AT2G41430.3	6520.86	7685.23
NaCl	AT1G65960.2	445.455	307.619
NaCl	AT4G30490.1	174.446	184.54
NaCl	AT1G65840.1	69.6238	57.4455
NaCl	AT4G34460.1	209.218	130.624
NaCl	AT5G05410.2	2414.77	2721.09
NaCl	AT1G80040.3	319.322	250.342
NaCl	AT5G22450.1	158.302	171.663
NaCl	AT5G37260.1	122.649	493.97
NaCl	AT2G21330.1	948.322	999.045
NaCl	AT1G34370.2	1160.92	1273.11
NaCl	AT1G54040.2	12855.9	11550.8
NaCl	AT3G11800.1	106.955	53.4059
NaCl	AT1G11890.1	75.995	48.7723
NaCl	AT1G71950.1	259.337	230.52
NaCl	AT5G20990.1	94.8267	81.0644
NaCl	AT4G25170.2	234.842	119.807
NaCl	AT4G23180.1	105.332	118.703
NaCl	AT5G16880.1	412.53	355.896
NaCl	AT1G05010.1	2783.89	3150.61
NaCl	AT5G43760.1	1452.08	1532.8
NaCl	AT1G47128.1	4577.99	3075.79
NaCl	AT1G02850.5	125.045	63.6139
NaCl	AT2G23760.1	52.495	22.2525
NaCl	AT2G39050.1	691.817	418.153
NaCl	AT5G53300.1	1563.82	1348.14
NaCl	AT5G59220.1	1111.79	717.267
NaCl	AT2G36270.1	552.827	401.931
NaCl	AT1G17380.1	131.683	268.45
NaCl	AT1G63010.2	64.9802	24.5693
NaCl	AT1G13990.1	408.104	251.322
NaCl	AT3G09440.1	8125.58	3751.82
NaCl	AT5G26000.2	5383.05	3301.05
NaCl	AT2G46680.2	3610.1	3143.5
NaCl	AT2G41430.1	6229.55	7453.27
NaCl	AT5G53300.4	1563.19	1346.73
NaCl	AT1G16840.2	742.985	633.475
NaCl	AT5G63610.1	381.916	274.342
NaCl	AT1G10760.1	1034.15	659.926
NaCl	AT5G02020.1	368.693	498.178
NaCl	AT1G21400.1	262.871	127.302
NaCl	AT5G37780.2	1391.97	911.243
NaCl	AT1G32230.2	1902.5	2090.57
NaCl	AT5G60390.3	3946.64	3730.7
NaCl	AT4G20260.6	275.866	119.837
NaCl	AT5G57040.1	593.455	449.257
NaCl	AT4G00430.2	5270.37	3875.16
NaCl	AT5G61410.2	499.218	295.614
NaCl	AT3G12120.2	7889.34	3614.68
NaCl	AT4G39800.1	464.861	932.693
NaCl	AT5G53450.1	310.787	245.881
NaCl	AT4G37980.1	726.025	344.807
NaCl	AT3G01540.3	444.094	325.069
NaCl	AT2G22990.5	297.158	228.579
NaCl	AT5G10140.1	156.554	73.0347
NaCl	AT2G26560.1	468.243	627.698
NaCl	AT1G54100.1	2036.31	1848.5
NaCl	AT1G56220.2	1309.94	1601.16
NaCl	AT1G79520.2	314.97	358.842
NaCl	AT4G34460.4	203.272	126.455
NaCl	AT5G57340.1	124.718	192.069
NaCl	AT1G20020.2	586.866	315.49
NaCl	AT2G38170.1	775.069	471.079
NaCl	AT2G47170.1	395.743	216.629
NaCl	AT5G62470.1	913.851	1340.69
NaCl	AT5G26770.3	224.941	247.866
NaCl	AT5G15090.2	771.599	958.45
NaCl	AT3G52430.1	253.703	440.351
NaCl	AT3G54440.2	391.366	323.698
NaCl	AT1G73750.1	173.04	123.881
NaCl	AT5G51970.2	166.866	139.05
NaCl	AT2G13790.1	30.401	8.49505
NaCl	AT4G02890.2	1231.99	1553.68
NaCl	AT1G76180.1	11701.1	11315.2
NaCl	AT5G08560.2	260.144	202.139
NaCl	AT2G39670.1	59.6188	68.0297
NaCl	AT1G02205.1	881.926	473.421
NaCl	AT2G38470.1	2004.43	4376.12
NaCl	AT5G53140.1	62.2673	20.0693
NaCl	AT3G57520.2	2566.16	2334.66
NaCl	AT1G61890.1	1396.72	2628.87
NaCl	AT1G70300.1	165.193	338.411
NaCl	AT3G27210.1	38.1584	2.18812
NaCl	AT1G07930.1	1950.27	1808.13
NaCl	AT2G16660.1	1443.77	607.277
NaCl	AT2G29350.1	252.153	108.842
NaCl	AT2G42540.1	7627.16	4447.73
NaCl	AT3G06500.1	2702.41	3869.32
NaCl	AT3G09390.1	9101.09	3441.18
NaCl	AT1G50260.1	81.7079	53.297
NaCl	AT2G34300.1	289.262	344.356
NaCl	AT4G29900.1	58.8218	67.2376
NaCl	AT5G57110.2	173.312	136.624
NaCl	AT4G02380.1	3622.42	2057.71
NaCl	AT2G27350.5	239.535	202.995
NaCl	AT4G33510.2	620.762	454.342
NaCl	AT1G65580.1	294.332	327.515
NaCl	AT1G79440.1	52.3119	7.71782
NaCl	AT1G20696.2	275.955	198.223
NaCl	AT2G34070.1	237.233	225.792
NaCl	AT2G29350.3	251.797	108.762
NaCl	AT2G42560.1	1046.92	640.089
NaCl	AT1G45145.1	1157.8	1050.93
NaCl	AT1G23440.1	306.738	190.847
NaCl	AT3G11410.1	2290.29	2113.74
NaCl	AT5G19240.1	193.426	281.347
NaCl	AT4G29160.1	114.847	110.351
NaCl	AT5G16450.1	100.594	35.2129
NaCl	AT3G16940.1	563.183	602.134
NaCl	AT1G10590.3	378.069	299.975
NaCl	AT4G25672.1	1870.87	1913.94
NaCl	AT5G54500.2	283.965	156.158
NaCl	AT4G09010.1	408.124	226.431
NaCl	AT1G78600.1	646.475	685.985
NaCl	AT3G57520.3	2566.16	2334.66
NaCl	AT5G03240.3	8680.89	8419.29
NaCl	AT1G29670.1	362.856	253.317
NaCl	AT1G20440.1	31332.8	29729.6
NaCl	AT3G55880.2	906.262	1003.76
NaCl	AT1G44350.1	480.723	1581.9
NaCl	AT1G07280.1	1190.12	798.436
NaCl	AT1G73480.1	2269.13	6272.66
NaCl	AT4G19640.1	53.5842	22.4752
NaCl	AT1G58360.1	439.475	236.04
NaCl	AT1G53910.1	2019.33	1217.1
NaCl	AT5G24470.1	737.599	1423.2
NaCl	AT3G46658.1	1516.46	3604.84
NaCl	AT3G61260.1	191.094	114.856
NaCl	AT3G13672.1	462.327	342.861
NaCl	AT1G58200.2	144.837	220.812
NaCl	AT3G08590.1	596.911	808.074
NaCl	AT2G46100.1	354.436	253.569
NaCl	AT2G18710.1	458.975	548.99
NaCl	AT1G09840.3	24.2376	11.5644
NaCl	AT3G02468.1	11352.1	9722.33
NaCl	AT1G35720.1	481.822	281.401
NaCl	AT4G33460.1	57.4604	95.3614
NaCl	AT3G05880.1	2725.97	2281.35
NaCl	AT4G08980.4	180.396	56.3366
NaCl	AT5G13490.1	677.975	461.208
NaCl	AT1G79830.3	137.193	100.465
NaCl	AT2G44065.2	141.168	61.2079
NaCl	AT4G39090.1	9101.43	7569.44
NaCl	AT1G72520.1	242.955	670.064
NaCl	AT2G30020.1	451.718	658.866
NaCl	AT2G30570.1	6141.51	3623.07
NaCl	AT1G22840.1	433.465	385.208
NaCl	AT3G04120.1	2225.41	2494.41
NaCl	AT4G23050.1	120.856	89.3168
NaCl	AT3G07360.3	1628.5	2350.65
NaCl	AT5G38480.1	1098.72	1180.22
NaCl	AT1G32700.1	290.337	404.96
NaCl	AT1G68530.1	5950.96	3422.95
NaCl	AT2G22990.1	297.158	228.579
NaCl	AT1G42990.1	1684.64	4042.54
NaCl	AT2G29630.2	2177.69	950.406
NaCl	AT1G21630.2	31.4851	20.4307
NaCl	AT1G51200.2	909.317	601.891
NaCl	AT3G62260.2	1083.34	1468.57
NaCl	AT5G61820.1	6033.46	8168.4
NaCl	AT5G15960.1	900.604	664.193
NaCl	AT5G11430.1	244.441	301.876
NaCl	AT4G31800.1	1206.39	2269.1
NaCl	AT3G51920.1	125.772	103.639
NaCl	AT4G17090.1	3726.99	5230.54
NaCl	AT3G46000.1	652.396	421.683
NaCl	AT5G65380.1	134.995	105.391
NaCl	AT4G40040.1	96.0099	30.0693
NaCl	AT1G63010.4	64.9802	24.5693
NaCl	AT3G26740.1	7069.81	4134.99
NaCl	AT3G27160.1	1079.29	922.079
NaCl	AT5G24490.1	734.03	599.698
NaCl	AT2G23760.3	52.495	22.2525
NaCl	AT1G68140.3	671.901	539.876
NaCl	AT1G01490.1	284.411	341.683
NaCl	AT2G26670.1	707.95	573.153
NaCl	AT1G12110.1	333.173	284.441
NaCl	AT3G15190.1	832.569	685.757
NaCl	AT5G04750.1	138.178	83.1584
NaCl	AT2G05520.3	2156.21	834.812
NaCl	AT1G20450.1	20777.9	22787.3
NaCl	AT1G07890.5	1739.03	1393.82
NaCl	AT4G13270.1	231.322	191.129
NaCl	AT5G24160.1	79.7525	43.297
NaCl	AT2G33830.1	915.921	527.802
NaCl	AT1G02205.2	606.718	309.48
NaCl	AT2G42790.1	131.129	82.9307
NaCl	AT5G14740.5	242.53	183.05
NaCl	AT4G31550.2	663.762	851.663
NaCl	AT2G31360.1	613.95	646.812
NaCl	AT5G23240.1	540.921	126.891
NaCl	AT5G35735.1	1407.43	1561.74
NaCl	AT1G20620.1	857.762	430.332
NaCl	AT3G07310.1	705.257	1043.67
NaCl	AT2G22430.1	2557.33	3026.89
NaCl	AT2G41260.2	336.01	123.629
NaCl	AT5G06370.1	519.649	434.5
NaCl	AT5G08790.1	4934.71	11855.7
NaCl	AT4G32340.1	371.851	103.025
NaCl	AT1G09490.1	89.9604	31.7574
NaCl	AT1G12810.1	169.728	77.5941
NaCl	AT3G21070.1	483.228	580.95
NaCl	AT5G40390.1	1503.2	2340.5
NaCl	AT4G25100.3	644.366	514.51
NaCl	AT4G36010.2	781.396	1143.05
NaCl	AT1G66760.1	640.772	1287.75
NaCl	AT3G01470.1	494.713	377.911
NaCl	AT2G02050.1	307.396	221.366
NaCl	AT3G44310.1	2746.95	2447.83
NaCl	AT5G21105.2	753.53	644.233
NaCl	AT4G34120.1	56.1188	35.8614
NaCl	AT1G32130.2	271.297	251.203
NaCl	AT5G11770.1	1173.58	741.649
NaCl	AT4G34000.2	2059.48	2456.08
NaCl	AT4G01950.1	553.649	430.282
NaCl	AT3G02730.1	687.782	379.95
NaCl	AT5G15650.1	2544.97	2285.87
NaCl	AT1G69840.2	134.569	191.822
NaCl	AT1G16840.3	518.693	362.946
NaCl	AT4G24690.1	1718.75	1919.8
NaCl	AT4G27410.1	5208.42	8009.8
NaCl	AT1G21310.1	8447.66	6295.13
NaCl	AT3G16140.1	802.822	588.069
NaCl	AT1G27100.1	417.282	332.5
NaCl	AT3G16400.1	5541.49	5141.5
NaCl	AT5G65210.6	172.614	151.277
NaCl	AT1G02850.1	125.045	63.6139
NaCl	AT1G68570.1	933.025	735.465
NaCl	AT1G29395.1	135.203	93
NaCl	AT5G53300.3	498.302	358.441
NaCl	AT4G25100.2	644.366	514.51
NaCl	AT1G72180.1	708.391	450.193
NaCl	AT2G06050.3	350.262	464.817
NaCl	AT5G02020.2	368.693	498.178
NaCl	AT1G78900.2	369.376	260.441
NaCl	AT2G40340.1	537.04	903.149
NaCl	AT3G04730.1	1037.04	1556.72
NaCl	AT4G20260.4	275.866	119.837
NaCl	AT1G56300.1	192.847	118.936
NaCl	AT3G18290.1	268.144	301.51
NaCl	AT1G08200.1	332.569	375.262
NaCl	AT5G16880.2	404.629	344.772
NaCl	AT2G44350.1	83.6089	58.5545
NaCl	AT1G08570.1	873.609	1472.74
NaCl	AT4G21990.1	343.342	261.287
NaCl	AT1G72770.3	549.53	621.822
NaCl	AT3G61430.1	1641.22	1755.2
NaCl	AT1G34370.1	1160.31	1272.18
NaCl	AT5G62570.1	130.287	196.723
NaCl	AT2G39800.3	879.208	793.921
NaCl	AT3G55440.1	867.48	911.035
NaCl	AT4G21570.1	944.49	1328.58
NaCl	AT1G65960.1	281.916	228.975
NaCl	AT1G13930.2	5707.38	2449.32
NaCl	AT2G05520.4	2485.83	958.861
NaCl	AT4G05150.1	1258.46	857.921
NaCl	AT1G06460.1	213.228	56.7426
NaCl	AT5G15090.1	795.936	998.307
NaCl	AT2G41430.2	6229.55	7453.27
NaCl	AT3G52880.1	62.8465	36.8663
NaCl	AT4G24000.1	354.064	222.713
NaCl	AT4G33467.1	1587.3	2294.83
NaCl	AT2G21330.2	948.322	999.045
NaCl	AT4G33510.1	618.53	452.525
NaCl	AT1G71695.1	222.168	118.48
NaCl	AT2G02990.1	279.02	370.619
NaCl	AT1G07600.1	1801.88	1616.28
NaCl	AT1G80820.1	95.1832	79.9257
NaCl	AT2G38550.1	57.0495	30.8069
NaCl	AT1G72450.1	725.941	1836.28
NaCl	AT1G53210.1	1091.63	1146.02
NaCl	AT4G02380.2	3376.47	1896.25
NaCl	AT5G63160.1	657.178	1139.65
NaCl	AT3G53990.2	909.223	867.569
NaCl	AT3G02470.3	11351.5	9721.11
NaCl	AT5G42900.1	346.351	266.782
NaCl	AT4G33920.1	525.129	706.069
NaCl	AT3G16640.1	416.47	318.752
NaCl	AT4G03260.1	166.465	169.045
NaCl	AT5G02500.1	21758.9	13694.5
NaCl	AT4G23600.3	2900.25	1689.66
NaCl	AT1G28330.2	833.218	762.411
NaCl	AT1G07890.1	1739.03	1393.82
NaCl	AT3G49120.1	3725.39	1365.18
NaCl	AT3G11420.1	905.045	769.54
NaCl	AT2G33120.2	313.361	250.911
NaCl	AT4G16190.1	3237.86	2501.09
NaCl	AT1G48030.2	2268.13	1225.98
NaCl	AT4G34480.1	410.698	287.411
NaCl	AT5G39510.1	142.53	114.535
NaCl	AT1G07930.2	1950.27	1808.13
NaCl	AT4G30760.2	128.634	70.099
NaCl	AT4G14746.1	50.7822	30.2525
NaCl	AT4G00780.1	89.7525	96.2228
NaCl	AT3G51730.1	345.629	358.946
NaCl	AT4G07990.1	60.0792	32.4554
NaCl	AT3G52930.1	3279.48	3020.65
NaCl	AT1G09840.6	24.2376	11.5644
NaCl	AT5G57110.1	173.312	136.624
NaCl	AT2G29350.2	252.153	108.842
NaCl	AT3G14990.3	1017.46	1099.77
NaCl	AT5G55850.2	258.198	184.243
NaCl	AT3G13790.2	647.228	581.96
NaCl	AT3G03150.1	811.574	430.084
NaCl	AT5G46250.2	79.8515	47.9851
NaCl	AT4G00430.1	4694.87	3465.97
NaCl	AT2G36460.2	1505.87	1200.43
NaCl	AT4G15610.1	430.644	295.45
NaCl	AT5G10140.2	156.554	73.0347
NaCl	AT2G38170.2	775.069	471.079
NaCl	AT5G43450.1	812.728	1768.87
NaCl	AT3G11200.1	111.436	64.0446
NaCl	AT2G36630.1	45.099	41.505
NaCl	AT5G16970.1	623.431	638.307
NaCl	AT4G23680.1	1178.49	1351.46
NaCl	AT3G11400.1	719.505	595.757
NaCl	AT5G67480.1	838.426	701.475
NaCl	AT5G26770.2	224.941	247.866
NaCl	AT1G63010.3	64.9802	24.5693
NaCl	AT4G20830.1	3104.06	3150.3
NaCl	AT5G51050.1	125	183.807
NaCl	AT2G22990.4	297.158	228.579
NaCl	AT5G62470.2	920.257	1348.59
NaCl	AT4G09630.1	60.9208	31.7129
NaCl	AT1G75380.3	1140.36	1340.44
NaCl	AT5G58800.2	175.238	85.8317
NaCl	AT5G12430.1	51.4307	29.7178
NaCl	AT4G21990.2	343.342	261.287
NaCl	AT5G62720.1	269.881	67.1337
NaCl	AT1G54100.2	2036.31	1848.5
NaCl	AT5G63790.1	6949.33	10922.3
NaCl	AT4G39260.1	1285.98	703.723
NaCl	AT5G67480.2	846.297	714.342
NaCl	AT3G55620.1	164.713	260.842
NaCl	AT4G29790.1	75.4307	69.6733
NaCl	AT5G17000.1	219.475	410.792
NaCl	AT4G23600.1	2900.25	1689.66
NaCl	AT3G62550.1	227.54	76.3713
NaCl	AT5G08560.1	265.49	206.198
NaCl	AT1G10090.1	158.03	227.817
NaCl	AT4G27410.3	5103.02	7788.18
NaCl	AT5G44070.1	120.322	99.2079
NaCl	AT4G07990.2	60.0792	32.4554
NaCl	AT1G02500.1	2151.4	1197.64
NaCl	AT4G31550.1	665.713	854.366
NaCl	AT2G41705.1	75.8762	59.2673
NaCl	AT3G08510.1	879.832	817.663
NaCl	AT1G70700.2	178.995	356.163
NaCl	AT4G34230.1	2329.8	2644.24
NaCl	AT4G35860.1	137.51	101.946
NaCl	AT5G54940.1	3937.49	5191.63
NaCl	AT3G48000.1	831.921	568.842
NaCl	AT1G20630.1	291.119	183.812
NaCl	AT2G33150.1	936.213	623.515
NaCl	AT1G55450.1	517.733	499.163
NaCl	AT3G12490.1	540.48	375.822
NaCl	AT2G26540.1	42.3861	12.5347
NaCl	AT5G01750.2	745.619	616.569
NaCl	AT4G04020.1	2889.44	1886.43
NaCl	AT3G47960.1	4120.39	4849.54
NaCl	AT5G46710.1	157.624	637.946
NaCl	AT4G33150.1	471.95	334.208
NaCl	AT2G05520.6	2485.83	958.861
NaCl	AT1G06560.1	44.3564	53.5198
NaCl	AT3G17390.1	3653.37	1540.97
NaCl	AT3G45140.1	7624.66	5739.49
NaCl	AT3G22200.2	739.302	523.683
NaCl	AT1G09840.5	24.2376	11.5644
NaCl	AT1G02205.3	606.718	309.48
NaCl	AT1G60140.1	515.381	693.97
NaCl	AT3G57020.1	648.49	619.579
NaCl	AT1G70700.1	580.53	1243.81
NaCl	AT5G58640.2	59.2624	31.9109
NaCl	AT1G01620.2	1221.53	1017.32
NaCl	AT1G07890.2	1739.03	1393.82
NaCl	AT5G62570.2	130.287	196.723
NaCl	AT3G17210.1	191.381	89.9059
NaCl	AT1G63010.1	67.2178	28.995
NaCl	AT4G34150.1	387.381	589.955
NaCl	AT1G17730.1	223.728	244.084
NaCl	AT5G44800.1	74.302	61.8416
NaCl	AT1G07890.6	1739.03	1393.82
NaCl	AT2G27350.3	220	153.391
NaCl	AT2G26660.1	163.881	233.515
NaCl	AT4G14510.1	33.8713	16.5248
NaCl	AT1G32130.1	270.49	250.243
NaCl	AT5G24530.1	228.248	285.723
NaCl	AT3G16910.1	353.272	410.921
NaCl	AT4G31780.2	1009.27	1213.5
NaCl	AT1G22840.2	435.441	387.351
NaCl	AT2G21330.3	948.322	999.045
NaCl	AT3G42790.1	239.965	262.099
NaCl	AT4G18930.1	74.2475	36.5
NaCl	AT2G33380.2	2574.02	2637.81
NaCl	AT3G44310.2	2746.22	2446.08
NaCl	AT1G09840.2	24.2376	11.5644
NaCl	AT2G46330.1	284.574	159.634
NaCl	AT5G05410.1	3849.57	4548.76
NaCl	AT1G21630.1	31.7079	21.7228
NaCl	AT1G30400.1	32.1535	17.2822
NaCl	AT3G25780.1	395.861	1189.49
NaCl	AT3G56240.1	161.421	145.629
NaCl	AT5G16880.3	411.896	355.465
NaCl	AT5G65210.1	172.614	151.277
NaCl	AT5G01600.1	2241.47	1971.58
NaCl	AT3G46640.2	1181.7	1085.81
NaCl	AT3G53990.1	533.653	492.312
NaCl	AT5G20900.1	308.5	262.064
NaCl	AT1G66580.1	3594.74	4211.48
NaCl	AT1G27970.2	295.564	229.292
NaCl	AT5G14740.1	242.53	183.05
NaCl	AT3G55740.1	173.921	175.094
NaCl	AT4G27500.1	904.292	1002.3
NaCl	AT1G65820.2	389.238	332.713
NaCl	AT4G03520.1	1783.21	1095.32
NaCl	AT2G43330.1	285.005	402.267
NaCl	AT2G36580.1	62.6386	55.7426
NaCl	AT5G54500.1	283.965	156.158
NaCl	AT4G08980.1	205.847	101.916
NaCl	AT4G39260.2	745.861	377.203
NaCl	AT4G28300.1	559.569	782.851
NaCl	AT5G58800.1	176.896	87.2673
NaCl	AT2G31400.1	698.327	539.401
NaCl	AT1G53910.2	1617.67	961.599
NaCl	AT4G30760.1	128.634	70.099
NaCl	AT1G51200.3	1112.79	796.079
NaCl	AT3G55880.1	915	1025.45
NaCl	AT5G13490.2	623.743	427.272
NaCl	AT3G60130.1	154.743	138.772
NaCl	AT1G08570.4	677.426	1140.09
NaCl	AT1G28200.1	256.134	203.678
NaCl	AT1G20696.3	279.46	200.688
NaCl	AT2G39010.1	2108.58	1986.13
NaCl	AT1G79830.4	137.193	100.465
NaCl	AT5G40780.1	91.4604	41.1881
NaCl	AT5G48180.1	7684.37	4078.21
NaCl	AT2G05520.2	2302.61	891.03
NaCl	AT2G33830.2	933.094	536.787
NaCl	AT1G53570.1	148.604	113.97
NaCl	AT5G53300.2	1563.82	1348.14
NaCl	AT5G56750.1	52.9406	12.7129
NaCl	AT3G01540.2	444.094	325.069
NaCl	AT5G02500.2	11049	7174.16
NaCl	AT4G19200.1	2130.22	1680.39
NaCl	AT2G36460.1	269.391	230.921
NaCl	AT1G23310.2	572.584	616.124
NaCl	AT2G22990.3	297.158	228.579
NaCl	AT4G25100.4	622.356	523.351
NaCl	AT2G44350.2	83.6089	58.5545
NaCl	AT2G45960.2	5811.08	6132.29
NaCl	AT1G75380.2	1152.21	1353.52
NaCl	AT4G30470.1	505.861	353.233
NaCl	AT1G27760.3	268.604	482.782
NaCl	AT2G47730.1	1652.48	1236.59
NaCl	AT5G62130.1	345.832	297.223
NaCl	AT5G24650.1	78.7921	48.995
NaCl	AT2G17840.1	5325.78	7089.74
NaCl	AT1G27760.1	262.842	463.059
NaCl	AT4G16760.1	206.455	202.876
NaCl	AT1G30480.1	224.728	238.99
NaCl	AT4G02890.4	12801.5	16925.2
NaCl	AT5G50920.1	2047.02	1540.32
NaCl	AT5G25630.1	722.342	921.95
NaCl	AT3G14990.2	1017.46	1099.77
NaCl	AT2G46270.1	178.901	283.455
NaCl	AT1G28330.3	1737.37	1885.74
NaCl	AT1G48030.1	2278.21	1232.2
NaCl	AT1G62660.1	107.772	91.099
NaCl	AT5G65210.5	104.624	70.9505
NaCl	AT5G19140.1	1032.84	571.886
NaCl	AT4G05050.3	6802.68	9688.72
NaCl	AT5G46250.3	79.8515	47.9851
NaCl	AT1G09840.1	24.2376	11.5644
NaCl	AT4G19450.1	394.059	444.54
NaCl	AT1G63010.5	64.9802	24.5693
NaCl	AT1G71080.1	369.559	354.455
NaCl	AT1G06290.1	265.936	216.876
NaCl	AT5G10140.4	156.554	73.0347
NaCl	AT1G22710.1	68.7228	39.6287
NaCl	AT1G07280.3	1190.12	798.436
NaCl	AT5G42050.1	1887.87	2213.01
NaCl	AT1G28050.1	201.337	226.624
NaCl	AT4G29160.3	150.144	139.926
NaCl	AT1G65820.3	276.634	208.574
NaCl	AT2G46390.1	168.366	82.5743
NaCl	AT4G25570.1	59.6881	27.1733
NaCl	AT1G69830.1	265.757	174.668
NaCl	AT3G55430.1	2205.38	2261.4
NaCl	AT5G16450.2	101.5	37.6485
NaCl	AT3G58680.1	203.97	99.7525
NaCl	AT5G10140.3	156.554	73.0347
NaCl	AT5G05600.1	1364.77	3058.66
NaCl	AT5G03630.1	378.064	431.153
NaCl	AT5G67590.1	81.7178	50.0743
NaCl	AT1G53570.3	148.604	113.97
NaCl	AT1G27950.1	1304.02	790.47
NaCl	AT2G41430.5	6229.55	7453.27
NaCl	AT2G39800.4	879.208	793.921
NaCl	AT4G16760.2	206.455	202.876
NaCl	AT4G05050.1	6784	9631.35
NaCl	AT3G22370.1	2102.79	6178.33
NaCl	AT1G01470.1	5856.86	3858.81
NaCl	AT1G15370.1	38.5297	8.24257
NaCl	AT1G01620.1	1221.53	1017.32
NaCl	AT3G50950.1	1449.13	1932.29
NaCl	AT3G08590.2	596.911	808.074
NaCl	AT3G21230.1	181.579	266.347
NaCl	AT3G08030.1	653.074	586.228
NaCl	AT5G52240.2	372.822	226.762
NaCl	AT5G60790.1	6093.43	5985.8
NaCl	AT2G29630.1	2255.26	984.96
NaCl	AT2G43510.1	316.564	140.896
NaCl	AT3G16400.2	5541.49	5141.5
NaCl	AT4G26670.1	116.485	50.3614
NaCl	AT5G14700.1	116.941	149.723
NaCl	AT1G80040.1	383.129	290.624
NaCl	AT5G26770.1	224.941	247.866
NaCl	AT1G79830.1	137.193	100.465
NaCl	AT4G32260.1	4531.36	2995.97
NaCl	AT1G54130.1	534.025	784.069
NaCl	AT1G16840.4	712.871	571.931
NaCl	AT4G27870.1	297.866	210.946
NaCl	AT5G60390.2	4017.25	3813.48
NaCl	AT1G08550.1	183.416	97.7475
NaCl	AT3G55960.1	118.287	118.099
NaCl	AT5G60360.3	1330.16	1050.69
NaCl	AT2G34770.1	58.005	8.32673
NaCl	AT2G42540.3	4823.16	2794.36
NaCl	AT4G11600.1	1940.58	1826.04
NaCl	AT5G27350.1	47.1584	27.8564
NaCl	AT5G59320.1	2390	1291.72
NaCl	AT2G04350.1	500.574	439.406
NaCl	AT4G23010.1	48.5693	19.9406
NaCl	AT1G13930.3	5709.58	2455.66
NaCl	AT3G29575.3	995.97	1512
NaCl	AT4G25660.1	127.47	101.193
NaCl	AT5G55850.1	441.95	318.441
NaCl	AT4G27410.2	5727.86	9095.88
NaCl	AT5G58060.1	126.95	159.797
NaCl	AT5G14170.1	497.886	445.262
NaCl	AT3G11200.2	148.564	83.7574
NaCl	AT4G15470.1	647.703	572.584
NaCl	AT4G08460.2	333.297	268.98
NaCl	AT4G39260.3	617.901	312.921
NaCl	AT1G56600.1	2110.02	2689.24
NaCl	AT1G43620.3	46.4455	16.4703
NaCl	AT4G33220.1	61.0149	37.1683
NaCl	AT1G60200.1	453.257	597.045
NaCl	AT5G06760.1	3468.81	3257.93
NaCl	AT3G13672.2	462.911	343.307
NaCl	AT1G61780.1	62.2921	34.6238
NaCl	AT2G05520.1	6847.37	2547.1
NaCl	AT5G04760.1	987.936	1156.02
NaCl	AT1G68140.1	669.267	536.376
NaCl	AT2G23170.1	6041.91	14281.7
NaCl	AT3G22200.1	728.312	497.119
NaCl	AT2G15970.2	8396.52	8385.92
NaCl	AT2G42520.1	245.45	176.297
NaCl	AT2G34510.1	93.6238	12.7723
NaCl	AT5G26340.1	1908.74	2048.13
NaCl	AT1G28330.1	963.554	858.975
NaCl	AT5G57560.1	2435.34	3470.14
NaCl	AT3G57870.1	176.02	154.411
NaCl	AT1G37130.1	6402.87	6851.07
NaCl	AT5G58640.1	59.2624	31.9406
NaCl	AT4G23010.2	49.3812	20.7574
NaCl	AT3G53420.2	3559.94	3721.94
NaCl	AT1G07890.7	1739.03	1393.82
NaCl	AT2G46080.1	933.158	908.109
NaCl	AT5G48970.1	50.0495	22.3317
NaCl	AT1G07890.3	1739.03	1393.82
NaCl	AT3G23920.1	5546.87	8086.75
NaCl	AT2G38870.1	414.876	232.668
NaCl	AT5G11340.1	44.8069	11.2822
NaCl	AT4G30650.1	1768.4	1592.42
NaCl	AT5G61380.1	552.767	446.059
NaCl	AT3G12120.1	8080.43	3693.56
NaCl	AT1G02500.2	2151.38	1197.68
NaCl	AT2G41420.1	394.926	327.431
NaCl	AT1G14720.1	486.158	403.941
NaCl	AT3G22830.1	6121.94	5897.45
NaCl	AT4G17098.1	549.911	457.564
NaCl	AT1G20620.5	857.762	430.332
NaCl	AT5G43830.1	923.748	751.054
NaCl	AT5G35170.1	46.0644	20.901
NaCl	AT1G53570.5	148.604	113.97
NaCl	AT3G22520.1	110.777	91.9208
NaCl	AT2G33120.3	300.233	240.703
NaCl	AT5G14740.2	248.446	188
NaCl	AT1G62540.1	66.9208	3.19307
NaCl	AT3G04240.1	339.916	475.851
NaCl	AT4G25100.5	637.911	509.401
NaCl	AT1G23190.1	82.7376	57.8119
NaCl	AT3G09830.2	141.03	193.946
NaCl	AT3G08510.2	819.49	759.787
NaCl	AT4G34230.2	2330	2644.88
NaCl	AT2G39200.1	581.634	527.144
NaCl	AT4G22590.1	103.837	71.1089
NaCl	AT5G22090.1	1065.44	1023.02
NaCl	AT2G04900.1	49.9059	24.3861
NaCl	AT3G44310.3	2410.25	2125.76
NaCl	AT5G64750.1	1278.95	1978.78
NaCl	AT5G09650.1	319.208	269.718
NaCl	AT4G08310.1	32.3861	9.17822
NaCl	AT2G06050.2	350.262	464.817
NaCl	AT5G42900.3	346.351	266.782
NaCl	AT2G45960.1	5811.08	6132.29
NaCl	AT5G01530.1	14669.3	8368.68
NaCl	AT3G07360.1	1641.3	2374.61
NaCl	AT5G52240.1	510.564	333.634
NaCl	AT5G52300.1	8525.11	3644.11
NaCl	AT4G35860.2	137.51	101.946
NaCl	AT4G20260.2	275.866	119.837
NaCl	AT2G22990.6	220.173	133.02
NaCl	AT2G46800.1	711.564	706.153
NaCl	AT2G29630.3	2234.23	974.97
NaCl	AT2G33380.1	2574.02	2637.81
NaCl	AT4G21790.1	52.6832	29.3812
NaCl	AT1G43560.1	112.985	109.069
NaCl	AT1G76180.2	11627.2	11241.8
NaCl	AT3G60130.2	154.743	138.772
NaCl	AT5G37600.1	107.322	52.4208
NaCl	AT4G27380.1	27.9455	15.3713
NaCl	AT1G52690.1	11642.4	9927.3
NaCl	AT5G14740.3	242.53	183.05
NaCl	AT3G27570.1	226.906	140.708
NaCl	AT3G01472.1	494.713	377.911
NaCl	AT2G39800.1	879.208	793.921
NaCl	AT4G21120.1	64.7673	53.4554
NaCl	AT1G69640.1	670.094	694.891
NaCl	AT4G31780.1	1009.27	1213.5
NaCl	AT3G22890.1	2544.48	3436.35
NaCl	AT2G26980.5	573.936	590.485
NaCl	AT5G57800.1	433.366	261.738
NaCl	AT3G55740.2	171.228	168.292
NaCl	AT1G09430.1	80.9604	49.599
NaCl	AT2G46680.1	3694.3	3211.83
NaCl	AT5G03240.1	8665.52	8372.31
NaCl	AT5G51890.1	103.436	73.2178
NaCl	AT3G05840.1	207.376	275.812
NaCl	AT4G22592.1	103.837	71.1089
NaCl	AT1G02850.2	125.045	63.6139
NaCl	AT1G65820.1	389.238	332.713
NaCl	AT1G31812.1	527.376	429.243
NaCl	AT2G45960.3	5811.08	6132.29
NaCl	AT3G44880.1	1006.85	686.827
NaCl	AT3G26180.2	210.421	146.193
NaCl	AT5G60710.1	631	425.797
NaCl	AT3G15010.1	265.614	191.02
NaCl	AT5G54940.2	3918.84	5122.11
NaCl	AT4G30790.1	484.569	644.871
NaCl	AT2G31570.1	281.124	219.619
NaCl	AT3G48140.1	807.312	769.366
NaCl	AT5G39570.1	8221.93	6389.57
NaCl	AT1G02850.3	125.045	63.6139
NaCl	AT1G30400.2	32.1535	17.2822
NaCl	AT5G34850.1	190.965	130.064
NaCl	AT1G61620.1	365.837	370.089
NaCl	AT5G66570.1	10254.5	6829.16
NaCl	AT1G80920.1	1901.65	3264.76
NaCl	AT5G63190.2	310.569	295.04
NaCl	AT3G05220.1	3130.19	2993.75
NaCl	AT5G19140.2	1033.53	572.198
NaCl	AT1G07590.1	5681.9	5787.76
NaCl	AT5G20230.1	2062.73	3239.81
NaCl	AT4G26080.1	4704.07	6624.04
NaCl	AT1G02850.4	125.045	63.6139
NaCl	AT1G68050.1	2280.82	3071.12
NaCl	AT3G60130.3	154.743	138.772
NaCl	AT3G49780.1	379.619	460.371
NaCl	AT3G08580.2	2644.79	2329.43
NaCl	AT1G30130.1	68.5198	36.0891
NaCl	AT4G34350.1	740.663	951.822
NaCl	AT1G78380.1	12493.5	9777
NaCl	AT2G42540.2	8396.79	4920.78
NaCl	AT1G59870.1	2115.32	2309.69
NaCl	AT5G62130.2	345.832	297.243
NaCl	AT4G23630.1	2545.7	3424.81
NaCl	AT1G53320.1	210.584	164.495
NaCl	AT4G30600.1	1261.19	1203.75
NaCl	AT1G48000.1	69.6733	72.203
NaCl	AT2G42530.1	3818.42	1760.2
NaCl	AT3G62700.1	525.644	480.277
NaCl	AT3G01540.1	444.094	325.069
NaCl	AT4G05320.1	8992.5	12620.5
NaCl	AT5G60360.2	1330.16	1050.69
NaCl	AT1G11260.1	408.46	243.99
NaCl	AT1G58200.1	144.837	220.812
NaCl	AT5G61410.1	499.327	295.614
NaCl	AT1G11790.1	238.495	148.752
NaCl	AT5G14540.1	505.267	371.223
NaCl	AT3G57520.1	2566.16	2334.66
NaCl	AT2G04900.2	49.9059	24.3861
NaCl	AT1G27760.2	675.525	1400.57
NaCl	AT3G61430.2	1640.64	1752.86
NaCl	AT3G29270.1	209.564	179.228
NaCl	AT1G78900.1	369.376	260.441
NaCl	AT1G77450.1	1901.34	3215.57
NaCl	AT2G22990.2	220.173	133.02
NaCl	AT5G51970.1	175.851	158.302
NaCl	AT1G75380.1	1152.21	1353.52
NaCl	AT4G02940.1	362.54	259.916
NaCl	AT2G21600.1	160.01	147.931
NaCl	AT2G41900.1	1916.28	1267.27
NaCl	AT3G01540.4	444.094	325.069
NaCl	AT3G49220.1	1287.98	1102.02
NaCl	AT3G52250.1	715.881	617.535
NaCl	AT1G03860.3	58.2129	54.8317
NaCl	AT2G40890.1	765.604	526.059
NaCl	AT4G20320.2	33.4653	0.10396
NaCl	AT2G46270.2	178.901	283.455
NaCl	AT4G27130.1	137.5	83.5743
NaCl	AT2G39670.2	59.6188	68.0297
NaCl	AT3G08030.2	705.723	625.594
NaCl	AT4G39260.4	422.287	190.441
NaCl	AT3G14990.1	1017.46	1099.77
NaCl	AT5G20830.1	2739.41	2465
NaCl	AT3G48990.1	1760.46	1279.4
NaCl	AT3G26520.1	4334.24	3517.36
NaCl	AT1G69480.1	481.896	1624.83
NaCl	AT1G23310.1	572.584	616.124
NaCl	AT2G06050.1	350.262	464.817
NaCl	AT3G10500.1	174.713	323.193
NaCl	AT1G80040.2	383.099	290.574
NaCl	AT1G79830.2	137.193	100.465
NaCl	AT5G51070.1	1412.74	1290.44
NaCl	AT1G62570.1	3924.96	3961.75
NaCl	AT3G09440.2	8122.29	3749.69
NaCl	AT5G24080.1	283.792	483.337
NaCl	AT5G43460.1	224.074	230.064
NaCl	AT5G65220.1	1318.34	868.084
NaCl	AT5G04830.2	82.9307	62.7822
NaCl	AT5G58060.2	126.95	159.797
NaCl	AT5G21940.1	2341.08	4469.08
NaCl	AT4G34460.3	209.218	130.624
NaCl	AT3G02470.1	11352.1	9722.33
NaCl	AT5G13330.1	489.748	460.421
NaCl	AT2G31390.1	601.03	424.153
NaCl	AT3G51810.1	576.446	589.485
NaCl	AT4G17530.1	278.188	284.505
NaCl	AT2G04350.2	500.574	439.406
NaCl	AT4G32470.1	294.109	280.51
NaCl	AT1G32230.1	1902.5	2090.57
NaCl	AT2G41190.1	322.812	205.624
NaCl	AT3G12490.2	540.48	375.822
NaCl	AT2G05520.5	2156.21	834.812
NaCl	AT3G59350.1	158.827	110.386
NaCl	AT3G26180.1	366.099	276.545
NaCl	AT3G53420.1	3559.96	3721.94
NaCl	AT4G02230.1	95.4554	54.4851
NaCl	AT1G20020.1	586.866	315.49
NaCl	AT4G32940.1	972.921	550.772
NaCl	AT4G02890.1	283.802	323.683
NaCl	AT5G14780.1	660.698	308.505
NaCl	AT1G05340.1	1159.09	614.802
NaCl	AT1G43620.1	46.4455	16.4703
NaCl	AT1G53570.2	148.604	113.97
NaCl	AT2G41430.4	6585.07	8037.36
NaCl	AT1G08570.3	677.426	1140.09
NaCl	AT4G20260.5	275.866	119.837
NaCl	AT5G52310.1	51791.1	44695.3
NaCl	AT1G56220.3	1306.6	1596.5
NaCl	AT1G70780.1	4699.11	4499.21
NaCl	AT3G22850.1	326.822	314.485
NaCl	AT5G15970.1	2998.26	2441.34
NaCl	AT2G27600.1	160.505	121.906
NaCl	AT5G60390.1	4017.25	3813.48
NaCl	AT4G05050.4	5587.26	7921.77
NaCl	AT3G17000.1	356.183	118.233
NaCl	AT1G30690.1	487.941	391.208
NaCl	AT4G25170.1	234.842	119.807
NaCl	AT4G16670.1	109.564	138.946
NaCl	AT3G05850.1	26.203	8.0495
NaCl	AT4G13550.1	164.995	140.272
NaCl	AT3G54440.3	391.366	323.653
NaCl	AT5G20190.1	2142.24	2424.41
Control	AT1G51200.4	1154.2	1137.39
Control	AT3G28180.1	472.084	437.965
Control	AT4G19410.1	105.837	71.3267
Control	AT1G18080.1	3799.33	3532.72
Control	AT5G51110.2	963.837	614.366
Control	AT5G39740.1	115.04	103.851
Control	AT5G06690.1	384.193	238.48
Control	AT5G59880.2	981.752	917.639
Control	AT3G22440.1	1631.52	1812.99
Control	AT3G58610.2	1496.31	1116.07
Control	AT4G38160.2	618.738	515.906
Control	AT5G20060.3	27.9406	9.16832
Control	AT4G17900.2	233.05	212.738
Control	AT5G20620.1	1130.37	1049.44
Control	AT4G05180.1	4143.65	3859.26
Control	AT1G22690.3	121.733	85.604
Control	AT3G18050.1	1016.68	566.832
Control	AT5G17840.1	147.673	100.064
Control	AT3G11170.1	239.46	219.139
Control	AT5G14030.2	55.3317	33.297
Control	AT5G57180.1	627.49	500.673
Control	AT3G14990.1	404.723	388.847
Control	AT4G04610.1	2082.79	1830.64
Control	AT5G09330.4	101.361	36.7525
Control	AT2G28290.3	1506.36	1419.24
Control	AT2G19730.1	1191.82	968.886
Control	AT5G57180.2	608.401	489.678
Control	AT5G14030.3	55.3317	33.297
Control	AT4G16370.1	1508.38	1839.01
Control	AT3G16080.1	489.604	408.035
Control	AT1G34190.1	288.495	293.317
Control	AT5G58140.3	116.728	63.6485
Control	AT3G08960.1	20.5297	0.574257
Control	AT1G12810.1	149.193	77.1386
Control	AT3G03790.2	123.777	149.772
Control	AT1G67325.2	59.7178	37.6535
Control	AT5G46110.4	1465.47	910.094
Control	AT3G15190.1	1394.34	859.663
Control	AT1G23480.2	215.064	199.05
Control	AT4G27600.1	706.069	509.455
Control	AT2G43160.4	111.342	92.6782
Control	AT5G34850.1	262.609	203.079
Control	AT5G16880.2	306.233	380.698
Control	AT5G22640.1	230.886	151.203
Control	AT5G61420.1	786.203	765.416
Control	AT1G29670.1	1252.16	1099.95
Control	AT1G11790.1	130.886	64.1139
Control	AT4G22890.3	203.797	113.589
Control	AT2G18740.1	54.8762	26.2228
Control	AT5G52470.1	350.411	245.876
Control	AT3G58610.3	1494.83	1115.08
Control	AT1G04120.1	542.827	769.277
Control	AT4G13530.1	408.693	354.183
Control	AT2G30710.1	63.3515	59.396
Control	AT3G62840.2	147.238	163.059
Control	AT3G25040.1	200.267	198.183
Control	AT1G51510.1	309.515	267.792
Control	AT2G27900.1	139.505	109.802
Control	AT5G57020.1	828.658	881.738
Control	AT3G03100.1	72.8168	35.3564
Control	AT5G48970.1	45.8069	39.4703
Control	AT3G18760.1	111.124	87.7822
Control	AT1G78900.2	1063.62	883.807
Control	AT1G53380.1	425.218	337.792
Control	AT5G01810.1	1770.29	2427.29
Control	AT3G55740.1	51.297	3.31188
Control	AT5G59950.3	109.777	34.4257
Control	AT3G53460.2	6839.08	5302.91
Control	AT2G20670.1	1174.51	1866.52
Control	AT2G24270.3	384.851	394.673
Control	AT3G53620.1	90.6188	154.965
Control	AT4G31550.2	149.594	117.47
Control	AT1G11890.1	64.7673	66.5693
Control	AT1G51110.1	86.3119	45.6485
Control	AT1G32230.3	1219.79	2131.88
Control	AT1G70290.1	2652.4	5935.71
Control	AT1G01490.1	377.936	485.574
Control	AT5G07300.1	31.5	22.8762
Control	AT5G24470.1	207.738	294.876
Control	AT4G26670.1	248.079	114.114
Control	AT5G13730.1	402.574	313.678
Control	AT4G21960.1	8746.39	7289.54
Control	AT1G02500.1	2902.06	2859.29
Control	AT1G43620.2	31.5891	6.17327
Control	AT2G34300.1	520.678	764.827
Control	AT5G20290.1	3273.53	2959.2
Control	AT3G51370.2	858.406	709.144
Control	AT1G69530.2	54.0693	87.5297
Control	AT1G10200.1	263.297	245.817
Control	AT1G07440.2	332.287	195.842
Control	AT3G20290.2	20.5891	2.82178
Control	AT4G32030.1	187.564	137.015
Control	AT5G14120.1	2607.05	1662.86
Control	AT4G01690.1	438.025	444.277
Control	AT5G13740.1	410.827	369.396
Control	AT5G60710.1	1414.62	977.797
Control	AT4G39090.1	3914.64	4237.31
Control	AT5G06110.1	737.668	786.208
Control	AT3G48530.1	196.025	292.614
Control	AT4G35800.1	182.218	123.965
Control	AT1G64430.2	36.5099	14.5842
Control	AT3G17020.1	674.228	635.99
Control	AT5G58470.2	112.663	103.792
Control	AT1G16840.1	213.847	161.653
Control	AT3G54810.1	843.5	686.782
Control	AT1G15930.2	1011.83	814.52
Control	AT5G57870.1	271.5	221.688
Control	AT4G30690.2	142.134	62.203
Control	AT4G22890.1	204.569	116.515
Control	AT4G13500.1	166.554	106.752
Control	AT1G65440.3	138.079	183.579
Control	AT3G52890.2	309.644	323.129
Control	AT2G45960.1	4449.13	5568.63
Control	AT1G54270.1	105.282	131.713
Control	AT3G22210.1	517.144	235.762
Control	AT3G20810.3	444.505	64.6436
Control	AT5G04410.1	147.208	149.099
Control	AT5G24060.2	82.6683	38.8861
Control	AT1G64355.2	381.168	185.99
Control	AT5G26740.3	68.3762	79.8515
Control	AT2G37550.2	468.644	489.96
Control	AT3G63520.1	449.807	445.554
Control	AT1G21600.1	544.52	455.743
Control	AT5G04550.1	834.52	755.089
Control	AT1G07890.3	504.129	492.95
Control	AT5G59080.1	32.0743	76.4554
Control	AT1G65960.1	498.916	701.069
Control	AT5G58370.1	20.2822	11.5792
Control	AT5G11170.1	224.589	157.97
Control	AT5G12860.1	2119.63	1736.1
Control	AT2G32150.1	142.084	173.054
Control	AT1G12580.1	118.713	105.792
Control	AT3G15840.5	618.109	406.946
Control	AT5G14740.4	1290.56	629.574
Control	AT1G12900.3	3939.67	2826.18
Control	AT2G41420.1	293.792	306.411
Control	AT1G43690.1	179.223	184.257
Control	AT4G37040.1	121.515	74.9802
Control	AT4G19530.1	942.54	488.752
Control	AT5G53300.2	1569.4	1936.72
Control	AT4G20260.3	386.262	410.089
Control	AT2G45740.3	125.386	61.7079
Control	AT5G48900.1	66.5644	99.3119
Control	AT5G28050.1	200.668	222.955
Control	AT3G13920.3	272.55	279.416
Control	AT4G24740.2	55.2574	38.5495
Control	AT4G33500.1	393.347	261.178
Control	AT1G10030.1	83.1089	53.3911
Control	AT3G02090.2	1192.88	1296.2
Control	AT5G17700.1	80.7574	52.5347
Control	AT3G17390.1	11898.5	14880.2
Control	AT4G24780.2	609.569	503.762
Control	AT5G64340.1	219.5	172.03
Control	AT1G76080.1	2246.06	2059.64
Control	AT2G46080.1	479.891	589.307
Control	AT4G24015.1	54.0446	21.3465
Control	AT1G14710.1	248.851	307.396
Control	AT2G27350.2	178.777	38.5446
Control	AT3G58840.2	290.45	278.792
Control	AT3G55280.1	755.203	713.376
Control	AT2G36880.1	5167.66	4700.01
Control	AT2G15970.1	1234.32	2525.99
Control	AT1G30480.1	141.525	183.609
Control	AT3G44310.2	1982.16	1906.24
Control	AT4G35080.1	543.347	603.282
Control	AT1G11760.1	55.9208	49.203
Control	AT1G36390.1	295.361	223.54
Control	AT5G20190.1	204.688	271.124
Control	AT2G14880.1	390.282	244.802
Control	AT2G22990.1	210.396	131.733
Control	AT4G09460.1	168.337	194.574
Control	AT5G19990.1	143.302	158.886
Control	AT2G43160.1	111.342	92.6782
Control	AT1G15140.1	532.644	336.119
Control	AT1G62250.1	80.401	42.9901
Control	AT1G04040.1	1468.16	1822.61
Control	AT5G53160.1	858.703	970.837
Control	AT3G19290.2	179.327	231.663
Control	AT3G01540.4	262.45	181.901
Control	AT3G06770.2	255.257	292.074
Control	AT2G46550.1	619.589	596.653
Control	AT1G05190.1	1278.07	924.05
Control	AT5G24520.1	319.792	297.203
Control	AT2G34480.1	2792.95	2320.59
Control	AT3G25690.1	2993.79	2039.71
Control	AT5G19760.1	789.886	878.421
Control	AT3G60130.2	94.203	74.3762
Control	AT5G39570.1	4667.62	5193.04
Control	AT4G08470.1	89.1881	80.599
Control	AT5G22920.1	335.347	417.287
Control	AT3G52180.2	66.5099	12.2079
Control	AT1G31070.2	25.6881	7.66337
Control	AT2G20630.2	332.248	271.505
Control	AT5G22090.2	2354.33	2549.77
Control	AT5G08180.2	93	52.0743
Control	AT5G52240.2	583.218	567.738
Control	AT4G16380.2	259.01	195.416
Control	AT3G46000.1	611.599	514.485
Control	AT2G36530.1	1112.36	1093.16
Control	AT5G44020.1	2758.32	3748.93
Control	AT5G01010.3	102.47	78.6089
Control	AT4G25050.1	784.391	721.644
Control	AT3G12700.1	637.441	595.822
Control	AT3G52560.2	186.069	200.396
Control	AT3G09630.2	3181.83	2855.05
Control	AT2G41430.1	5483.17	4922
Control	AT5G06110.2	737.079	783.743
Control	AT2G21520.2	254.802	388.782
Control	AT2G28370.1	135.054	98.1782
Control	AT1G11910.1	576.361	680.074
Control	AT5G54600.1	529.98	333.272
Control	AT5G23660.1	399.678	268.946
Control	AT5G16660.2	482.139	480.916
Control	AT4G23910.1	41.1337	34.0347
Control	AT3G02040.1	1211.07	848.406
Control	AT5G23020.1	691.193	569.985
Control	AT5G23450.3	550.698	507.292
Control	AT1G15370.1	53.7327	16.5446
Control	AT2G05440.5	681.832	1133.5
Control	AT4G04720.1	261.827	300.564
Control	AT2G36410.3	124.762	74.5396
Control	AT1G20020.1	3166.01	1614.15
Control	AT5G28750.1	270.322	195.837
Control	AT4G33510.2	594.792	368.723
Control	AT4G27870.1	439.238	371.257
Control	AT5G56170.1	159.282	154.089
Control	AT3G26510.3	598.713	634.787
Control	AT1G65580.1	153.446	184.287
Control	AT1G11400.2	57.2129	57.1584
Control	AT2G16365.2	231.421	328.406
Control	AT2G34310.2	194.381	182.594
Control	AT4G17230.1	529.337	472.54
Control	AT5G45620.1	149.678	168.658
Control	AT5G19010.1	102.163	94.3069
Control	AT5G27700.1	175.257	115.51
Control	AT4G22540.2	132.05	100.847
Control	AT4G39200.1	1045.29	1026.19
Control	AT5G25220.1	125.401	76.1188
Control	AT4G35100.2	2653.86	3233.25
Control	AT1G79830.1	479.614	502.431
Control	AT5G05080.2	64.6337	28.2723
Control	AT1G15120.1	77.5941	57.1139
Control	AT4G21710.1	43.3861	30.3515
Control	AT2G01670.1	273.931	438.589
Control	AT2G39940.1	202.525	189.149
Control	AT3G58680.1	528.535	395.381
Control	AT5G67385.1	356.114	265.644
Control	AT5G18650.1	416.634	489.851
Control	AT5G09463.1	946.188	728.139
Control	AT1G22700.2	428.678	292.822
Control	AT3G51260.2	495.218	608.772
Control	AT1G78890.1	90.9356	71.1337
Control	AT1G11650.2	845.262	721.827
Control	AT2G41700.1	136.54	199.515
Control	AT1G07830.1	31.5941	13.8366
Control	AT5G62000.2	1194.74	1073.69
Control	AT4G03020.1	281.866	183.698
Control	AT4G27440.2	3239.63	4260.72
Control	AT5G37510.2	1194.49	1246.41
Control	AT4G26400.2	321.277	244.861
Control	AT2G26660.1	128.837	103.119
Control	AT5G09672.1	624.926	517.54
Control	AT1G26630.2	1809.12	1844.34
Control	AT1G29070.1	2146.37	1060.9
Control	AT2G27710.1	1219.32	998.337
Control	AT1G79740.1	236	270.376
Control	AT5G48760.1	222.292	150.95
Control	AT5G53490.1	690.97	538.926
Control	AT5G10360.2	338.134	295.381
Control	AT1G75380.3	1657.66	1703.8
Control	AT1G51200.1	1115.9	1113.61
Control	AT1G22410.1	816.584	809.733
Control	AT4G10070.1	70.4703	27.4901
Control	AT5G15650.1	1411.92	1470.57
Control	AT5G51110.1	1332.93	855.51
Control	AT1G19660.2	289.327	206.228
Control	AT5G63160.1	396.149	405.337
Control	AT5G06390.1	744.218	553.124
Control	AT4G17300.1	106.559	56.3663
Control	AT3G55620.1	156.683	197.634
Control	AT1G80920.1	985.371	2017.2
Control	AT5G14790.1	58.8713	50.6782
Control	AT5G63530.1	197.634	198.144
Control	AT5G04990.1	326.371	355.426
Control	AT1G53380.3	427.728	339.609
Control	AT4G14420.1	122.911	78.6089
Control	AT1G55350.4	222.842	259.109
Control	AT2G33470.2	64.7129	30.1436
Control	AT1G35620.1	236.748	225.119
Control	AT3G29160.1	50.1584	49.1782
Control	AT4G19200.1	1125.22	1379.85
Control	AT1G05805.1	241.203	205.807
Control	AT5G09461.1	946.188	728.139
Control	AT2G16365.3	234.317	327.728
Control	AT3G12390.1	221.015	215.406
Control	AT2G39460.2	2188.12	1970.48
Control	AT1G28330.3	1599.57	1151.22
Control	AT4G18205.1	307.876	162.594
Control	AT3G29240.2	1894.77	1855.72
Control	AT1G74050.1	635.733	593.351
Control	AT3G28860.1	1094.8	1318.01
Control	AT4G40030.2	1926.51	1789.62
Control	AT4G16990.4	39.4653	55.5396
Control	AT2G28900.1	188.059	112.252
Control	AT1G07110.1	53.1188	25.6337
Control	AT4G31560.1	279.49	173.678
Control	AT2G45820.1	109.53	132.327
Control	AT1G55325.1	39.099	29.9356
Control	AT5G14740.3	1290.56	629.574
Control	AT2G22990.4	210.396	131.733
Control	AT2G16400.1	91.4158	123.124
Control	AT3G16420.1	1376.05	1655.59
Control	AT1G01100.2	131.347	105.49
Control	AT3G05120.1	434.089	604.55
Control	AT1G78380.1	3511.46	2754.57
Control	AT1G78895.1	36.7129	22.2723
Control	AT5G47840.1	276.178	198.223
Control	AT3G04120.1	2688.66	3292.57
Control	AT3G11510.1	285.822	229.718
Control	AT5G08280.1	1753.15	1427.89
Control	AT1G02300.1	80.9554	25.5941
Control	AT3G14415.1	1113.05	766.916
Control	AT5G62000.1	1194.74	1073.69
Control	AT5G24760.1	85.8366	10.6782
Control	AT5G58140.4	116.728	63.6485
Control	AT5G37780.2	1570.14	1592.72
Control	AT5G03380.2	346.54	447.797
Control	AT1G55270.1	281.876	257.49
Control	AT1G34370.2	703.5	602.48
Control	AT1G59870.1	5739.33	3970.54
Control	AT3G12150.1	107.059	105.198
Control	AT4G24230.4	540.312	872.743
Control	AT3G16450.2	1607.56	2271.68
Control	AT1G18270.1	94.9851	104.223
Control	AT4G25370.1	245.733	149.391
Control	AT4G11380.2	86.0941	89.9604
Control	AT2G26980.5	238.871	171.985
Control	AT2G22540.2	28.7129	8.40594
Control	AT2G39010.1	530.886	782.985
Control	AT1G68580.2	360.955	432.837
Control	AT1G19660.1	279.698	186.931
Control	AT5G01650.1	296.099	140.431
Control	AT3G26070.1	167.089	113.366
Control	AT2G33800.1	4693.28	3379.91
Control	AT2G40140.1	551.243	734.149
Control	AT1G49600.1	387.629	261.203
Control	AT3G12120.2	4396.7	3477.31
Control	AT5G61410.1	452.936	237.663
Control	AT1G12810.2	88.7574	71.099
Control	AT1G48350.1	1135.24	692.767
Control	AT1G70280.2	87.8564	82.7673
Control	AT1G54130.1	281.861	412.604
Control	AT3G07650.3	585.985	231.139
Control	AT3G13920.2	272.559	279.302
Control	AT2G42880.1	392.431	390.876
Control	AT1G30130.2	80.9356	36.6188
Control	AT3G05880.1	604.881	788.827
Control	AT4G09040.1	227.302	155.698
Control	AT4G04040.1	39.2921	28.2673
Control	AT2G45070.1	849.139	890.817
Control	AT5G20250.1	8315.69	12350.4
Control	AT3G22110.1	1153.04	1099.74
Control	AT3G56240.1	114.327	66.1584
Control	AT3G13750.1	613.861	362.441
Control	AT3G19860.2	164.856	163.921
Control	AT5G53860.3	92.5842	49.0297
Control	AT4G01690.2	438.025	444.277
Control	AT3G57800.2	349.896	367.129
Control	AT2G18960.1	916.708	760.772
Control	AT1G13440.1	1181.42	1128.48
Control	AT3G24740.1	167.51	164.064
Control	AT2G18790.1	153.297	149.317
Control	AT4G03260.1	156.941	143.782
Control	AT3G48880.2	63.7178	0.391089
Control	AT3G49010.2	277.822	231.074
Control	AT3G62290.3	501.639	619.421
Control	AT2G30520.1	315.931	550.525
Control	AT1G08570.4	230.119	228.718
Control	AT5G27770.1	767.827	670.104
Control	AT4G31985.1	457.827	378.322
Control	AT1G67580.1	399.47	493.109
Control	AT1G80380.3	92.1782	59.0297
Control	AT1G15690.2	5236.6	5237.14
Control	AT5G02960.1	1275.93	1175.23
Control	AT4G09830.1	76.0594	44.4604
Control	AT5G26570.1	151.376	50.8218
Control	AT3G54890.1	3849.14	6771.48
Control	AT1G31070.1	42.5149	28.0297
Control	AT1G76990.1	1536.39	1801.33
Control	AT5G22640.2	230.886	151.203
Control	AT5G53140.1	399.767	440.163
Control	AT5G53450.2	2874.38	2827.13
Control	AT5G13950.2	30.203	17.7673
Control	AT5G24165.1	387.926	212.728
Control	AT3G01340.1	517.936	501.342
Control	AT1G32700.1	117.03	198.436
Control	AT5G65660.1	454.287	484.762
Control	AT2G04700.1	206.094	117.322
Control	AT4G26650.1	548.985	477.079
Control	AT4G25740.1	353.97	228.198
Control	AT3G56590.2	334.054	265.822
Control	AT3G50700.1	172.129	129.153
Control	AT3G15450.2	6247.88	11018.2
Control	AT4G35080.2	382.733	400.411
Control	AT1G23310.2	505.703	473.129
Control	AT3G15840.4	618.109	406.946
Control	AT1G04410.1	1176.88	1283.08
Control	AT3G42150.1	66.3267	38.1683
Control	AT4G25100.3	570.832	464.53
Control	AT3G27650.1	84.9059	104.287
Control	AT5G54760.3	485.866	422.663
Control	AT1G24160.2	58.5446	36.797
Control	AT1G74910.3	47.4406	43.5743
Control	AT5G22090.1	2366.3	2640.21
Control	AT3G60320.1	847.955	683.005
Control	AT5G24520.2	314.762	292.02
Control	AT3G22520.1	118.901	104.817
Control	AT5G17710.2	1007.41	655.238
Control	AT5G64880.1	142.98	99.4653
Control	AT5G25270.1	173.129	127.713
Control	AT1G43620.1	31.5891	6.17327
Control	AT5G61230.1	626.985	676.213
Control	AT4G39040.1	699.52	495.168
Control	AT5G12370.2	34.5792	2.83663
Control	AT3G10970.3	48.9356	27.9752
Control	AT5G25460.1	638.485	936.693
Control	AT3G12140.3	50.1931	26.5446
Control	AT3G30775.1	2667.91	4320.62
Control	AT3G26810.1	356.995	354.51
Control	AT5G13710.1	234.337	268.074
Control	AT1G76990.3	1536.39	1801.33
Control	AT3G55750.1	553.772	544.208
Control	AT3G22380.1	152.361	131.604
Control	AT1G54410.1	5802.72	7887.75
Control	AT1G07280.1	1189.13	750.55
Control	AT1G07820.2	585.163	398.332
Control	AT5G55530.3	579.257	691.292
Control	AT2G38170.3	728.822	487.683
Control	AT4G18370.1	89.5	52.4406
Control	AT1G53310.2	126.827	89.1436
Control	AT1G11310.1	134.906	106.52
Control	AT1G70410.1	297.297	267.995
Control	AT1G07890.8	504.129	492.95
Control	AT3G51840.1	27.9653	17.7277
Control	AT4G28270.1	429.262	220.02
Control	AT2G20830.1	284.812	220.05
Control	AT3G07650.1	585.985	231.139
Control	AT4G02990.1	1159.18	763.475
Control	AT4G38470.1	230.307	207.094
Control	AT5G13850.1	129.04	120.505
Control	AT1G73230.1	51.8713	35.3762
Control	AT4G09720.2	57.6782	31.6386
Control	AT4G29900.1	40.0495	31.7277
Control	AT1G03040.1	138.559	118.153
Control	AT5G46110.2	1083.43	725.441
Control	AT4G32470.2	399.109	405.327
Control	AT4G10120.2	146.074	110.995
Control	AT3G22200.1	91.7772	76.2772
Control	AT5G14430.2	333.792	400.658
Control	AT2G21330.3	1211.14	1162.31
Control	AT5G11790.1	59.6832	16.8218
Control	AT3G09390.1	4491.22	2613.09
Control	AT5G07440.3	588.267	1222.58
Control	AT2G21600.1	260.847	214.837
Control	AT2G37340.2	43.7178	26.2574
Control	AT1G17200.2	95.4356	46.5149
Control	AT3G55360.1	576.911	412.703
Control	AT3G05900.1	1281.4	1959.64
Control	AT5G62700.1	2441.02	1994.13
Control	AT5G05690.1	252.609	146.827
Control	AT5G16390.1	155.955	127.079
Control	AT5G60360.2	684.277	620.817
Control	AT4G30950.1	490.609	326.688
Control	AT5G15410.1	313.025	302.792
Control	AT3G15530.2	469.332	535.98
Control	AT5G09650.1	728.104	509.98
Control	AT2G19800.1	309.545	775.015
Control	AT5G16390.2	155.955	127.079
Control	AT5G16110.1	705.371	606.634
Control	AT1G51805.1	143.129	170.465
Control	AT3G54480.1	136.426	102.262
Control	AT3G46830.1	390.238	320.827
Control	AT2G37340.3	43.7178	26.2574
Control	AT4G35450.3	429.55	364.609
Control	AT1G14870.1	206.04	192.54
Control	AT1G24350.1	71.1238	63.4208
Control	AT5G38660.2	109.332	62.0842
Control	AT4G13200.1	131.183	58.8416
Control	AT1G06680.1	6022.15	5480.95
Control	AT1G20620.1	8293.43	5374.09
Control	AT4G10080.1	722.842	678.792
Control	AT5G24520.3	286.916	272.564
Control	AT2G30600.3	573.856	785.218
Control	AT2G35490.1	679.866	487.911
Control	AT1G24350.2	71.1238	63.4208
Control	AT4G10380.1	486.302	494.228
Control	AT3G63190.1	144.342	40.9851
Control	AT3G62360.1	71.0297	38.3861
Control	AT5G40780.1	128.465	41.4307
Control	AT5G49730.1	48.2228	73.3317
Control	AT2G28550.1	205.035	230.495
Control	AT3G46590.2	144.787	87.9406
Control	AT2G43160.3	107.144	84.3069
Control	AT5G53460.3	182.946	179.03
Control	AT1G22630.1	52.5545	27.3168
Control	AT3G51310.1	122.515	102.351
Control	AT2G36680.1	43.1139	28.1089
Control	AT4G05050.3	2305.43	2643.28
Control	AT1G53430.1	161.792	162.218
Control	AT3G03150.1	739.02	365.228
Control	AT3G45140.1	5316.22	1336.7
Control	AT3G49010.5	277.822	231.074
Control	AT1G12990.1	336.906	253.757
Control	AT4G31800.2	280.985	225.51
Control	AT5G05690.3	252.609	146.827
Control	AT5G57655.2	74.2673	137.03
Control	AT3G14420.1	2531.82	2119.59
Control	AT5G39510.1	101.847	116.639
Control	AT2G05520.3	1197.16	791.094
Control	AT5G62720.2	287.292	75.0941
Control	AT4G14320.2	705.361	651.109
Control	AT1G54040.2	14477.2	9653.56
Control	AT1G53400.1	103.178	106.109
Control	AT3G05220.1	2049.42	1684.52
Control	AT1G56220.4	694.04	723.351
Control	AT5G15440.1	122.282	83.3366
Control	AT2G26800.2	42.5198	50.3515
Control	AT1G64355.1	245.812	110.5
Control	AT1G14320.2	1604.71	1519.33
Control	AT4G36870.1	337.371	229.812
Control	AT2G02070.1	818.054	820.574
Control	AT4G13940.2	11234.4	11015.5
Control	AT2G27020.1	42.9059	24.4257
Control	AT5G21105.2	1208.55	1092.32
Control	AT1G31812.1	724.955	769.54
Control	AT3G15450.3	3849.4	6818.97
Control	AT3G52590.1	648.634	576.094
Control	AT5G37600.1	191.218	249.911
Control	AT5G64410.1	106.545	85.7574
Control	AT5G60390.1	7093.71	5765.44
Control	AT5G05080.1	66.9703	31.4653
Control	AT5G42020.2	484.658	658.371
Control	AT5G56550.1	589.262	675.792
Control	AT3G04400.1	1599.19	1420.82
Control	AT4G02890.2	249.728	262.748
Control	AT5G12860.2	2119.63	1736.1
Control	AT1G68520.1	3214.32	2743.37
Control	AT4G25620.1	654.837	765.644
Control	AT2G37550.1	469.931	491.703
Control	AT3G60530.1	528.609	341.485
Control	AT4G13270.1	208.079	205.767
Control	AT1G20020.2	3166.01	1614.15
Control	AT1G11260.1	1871.42	1883.75
Control	AT3G05840.2	161.881	159.322
Control	AT4G24230.1	550.302	897.564
Control	AT3G60130.3	94.203	74.3762
Control	AT2G23760.2	51.8317	21.9059
Control	AT2G45140.1	139.693	171.124
Control	AT5G24314.2	648.173	472.851
Control	AT2G31790.1	947.337	863.728
Control	AT2G47940.1	627.703	499.639
Control	AT3G54890.4	6053.76	10381.2
Control	AT3G53870.1	1049.64	982.817
Control	AT5G47040.1	96.5545	41.995
Control	AT4G22540.1	175.025	113.396
Control	AT2G01850.1	958.114	936.243
Control	AT3G60130.1	94.203	74.3762
Control	AT2G40140.2	544.55	721.599
Control	AT3G03790.3	123.777	149.772
Control	AT3G09735.1	269.124	237.53
Control	AT4G35100.1	2653.86	3233.25
Control	AT4G27090.1	1335.12	1175.39
Control	AT1G07420.1	66.0941	36.5594
Control	AT1G78240.2	412.54	770.535
Control	AT4G29350.1	985.396	1108.09
Control	AT5G46110.1	1465.47	910.094
Control	AT5G08560.2	235.074	259.198
Control	AT2G01250.1	1524.66	1372.25
Control	AT4G15530.5	77.4059	139.163
Control	AT2G39460.1	2207.77	2012.69
Control	AT4G16990.1	65.7327	111.163
Control	AT3G24050.1	331.545	256.45
Control	AT5G44650.1	111.559	51.1436
Control	AT5G48385.1	525.663	577.351
Control	AT5G65430.1	274.777	358.356
Control	AT1G15820.1	7982.73	9730.22
Control	AT1G21600.2	386.733	318.673
Control	AT5G02870.2	2312.3	1766.79
Control	AT4G10920.1	131.366	151.535
Control	AT1G02500.2	2902.07	2859.76
Control	AT3G27570.1	209.485	187.649
Control	AT5G22850.1	52.4455	34.9455
Control	AT2G05520.1	3672.27	2481.04
Control	AT5G02870.1	2312.52	1767.01
Control	AT4G40030.3	1926.51	1789.62
Control	AT1G76990.5	1409.7	1643.08
Control	AT1G34220.1	238.342	298.02
Control	AT1G30280.1	405.356	332.262
Control	AT5G06690.2	384.193	238.48
Control	AT2G35260.1	60.4703	58.0198
Control	AT2G46030.1	156.668	123.594
Control	AT2G36400.1	195.441	194.525
Control	AT2G27860.1	821.748	907.495
Control	AT3G58610.1	1496.31	1116.13
Control	AT3G10770.1	415.51	450.842
Control	AT5G02500.2	10543.5	10506.4
Control	AT3G60245.1	671.356	534.059
Control	AT3G14990.2	404.723	388.847
Control	AT4G19160.3	110.292	64.2673
Control	AT3G63490.2	1329.23	939.401
Control	AT3G53720.1	101.559	86.4752
Control	AT4G38160.3	618.738	515.946
Control	AT1G06410.1	519.99	699.644
Control	AT1G20693.3	210.381	156.891
Control	AT3G23030.1	696.366	1221.83
Control	AT3G58840.1	332.649	323.342
Control	AT1G75950.1	1616.3	1819.71
Control	AT2G28380.1	175.168	146.381
Control	AT1G75710.1	100.257	27.3218
Control	AT4G21990.2	169.198	110.644
Control	AT4G35750.1	1749.7	1457.43
Control	AT2G20610.2	400.842	470.673
Control	AT3G11400.2	530.955	569.213
Control	AT2G31390.1	686.153	1079.75
Control	AT3G14930.2	118.837	88.1188
Control	AT2G30050.1	394.678	425.421
Control	AT2G02800.1	233.356	189.376
Control	AT5G50450.1	85.3119	55.3762
Control	AT2G18740.2	54.8762	26.2228
Control	AT1G04120.2	542.931	769.614
Control	AT2G38040.2	1593.8	1271.92
Control	AT2G05440.8	689.287	1145.92
Control	AT2G14170.3	32.604	23.1733
Control	AT5G02880.1	345.257	435.045
Control	AT4G32470.1	426.297	432.708
Control	AT4G24240.1	126.594	79.0149
Control	AT3G62840.1	154.248	171.842
Control	AT3G02360.1	1562.8	1464.39
Control	AT2G39470.3	291.411	105.911
Control	AT3G53460.1	6835.7	5293.86
Control	AT1G08360.1	703.297	671.797
Control	AT1G70660.2	95.901	103.495
Control	AT4G22890.4	204.569	116.515
Control	AT3G25690.2	2993.79	2039.71
Control	AT3G10770.2	413.52	449.312
Control	AT3G08580.1	7206.9	7461.51
Control	AT2G41430.2	5483.17	4922
Control	AT5G59950.4	118.173	40.6238
Control	AT5G15090.2	44.3317	14.6287
Control	AT3G22968.1	368.233	518.144
Control	AT3G26580.1	497.619	306.371
Control	AT5G58800.1	156.797	52
Control	AT1G51200.3	1115.9	1113.61
Control	AT1G14720.1	454.094	425.396
Control	AT1G28395.1	29.7475	2.76238
Control	AT3G42150.3	66.4455	38.6881
Control	AT1G26630.1	1809.12	1844.34
Control	AT1G75380.1	1674.57	1721.89
Control	AT1G28330.1	663.48	457.871
Control	AT1G79830.2	478.223	501.243
Control	AT2G27710.4	629.213	506.762
Control	AT2G18040.1	893.411	998.327
Control	AT1G75750.1	3127.18	3529.44
Control	AT4G13940.3	10478.1	10333.3
Control	AT4G09000.2	416.035	405.762
Control	AT5G37780.1	1625.68	1630.81
Control	AT3G50950.2	1561.46	1124.28
Control	AT2G26800.3	42.5198	50.3515
Control	AT3G26420.1	85.3168	73.8911
Control	AT3G11560.2	150.446	95.2178
Control	AT1G01320.1	3433.26	2912.59
Control	AT2G25490.1	1442.89	1157.73
Control	AT1G14270.1	52.4307	3.77228
Control	AT4G27470.1	150.163	117.926
Control	AT5G25220.2	125.401	76.1188
Control	AT3G20290.1	20.5891	2.82178
Control	AT4G25080.5	836.965	660.634
Control	AT1G16880.2	974.485	600.045
Control	AT3G15950.1	119.416	155.787
Control	AT1G64510.1	2321.97	1469.67
Control	AT1G80040.1	302.668	315.639
Control	AT2G16700.2	55.1584	33.0644
Control	AT3G16400.1	3097.74	4197.89
Control	AT5G27850.1	1595.38	1604.52
Control	AT3G19710.1	621.074	714.985
Control	AT5G51970.2	1024.55	571.064
Control	AT4G25050.2	791.109	729.406
Control	AT1G07890.4	504.129	492.95
Control	AT1G30200.1	481.376	383.342
Control	AT4G19110.3	87.4059	98.5743
Control	AT2G07180.2	279.663	280.797
Control	AT5G36230.1	566.99	644.965
Control	AT2G20630.1	446.673	360.52
Control	AT5G50000.1	191.109	204.649
Control	AT5G37510.1	1314.8	1373.47
Control	AT1G27950.1	1115.78	1061.74
Control	AT1G24040.2	148.926	105.366
Control	AT2G36880.2	5169.38	4737.7
Control	AT4G27500.1	478.629	667.421
Control	AT5G21930.3	417.545	393.545
Control	AT1G76180.2	1683.27	3316.15
Control	AT5G14030.1	55.3317	33.297
Control	AT3G07890.2	229.361	180.134
Control	AT1G30230.2	489.168	511.832
Control	AT5G11500.2	332.465	426.257
Control	AT5G23210.3	189.906	140.955
Control	AT1G76160.1	768.658	1020.38
Control	AT2G06850.1	1330.48	1230.31
Control	AT1G67910.1	143.505	96.2426
Control	AT1G53210.1	988.876	927.01
Control	AT2G42580.1	234.48	217.307
Control	AT3G13790.2	839.614	1034.59
Control	AT3G55460.1	180.624	151.287
Control	AT1G22700.3	428.678	292.822
Control	AT4G38520.1	305.223	200.48
Control	AT1G70620.2	280.421	362.53
Control	AT3G17000.1	59.1238	58.5248
Control	AT4G12420.1	920.757	1032.19
Control	AT5G58470.1	76.1089	65.5644
Control	AT5G50920.1	1535.45	1376.51
Control	AT5G64130.3	200.594	204.772
Control	AT3G54920.1	1195.13	1442.36
Control	AT1G19000.2	1273.9	795.109
Control	AT3G10720.2	389.421	509.045
Control	AT5G28050.2	200.668	222.955
Control	AT1G76490.1	1461	1518.88
Control	AT1G03860.2	149.772	148.535
Control	AT3G24503.1	83.7772	35.6139
Control	AT4G24780.1	644.545	539.569
Control	AT5G54760.1	485.866	422.663
Control	AT2G36835.1	109.891	58.7327
Control	AT2G05440.2	1007.4	1730.47
Control	AT5G03850.1	1187.1	1105.02
Control	AT3G20390.1	146.926	96.6238
Control	AT5G50460.1	395.406	511.178
Control	AT3G24430.1	162.708	106.124
Control	AT3G01540.3	262.45	181.901
Control	AT1G06390.2	48.3267	30.7624
Control	AT5G62130.1	40.8812	9.65842
Control	AT1G12900.2	3940.34	2828.34
Control	AT4G02480.1	189.436	184.119
Control	AT3G44310.1	1982.42	1906.24
Control	AT1G33120.1	619.876	613.193
Control	AT1G30380.1	2140.32	1942.95
Control	AT4G19420.2	119.144	115.807
Control	AT2G44065.2	194.837	212.644
Control	AT5G14200.2	303.733	288.485
Control	AT3G11700.1	1721.11	1760.36
Control	AT3G51600.1	1359.72	1323.27
Control	AT2G15970.2	1234.32	2525.99
Control	AT1G34370.1	703.01	601.881
Control	AT4G32570.1	97.0743	6.56436
Control	AT3G17100.2	439.683	300
Control	AT3G06770.3	255.257	292.074
Control	AT2G41705.1	44.995	40.1337
Control	AT2G40510.1	200.416	128.99
Control	AT3G07470.1	1240.98	1025.33
Control	AT5G05730.2	115.322	93.7921
Control	AT3G59350.1	85.802	52.5842
Control	AT1G06460.1	688.436	322.757
Control	AT5G61790.1	3327.6	5667.63
Control	AT5G45040.1	94.005	32.1485
Control	AT4G40040.2	1527.93	1273.35
Control	AT2G36250.1	444.955	378.619
Control	AT3G01120.1	932.916	757.064
Control	AT4G20260.2	397.52	425.995
Control	AT4G16380.1	258.609	194.911
Control	AT2G35880.1	338.743	299.223
Control	AT4G35450.2	429.55	364.609
Control	AT1G01100.3	131.347	105.49
Control	AT3G03100.2	72.8168	35.4851
Control	AT4G00860.1	80.2673	71.3515
Control	AT3G02560.2	122.802	131.139
Control	AT3G47470.1	4345.2	9318.65
Control	AT4G33510.1	592.866	366.109
Control	AT1G62250.2	80.401	42.9901
Control	AT1G08970.2	226	162.257
Control	AT5G03040.1	889.708	878.465
Control	AT3G14310.1	2024.77	1151.5
Control	AT3G61440.1	890.411	1227.62
Control	AT5G60360.3	684.277	620.817
Control	AT1G64430.1	36.5099	14.5842
Control	AT2G45070.2	911.475	985.267
Control	AT1G74230.1	705.104	616.267
Control	AT5G26570.2	151.376	50.8218
Control	AT1G70280.1	104.901	101.094
Control	AT3G07650.2	586.03	231.421
Control	AT4G12420.2	920.757	1032.19
Control	AT5G20250.2	8240.76	12150.6
Control	AT1G20696.1	316.926	274.644
Control	AT1G74970.1	1396.55	886.579
Control	AT3G24740.2	183.891	189.609
Control	AT3G53420.2	1735.99	2790.1
Control	AT1G68580.1	361.772	437.475
Control	AT3G60750.2	15622.9	8826.09
Control	AT3G02830.1	295.416	230.678
Control	AT2G34770.1	69.0149	28.8861
Control	AT2G28840.2	358.193	284.723
Control	AT1G15340.1	1485.4	1338.51
Control	AT5G53450.1	2874.38	2827.13
Control	AT1G01490.2	377.936	485.579
Control	AT5G62610.1	165.832	165.188
Control	AT1G71500.1	1433.26	861.411
Control	AT4G35780.1	34.0693	8.40594
Control	AT4G30580.1	316.322	290.891
Control	AT3G48360.1	2696.29	1388.26
Control	AT5G43460.1	162.584	188.856
Control	AT2G39770.2	286.48	199.356
Control	AT5G54760.2	485.866	422.663
Control	AT2G16860.1	102.243	127.391
Control	AT4G38920.1	724.837	625.787
Control	AT5G13650.2	718.02	384.658
Control	AT1G60670.2	52.1287	45.5198
Control	AT1G03860.1	93.4604	94.2921
Control	AT1G07930.2	3166.05	2709.65
Control	AT5G11770.1	1191.25	992.03
Control	AT3G52930.1	4657.02	4195.04
Control	AT5G55850.2	227.356	219.153
Control	AT5G63780.1	853.114	404.837
Control	AT1G27100.1	344.584	261.163
Control	AT3G25800.2	199.604	236.426
Control	AT1G50010.1	1610.94	1329.39
Control	AT5G64860.1	49.3663	7.39109
Control	AT1G08970.1	238.094	177.535
Control	AT5G54770.1	19912.5	9383.96
Control	AT2G42500.1	121.614	132.876
Control	AT2G18300.3	465.178	750.485
Control	AT5G54900.1	316.317	324.807
Control	AT1G51200.2	914.554	892.208
Control	AT5G07350.1	230.119	227.178
Control	AT4G25690.2	212.287	205.564
Control	AT1G30360.1	970.366	1189.4
Control	AT4G31780.2	465.054	375.356
Control	AT1G24160.1	58.5446	36.797
Control	AT4G03020.2	280.792	185.505
Control	AT3G10260.3	148.193	88.1337
Control	AT1G32230.2	1219.79	2131.88
Control	AT4G14500.2	177.213	157.644
Control	AT3G56070.2	575.173	617.158
Control	AT4G37470.1	520.238	499.609
Control	AT1G04770.1	147.094	97.9208
Control	AT2G22990.6	210.396	131.733
Control	AT1G47128.1	2718.59	2245.89
Control	AT1G27350.1	144.203	172.916
Control	AT2G13360.1	4213.51	3634.05
Control	AT3G48720.1	370.074	198.01
Control	AT3G48880.1	71.6485	30.0149
Control	AT2G23760.1	51.8317	21.9059
Control	AT2G22990.3	210.396	131.733
Control	AT3G15840.3	470.173	324.426
Control	AT4G25080.1	839.639	663.421
Control	AT2G18280.2	157.332	100.03
Control	AT2G29290.1	312.807	252.302
Control	AT2G26300.1	70.1287	64.7277
Control	AT4G39040.2	699.52	495.168
Control	AT4G31180.1	394.733	389.545
Control	AT5G27320.1	210.233	249.064
Control	AT4G10340.1	5605.65	6750.84
Control	AT5G25540.1	133.158	163.46
Control	AT4G30760.1	272.505	152.748
Control	AT4G32940.1	533.847	420.688
Control	AT1G48970.1	79.7327	36.297
Control	AT1G33140.1	933.579	861.302
Control	AT1G78240.1	412.54	770.535
Control	AT1G70620.3	280.421	362.53
Control	AT1G06700.1	156.995	134.5
Control	AT1G80040.2	302.653	315.619
Control	AT1G15120.2	77.5941	57.1139
Control	AT5G57560.1	3052.54	3065.56
Control	AT2G33470.1	84.3614	55.2772
Control	AT5G54940.2	1750.22	1850.13
Control	AT4G25080.4	839.639	663.421
Control	AT1G01800.2	404.396	377.03
Control	AT1G23820.1	151.257	63.4356
Control	AT3G29270.1	182.064	200.441
Control	AT2G39470.1	291.653	106.272
Control	AT5G57655.1	74.2673	137.03
Control	AT5G53490.3	693.51	541.5
Control	AT1G15690.1	5236.6	5237.14
Control	AT1G27320.1	114.98	130.431
Control	AT1G30210.1	460.054	345.584
Control	AT1G01080.2	490.678	211.129
Control	AT4G05050.4	1949.8	2303.16
Control	AT5G09670.2	624.926	517.54
Control	AT4G24620.1	92.0446	50.9455
Control	AT3G59780.1	129.693	75.8812
Control	AT4G39520.1	61.5248	55.2228
Control	AT2G30600.4	573.856	785.218
Control	AT1G06560.1	61.1287	48.797
Control	AT3G09980.1	317.386	267.703
Control	AT5G67560.1	127.743	111.564
Control	AT5G02160.1	2788.38	1546.39
Control	AT3G14930.1	118.837	88.1188
Control	AT1G69620.1	483.411	445.673
Control	AT5G16400.1	262.475	211.396
Control	AT4G24770.1	1918.26	1315.5
Control	AT1G72180.1	1006.86	1254.21
Control	AT1G70760.1	718.985	381.673
Control	AT3G07890.1	229.361	180.134
Control	AT5G09330.1	121.218	64.7178
Control	AT5G03380.1	346.54	447.797
Control	AT4G09010.1	288.04	184.401
Control	AT5G64342.1	219.5	172.03
Control	AT1G08570.1	301.926	302.178
Control	AT5G09810.1	289.371	365.812
Control	AT5G48160.2	981.644	1310.16
Control	AT5G45390.1	1484.01	1223.93
Control	AT3G59870.1	134.144	91.4802
Control	AT5G41080.2	415.272	704.238
Control	AT3G47000.1	174.936	110.436
Control	AT4G03510.1	157.564	242.901
Control	AT4G02580.1	78.7178	66.1337
Control	AT3G16240.1	3193.44	4309.7
Control	AT5G22450.1	71.5941	67.4851
Control	AT5G24760.2	85.8366	10.6782
Control	AT1G18270.2	94.9851	104.223
Control	AT3G55960.1	123.653	105.569
Control	AT2G33830.1	753.109	669.861
Control	AT4G16490.1	957.074	866.99
Control	AT5G65670.2	1771.48	1738.28
Control	AT5G20020.1	933.639	1151.9
Control	AT2G42750.1	265.406	327.332
Control	AT4G16990.5	39.4505	55.302
Control	AT3G22190.1	209.401	127.802
Control	AT1G12780.1	195.475	212.381
Control	AT1G30230.1	489.168	511.832
Control	AT4G02890.4	2784.1	3017.55
Control	AT3G06700.1	235.015	191.604
Control	AT2G37480.2	535.327	482.134
Control	AT4G36648.1	1102.38	1228.75
Control	AT2G30860.2	3098.56	2813.99
Control	AT4G39980.1	455.574	482.005
Control	AT1G20620.2	8293.43	5374.09
Control	AT3G12140.1	47.505	21.3317
Control	AT4G38580.1	221.49	197.376
Control	AT1G70650.2	95.901	103.495
Control	AT5G09460.1	946.188	728.139
Control	AT4G25100.2	570.832	464.53
Control	AT2G27350.5	200.411	123.248
Control	AT5G41790.1	2491.04	2245.74
Control	AT5G43830.1	603.505	507.619
Control	AT3G17240.1	1111.51	1241.64
Control	AT5G03240.1	5316.94	4410.87
Control	AT4G15530.1	77.4059	139.163
Control	AT2G30440.1	611.173	610.153
Control	AT1G17200.1	103.663	53.3317
Control	AT2G18910.1	149.267	122.198
Control	AT5G08130.3	157.238	130.728
Control	AT1G65440.1	138.079	183.579
Control	AT5G13450.1	469.99	524.767
Control	AT5G60570.1	631.708	600.025
Control	AT1G18270.3	94.9851	104.223
Control	AT3G48140.1	1668.35	2430.86
Control	AT3G57800.1	344.703	357.757
Control	AT3G26520.1	8816.12	12187.1
Control	AT4G25910.1	103.629	60.6931
Control	AT4G12800.1	11120.6	9764.78
Control	AT5G23240.1	887.282	215.351
Control	AT5G02610.1	238.144	216.04
Control	AT2G22475.1	45.7426	40.3515
Control	AT4G30170.1	210.436	205.748
Control	AT5G48760.2	222.292	150.95
Control	AT5G02290.2	67.0941	58.495
Control	AT5G53460.2	182.946	179.03
Control	AT1G08580.1	36.5149	24.3515
Control	AT3G63490.1	1330.56	941.629
Control	AT1G13110.1	1955.74	1668.92
Control	AT4G24230.5	540.55	873.347
Control	AT5G66810.1	54.5941	74.4505
Control	AT1G04430.1	407.911	544.391
Control	AT1G03900.1	486.109	469.906
Control	AT3G11120.1	401.842	385.812
Control	AT3G58730.1	1735.29	1606.01
Control	AT4G19160.2	784.822	535.807
Control	AT1G28440.1	1347.09	1230.16
Control	AT3G22200.2	91.7772	76.2772
Control	AT3G09410.1	83.2327	68.2673
Control	AT3G19190.1	36.6337	36.4703
Control	AT5G54640.1	155.629	112.228
Control	AT3G26510.4	598.713	634.787
Control	AT2G05520.4	1351.87	897.886
Control	AT5G47390.1	283.644	282.228
Control	AT4G01950.1	470.772	238.139
Control	AT4G34670.1	542.411	576.371
Control	AT5G21105.3	870.995	720.757
Control	AT5G04090.2	26.5396	1.81683
Control	AT3G52560.3	187.079	203.589
Control	AT5G19140.2	1668.59	1953.15
Control	AT3G12260.1	624.351	606.233
Control	AT1G68010.1	342.203	242.059
Control	AT3G52230.1	853.624	710.926
Control	AT3G11450.1	808.297	990.426
Control	AT4G21120.1	51.0149	29.3663
Control	AT1G17720.1	283.381	321.089
Control	AT5G26740.2	68.3762	79.8515
Control	AT5G59950.5	118.173	40.6238
Control	AT3G01390.1	101.891	38.3663
Control	AT2G38470.1	206.738	307.431
Control	AT1G76990.2	1536.39	1801.33
Control	AT2G45740.2	125.386	61.7079
Control	AT5G45775.1	848.411	706.926
Control	AT5G11340.1	92.0941	65.5941
Control	AT5G25630.1	807.673	899.861
Control	AT1G14270.4	105.396	54.104
Control	AT5G47910.1	330.718	235.188
Control	AT3G56070.1	580.708	622.257
Control	AT4G22290.1	88.7624	62.0297
Control	AT5G53860.1	92.5842	49.0297
Control	AT2G38170.2	738.228	586.49
Control	AT4G19880.2	106.752	72.8218
Control	AT1G28330.4	663.48	457.871
Control	AT2G23820.2	46.4455	0.980198
Control	AT5G14170.1	409.054	488.238
Control	AT5G05690.2	252.609	146.827
Control	AT3G02470.4	11408.5	15438
Control	AT4G00730.2	245.287	169.718
Control	AT1G61520.3	6113.1	6167.91
Control	AT4G37680.2	41.0743	32.896
Control	AT5G41080.1	415.272	704.238
Control	AT5G07350.2	230.119	227.178
Control	AT4G34200.1	1047.29	892.955
Control	AT1G75500.2	678.084	567.322
Control	AT2G42680.1	90.5347	87.9752
Control	AT4G14270.2	316.663	188.802
Control	AT3G62550.1	780.257	514.139
Control	AT1G23020.2	540.361	690.505
Control	AT3G16450.1	1608.85	2275.4
Control	AT4G27430.1	102.005	100.436
Control	AT5G16880.3	312.52	397.376
Control	AT1G66580.1	1688.57	1699.07
Control	AT1G03040.2	130.584	110.678
Control	AT1G54010.1	655.95	830.931
Control	AT4G35450.5	429.55	364.609
Control	AT5G07440.2	302.366	613.757
Control	AT5G40890.2	1564.17	1793.93
Control	AT3G02470.1	11417.1	15448.5
Control	AT2G45960.3	4449.13	5568.63
Control	AT4G16890.1	773	952.678
Control	AT5G08130.4	166.198	139.416
Control	AT4G04910.1	42.2475	33.5792
Control	AT5G16650.1	79.7178	60.1634
Control	AT4G10120.1	140.5	98.7772
Control	AT2G37478.1	535.371	482.698
Control	AT3G15530.1	434.228	481.584
Control	AT5G12370.1	34.5792	2.83663
Control	AT1G19000.1	924.287	564.579
Control	AT5G19190.1	656.173	688.886
Control	AT4G09150.2	178.342	154.564
Control	AT2G41705.2	42.6634	53.396
Control	AT1G09590.1	1609.75	1370.09
Control	AT5G08130.5	166.708	140.124
Control	AT5G54500.2	408.817	259.302
Control	AT4G32530.2	439.837	342.213
Control	AT5G02500.1	20748.1	20419.9
Control	AT2G21660.2	9710.63	4071.82
Control	AT5G24650.1	124.926	101.376
Control	AT3G09260.1	4976.36	6326.94
Control	AT1G52740.1	906.594	824.411
Control	AT1G04680.1	365.97	261.847
Control	AT1G09620.1	2437.41	2304.37
Control	AT2G38170.1	804.881	548.777
Control	AT2G46550.2	101.901	85.1634
Control	AT3G26710.1	458.168	362.431
Control	AT2G37130.1	502.941	583.906
Control	AT1G06390.1	48.3267	30.7624
Control	AT5G06130.2	300.431	229.822
Control	AT1G68490.1	181.619	206.767
Control	AT3G54440.2	272.807	226.673
Control	AT1G12900.1	3939.67	2826.18
Control	AT1G34360.1	35.0297	17.1733
Control	AT2G05440.1	689.287	1145.92
Control	AT4G33865.1	509.233	402.327
Control	AT2G19880.2	92.203	98.6535
Control	AT3G42050.1	383.327	397.025
Control	AT2G35780.1	140.228	75.1782
Control	AT3G02730.1	1057.38	556.718
Control	AT4G27000.1	352.807	357.713
Control	AT1G67090.2	25902.9	19907.3
Control	AT4G14320.1	705.361	651.109
Control	AT5G62690.1	2401.24	2428.11
Control	AT4G00730.1	100.342	61.0941
Control	AT4G32480.1	628.53	894.931
Control	AT2G36410.2	125.134	74.9208
Control	AT1G23400.1	411.005	298.47
Control	AT2G45070.4	874.381	916.238
Control	AT1G75750.2	3070.08	3447.43
Control	AT3G14600.1	185.376	183.079
Control	AT5G10960.1	1835.72	1451.37
Control	AT1G16840.3	213.847	161.604
Control	AT2G18840.1	101.807	89.9257
Control	AT1G15140.3	532.644	336.119
Control	AT5G03040.2	889.708	878.465
Control	AT5G49360.1	2280.32	5239.07
[truncated: 1,050 more rows]
