# Supplementary material for: Dynamic regulation of genome-wide pre-mRNA splicing and stress tolerance by the Sm-like protein LSm5 in Arabidopsis
Source: Genome Biol. 2014 Jan 7;15(1):R1. doi: 10.1186/gb-2014-15-1-r1 (PMC4053965; doi:10.1186/gb-2014-15-1-r1)
Supplement: Additional file 25 — Functional category of genes with abnormal splicing in the NaCl-treated sad1 mutant. [file gb-2014-15-1-r1-S25.xlsx]

## Sheet: Sheet1
Additional File 25: Functional category of genes with abnormal splicing in the NaCl-treated sad1 mutant.
Note: the result was obtained with the DAVID software. p value and fold enrichment of a category can indicate the significance of enrichment for that category.
Category	Term	Count	%	p Value	Genes	List Total	Pop Hits	Pop Total	Fold Enrichment	Bonferroni	Benjamini	FDR
GOTERM_BP_FAT	GO:0009628~response to abiotic stimulus	195	13.5699	1.61211e-33	AT1G20450, AT5G15960, AT4G26850, AT4G37490, AT2G05520, AT1G48030, AT4G39260, AT4G10180, AT1G37130, AT5G01530, AT5G67440, AT1G73660, AT5G15970, AT1G67090, AT3G61430, AT1G06180, AT1G58200, AT5G20730, AT5G39510, AT3G19290, AT5G37260, AT2G15970, AT4G30650, AT1G68530, AT5G20830, AT1G06460, AT5G20080, AT2G17840, AT2G47730, AT5G15840, AT3G45140, AT1G13930, AT3G49120, AT4G26080, AT3G11410, AT1G20630, AT1…	938	1197	13998	2.4311	2.28274e-30	2.28274e-30	2.6599e-30
GOTERM_BP_FAT	GO:0009415~response to water	56	3.89701	5.62093e-22	AT1G20450, AT5G59320, AT3G23920, AT5G59220, AT5G15960, AT3G05640, AT2G05520, AT1G45249, AT4G00430, AT5G62470, AT5G52310, AT2G33380, AT4G02380, AT1G54100, AT3G63520, AT5G15970, AT3G51920, AT1G29395, AT4G39090, AT5G40390, AT3G61430, AT1G12480, AT3G19290, AT2G22430, AT5G05410, AT1G01470, AT2G15970, AT5G48870, AT5G20830, AT2G45960, AT1G56600, AT2G17840, AT1G76180, AT1G32230, AT3G45140, AT3G53420, AT2…	938	185	13998	4.51731	7.95924e-19	3.97962e-19	9.27427e-19
GOTERM_BP_FAT	GO:0009414~response to water deprivation	53	3.68824	1.03541e-20	AT1G20450, AT5G59320, AT3G23920, AT5G59220, AT5G15960, AT2G05520, AT3G05640, AT1G45249, AT4G00430, AT5G62470, AT5G52310, AT2G33380, AT4G02380, AT1G54100, AT3G63520, AT5G15970, AT3G51920, AT1G29395, AT4G39090, AT5G40390, AT3G61430, AT3G19290, AT2G22430, AT5G05410, AT1G01470, AT2G15970, AT5G48870, AT2G45960, AT1G56600, AT2G17840, AT1G76180, AT1G32230, AT3G45140, AT3G53420, AT2G41430, AT3G11410, AT2…	938	176	13998	4.49393	1.46614e-17	4.88712e-18	1.70837e-17
GOTERM_BP_FAT	GO:0010035~response to inorganic substance	95	6.611	2.53307e-18	AT1G20620, AT3G52930, AT4G32320, AT3G09440, AT4G25100, AT1G07930, AT1G45145, AT3G46590, AT1G48030, AT3G48000, AT3G56240, AT2G26560, AT5G19140, AT5G26240, AT1G08110, AT2G19480, AT5G62470, AT5G09650, AT5G01600, AT1G54270, AT4G02380, AT1G36370, AT4G03240, AT1G48000, AT1G18330, AT4G33540, AT3G27820, AT5G51890, AT2G44350, AT4G24400, AT3G51920, AT5G37780, AT5G24380, AT5G24770, AT1G12480, AT1G06180, AT5…	938	540	13998	2.62538	3.58682e-15	8.96705e-16	4.17944e-15
GOTERM_BP_FAT	GO:0010038~response to metal ion	76	5.2888	1.20319e-17	AT1G20620, AT3G52930, AT3G09440, AT4G25100, AT1G07930, AT1G45145, AT3G46590, AT1G48030, AT3G48000, AT3G56240, AT2G26560, AT5G19140, AT5G26240, AT1G08110, AT2G19480, AT5G62470, AT5G09650, AT5G01600, AT1G54270, AT1G36370, AT1G48000, AT1G18330, AT2G44350, AT3G51920, AT5G37780, AT5G24380, AT5G24770, AT1G06180, AT3G52880, AT5G14780, AT1G35720, AT5G04380, AT3G48990, AT5G44070, AT2G33800, AT5G20830, AT2…	938	384	13998	2.95356	1.70372e-14	3.40745e-15	1.98521e-14
GOTERM_BP_FAT	GO:0009409~response to cold	55	3.82742	3.68293e-16	AT3G17390, AT1G20450, AT1G20620, AT2G28900, AT3G08720, AT5G15960, AT5G52310, AT4G39260, AT3G53990, AT5G01600, AT1G16880, AT2G33380, AT4G02380, AT5G10140, AT2G38170, AT1G10760, AT5G57560, AT5G15970, AT3G22370, AT1G29395, AT4G34150, AT1G67090, AT5G67590, AT5G43760, AT2G15970, AT4G30650, AT5G20830, AT1G68530, AT2G33800, AT2G42530, AT2G17840, AT4G17090, AT1G76180, AT3G59770, AT2G47730, AT4G04020, AT5…	938	233	13998	3.52265	4.71623e-13	7.86038e-14	5.44009e-13
GOTERM_BP_FAT	GO:0006970~response to osmotic stress	75	5.21921	4.82424e-16	AT1G11910, AT3G52930, AT3G08720, AT5G15960, AT2G20360, AT1G78900, AT3G56240, AT1G49670, AT5G64750, AT1G45249, AT1G28380, AT5G62470, AT5G52310, AT5G09650, AT4G39260, AT2G33380, AT1G48000, AT1G18330, AT1G54100, AT3G57530, AT1G73660, AT2G38170, AT5G15970, AT3G51920, AT4G12720, AT4G39090, AT5G24770, AT1G31180, AT5G67590, AT1G27760, AT1G06180, AT1G58200, AT5G37260, AT3G19290, AT1G35720, AT4G30650, AT5…	938	399	13998	2.80512	6.2883e-13	8.9817e-14	7.32747e-13
GOTERM_BP_FAT	GO:0009266~response to temperature stimulus	69	4.80167	1.31983e-15	AT3G17390, AT1G20450, AT1G20620, AT3G09440, AT2G28900, AT3G08720, AT5G15960, AT4G26850, AT5G05580, AT5G52310, AT4G39260, AT5G01600, AT3G53990, AT1G16880, AT2G46790, AT2G33380, AT4G02380, AT5G10140, AT2G38170, AT1G10760, AT5G57560, AT5G15970, AT3G22370, AT1G29395, AT4G34150, AT1G67090, AT1G79440, AT5G67590, AT1G08550, AT5G43760, AT5G05410, AT2G15970, AT4G30650, AT2G33800, AT1G68530, AT5G20830, AT1…	938	354	13998	2.90877	1.88649e-12	2.35811e-13	2.19824e-12
GOTERM_BP_FAT	GO:0046686~response to cadmium ion	64	4.45372	1.37623e-14	AT1G20620, AT3G52930, AT3G09440, AT1G07930, AT1G45145, AT3G46590, AT1G48030, AT3G48000, AT3G56240, AT2G26560, AT1G08110, AT2G19480, AT5G62470, AT5G09650, AT1G54270, AT1G36370, AT1G48000, AT1G18330, AT2G44350, AT1G06180, AT3G52880, AT5G14780, AT1G35720, AT5G04380, AT3G48990, AT5G44070, AT2G33800, AT5G20830, AT2G36460, AT2G35840, AT3G22200, AT5G56550, AT4G26970, AT1G13930, AT5G15650, AT4G11600, AT1…	938	327	13998	2.92076	1.94937e-11	2.16593e-12	2.27152e-11
GOTERM_BP_FAT	GO:0009737~response to abscisic acid stimulus	58	4.03619	4.892e-14	AT1G20450, AT5G59320, AT5G59220, AT5G15960, AT2G05520, AT1G72770, AT3G46590, AT2G46270, AT3G58490, AT5G64750, AT1G45249, AT5G62470, AT5G52310, AT3G59220, AT2G33380, AT2G26980, AT1G48000, AT1G54100, AT3G57530, AT2G28350, AT4G34390, AT5G15970, AT3G51920, AT1G29395, AT1G28490, AT3G12560, AT1G06180, AT1G12480, AT3G19290, AT5G37260, AT2G22430, AT1G35720, AT3G57870, AT2G15970, AT5G48870, AT4G23600, AT5…	938	285	13998	3.03701	6.93285e-11	6.9329e-12	8.07798e-11
GOTERM_BP_FAT	GO:0009651~response to salt stress	64	4.45372	3.99815e-12	AT3G52930, AT1G11910, AT3G08720, AT2G20360, AT1G78900, AT3G56240, AT1G49670, AT1G45249, AT1G28380, AT5G62470, AT5G52310, AT4G39260, AT5G09650, AT2G33380, AT1G48000, AT1G18330, AT1G54100, AT3G57530, AT1G73660, AT2G38170, AT3G51920, AT4G12720, AT4G39090, AT5G24770, AT1G31180, AT1G27760, AT1G06180, AT3G19290, AT5G37260, AT4G30650, AT1G53165, AT4G23600, AT2G36460, AT2G45960, AT5G20080, AT2G17840, AT5…	938	369	13998	2.58831	5.66136e-09	5.14669e-10	6.59673e-09
GOTERM_BP_FAT	GO:0006979~response to oxidative stress	49	3.40988	3.10242e-09	AT4G20830, AT1G20620, AT4G32320, AT5G16960, AT4G25100, AT1G45145, AT3G56240, AT1G49670, AT5G01600, AT4G02380, AT4G03240, AT1G52500, AT5G41150, AT3G27820, AT3G55460, AT5G51890, AT4G03520, AT5G17000, AT4G12720, AT5G24770, AT1G23310, AT3G52880, AT5G05410, AT1G35720, AT1G71695, AT5G34850, AT2G31570, AT3G22200, AT5G56550, AT3G17790, AT1G32230, AT4G09010, AT1G61120, AT3G49120, AT5G26030, AT4G11600, AT2…	938	287	13998	2.54787	4.39302e-06	3.66086e-07	5.11885e-06
GOTERM_BP_FAT	GO:0009617~response to bacterium	42	2.92276	3.84368e-08	AT5G24530, AT1G54040, AT5G44070, AT5G45110, AT4G26850, AT1G49670, AT3G52430, AT2G47730, AT4G31800, AT5G66570, AT1G32230, AT3G45140, AT4G15760, AT3G44880, AT4G01050, AT5G09650, AT3G26520, AT5G01600, AT3G49120, AT3G17210, AT2G41430, AT1G20020, AT2G38470, AT1G72520, AT3G01480, AT4G37980, AT4G32260, AT5G65210, AT3G15352, AT5G46470, AT5G14740, AT3G16640, AT1G19180, AT4G31550, AT4G23190, AT4G12720, AT4…	938	244	13998	2.56875	5.4425e-05	4.18665e-06	6.34189e-05
GOTERM_BP_FAT	GO:0042742~defense response to bacterium	34	2.36604	1.71761e-07	AT1G54040, AT5G44070, AT5G45110, AT4G26850, AT3G52430, AT1G49670, AT4G31800, AT2G47730, AT5G66570, AT1G32230, AT3G44880, AT4G01050, AT5G09650, AT3G26520, AT3G17210, AT3G49120, AT2G38470, AT1G20020, AT3G01480, AT4G32260, AT5G65210, AT5G46470, AT5G14740, AT3G16640, AT1G19180, AT4G31550, AT4G23190, AT4G12720, AT4G39090, AT1G13440, AT5G15090, AT4G20260, AT1G59870, AT4G33430	938	184	13998	2.75756	0.000243184	1.73722e-05	0.000283397
GOTERM_BP_FAT	GO:0009719~response to endogenous stimulus	107	7.44607	3.11091e-07	AT1G20450, AT1G54040, AT5G15960, AT4G26850, AT2G05520, AT2G46270, AT5G19140, AT5G63160, AT1G45249, AT1G43160, AT2G23170, AT2G33380, AT3G57530, AT5G15970, AT1G28490, AT3G12560, AT5G20730, AT1G06180, AT3G19290, AT5G37260, AT1G33410, AT2G39250, AT4G02680, AT2G22430, AT2G47000, AT2G15970, AT4G05320, AT4G23600, AT3G46060, AT1G53910, AT5G66880, AT2G04160, AT5G64930, AT3G51810, AT3G45140, AT1G61120, AT3…	938	975	13998	1.63773	0.000440408	2.93666e-05	0.000513285
GOTERM_BP_FAT	GO:0010033~response to organic substance	123	8.5595	4.64923e-07	AT1G20450, AT1G54040, AT5G15960, AT4G26850, AT2G05520, AT2G46270, AT1G42990, AT5G19140, AT5G63160, AT1G45249, AT1G43160, AT2G23170, AT2G33380, AT3G57530, AT5G15970, AT4G24400, AT1G28490, AT4G31550, AT3G12560, AT1G28330, AT5G20730, AT1G06180, AT5G37260, AT3G19290, AT1G33410, AT2G39250, AT2G22430, AT4G02680, AT2G47000, AT2G15970, AT4G05320, AT4G23600, AT3G46060, AT1G53910, AT3G22200, AT5G66880, AT2…	938	1176	13998	1.56085	0.000658115	4.11449e-05	0.000767099
GOTERM_BP_FAT	GO:0009314~response to radiation	62	4.31454	1.0162e-06	AT2G34770, AT1G20620, AT5G24470, AT5G15960, AT4G37490, AT1G48030, AT4G02890, AT5G66570, AT1G68050, AT3G59220, AT4G10180, AT2G46790, AT1G37130, AT5G58140, AT5G01530, AT5G67440, AT1G18450, AT5G41150, AT3G24170, AT3G59060, AT5G38420, AT5G11060, AT1G67090, AT1G79440, AT5G20730, AT5G43760, AT5G05410, AT1G01470, AT4G05320, AT5G03240, AT4G05050, AT1G68530, AT3G01460, AT2G17840, AT5G49730, AT3G59770, AT5…	938	482	13998	1.91959	0.0014379	8.46398e-05	0.00167667
GOTERM_BP_FAT	GO:0009738~abscisic acid mediated signaling	19	1.3222	1.25678e-06	AT2G26980, AT3G57530, AT2G36270, AT2G28350, AT1G72770, AT4G34000, AT1G28490, AT5G66880, AT5G64750, AT1G45249, AT2G46680, AT5G52300, AT3G19290, AT3G59220, AT3G11410, AT4G26080, AT2G40340, AT5G58670, AT2G22430	938	74	13998	3.83164	0.00177802	9.88619e-05	0.00207361
GOTERM_BP_FAT	GO:0009631~cold acclimation	10	0.695894	2.22568e-06	AT1G20450, AT2G15970, AT2G38170, AT5G67590, AT1G10760, AT5G15960, AT1G20440, AT5G66400, AT1G29395, AT2G42540	938	20	13998	7.46162	0.00314661	0.000165858	0.0036722
GOTERM_BP_FAT	GO:0044271~nitrogen compound biosynthetic process	63	4.38413	2.46354e-06	AT3G17390, AT4G30190, AT2G28520, AT1G78900, AT4G21990, AT5G20990, AT5G48180, AT1G03160, AT3G57020, AT4G29900, AT4G33510, AT1G78600, AT1G27770, AT3G16400, AT1G11790, AT1G37130, AT3G22740, AT4G32260, AT2G04400, AT1G12840, AT4G14720, AT3G51820, AT1G31180, AT5G57110, AT5G37600, AT3G21070, AT1G26130, AT3G26900, AT2G26540, AT5G43850, AT2G23420, AT4G02120, AT1G71750, AT1G32230, AT4G37270, AT2G29630, AT2…	938	506	13998	1.85803	0.0034823	0.000174404	0.00406464
GOTERM_BP_FAT	GO:0009416~response to light stimulus	59	4.10578	3.20246e-06	AT2G34770, AT1G20620, AT5G24470, AT5G15960, AT1G48030, AT4G02890, AT5G66570, AT1G68050, AT3G59220, AT4G10180, AT2G46790, AT1G37130, AT5G58140, AT5G01530, AT5G67440, AT1G18450, AT3G59060, AT5G38420, AT5G11060, AT1G67090, AT1G79440, AT5G20730, AT5G43760, AT5G05410, AT1G01470, AT4G05320, AT5G03240, AT4G05050, AT1G68530, AT3G01460, AT2G17840, AT5G49730, AT3G59770, AT5G15840, AT5G64930, AT5G41370, AT4…	938	466	13998	1.88942	0.00452442	0.000215914	0.00528377
GOTERM_BP_FAT	GO:0006091~generation of precursor metabolites and energy	53	3.68824	3.97146e-06	AT2G36580, AT2G28520, AT3G52930, AT1G45145, AT1G78900, AT3G02730, AT5G66570, AT4G01050, AT2G47940, AT4G04040, AT5G01530, AT1G08380, AT4G03240, AT4G32260, AT1G22840, AT5G49740, AT1G12840, AT2G44350, AT3G22370, AT4G03520, AT2G38960, AT5G58330, AT5G19220, AT5G67590, AT1G16300, AT1G70760, AT3G61470, AT5G11770, AT2G36460, AT1G53310, AT4G26970, AT1G79530, AT5G39830, AT5G56350, AT1G18270, AT1G20020, AT3…	938	404	13998	1.95775	0.00560781	0.000255585	0.00655252
GOTERM_BP_FAT	GO:0044275~cellular carbohydrate catabolic process	26	1.80932	1.08131e-05	AT2G36580, AT3G52930, AT3G23920, AT1G54040, AT5G44070, AT2G36460, AT5G48180, AT4G17090, AT1G79530, AT4G04040, AT1G69830, AT5G56350, AT3G16400, AT1G18270, AT3G08590, AT3G13930, AT3G55440, AT1G10760, AT2G21330, AT5G58330, AT1G13440, AT1G59870, AT1G16300, AT5G24420, AT3G04120, AT5G26000	938	145	13998	2.67589	0.0151947	0.00066549	0.0178395
GOTERM_BP_FAT	GO:0009611~response to wounding	26	1.80932	1.38249e-05	AT2G02990, AT2G28900, AT1G53165, AT4G23600, AT2G38870, AT2G33150, AT5G64930, AT3G45140, AT1G19660, AT1G61120, AT1G43160, AT1G01720, AT2G06050, AT1G72520, AT4G16760, AT3G13790, AT5G20230, AT5G54170, AT5G08790, AT1G66760, AT1G72450, AT5G24770, AT2G30020, AT3G61060, AT5G14780, AT1G01470	938	147	13998	2.63948	0.0193859	0.000815344	0.022808
GOTERM_BP_FAT	GO:0055114~oxidation reduction	117	8.14196	1.55186e-05	AT5G24530, AT4G30210, AT1G45145, AT1G48030, AT1G62540, AT3G48000, AT4G34640, AT3G23580, AT3G02730, AT5G05580, AT1G06290, AT1G37130, AT5G43935, AT3G63520, AT5G24160, AT1G20270, AT5G51890, AT3G62370, AT4G03520, AT5G17000, AT5G58330, AT1G67090, AT1G79440, AT1G31180, AT1G16300, AT1G70760, AT1G08550, AT3G52880, AT3G55970, AT1G71695, AT5G34850, AT5G44070, AT2G31570, AT3G30180, AT5G43850, AT5G20080, AT3…	938	1186	13998	1.47219	0.0217348	0.000878593	0.0256019
GOTERM_BP_FAT	GO:0033554~cellular response to stress	53	3.68824	1.78439e-05	AT1G20620, AT4G32320, AT4G25100, AT4G26850, AT2G26280, AT1G42990, AT3G23580, AT2G26560, AT5G26680, AT2G19480, AT1G28380, AT4G10180, AT1G80420, AT4G02380, AT1G52500, AT1G02670, AT5G41150, AT3G27820, AT3G24170, AT5G51890, AT1G29395, AT4G12720, AT5G15090, AT3G52880, AT1G71695, AT5G01220, AT5G58720, AT4G34460, AT2G02990, AT2G15970, AT5G34850, AT5G44070, AT1G30480, AT1G66730, AT5G41370, AT5G39770, AT5…	938	426	13998	1.85665	0.0249507	0.000971346	0.0294376
GOTERM_BP_FAT	GO:0007623~circadian rhythm	12	0.835073	3.35725e-05	AT1G68050, AT3G46640, AT5G24470, AT4G25100, AT5G37260, AT2G18170, AT2G46790, AT5G61380, AT2G25930, AT1G80820, AT2G46830, AT5G15840	938	39	13998	4.59177	0.0464271	0.00175917	0.0553786
GOTERM_BP_FAT	GO:0009725~response to hormone stimulus	93	6.47182	3.5662e-05	AT1G20450, AT5G59320, AT5G59220, AT5G15960, AT3G04730, AT3G46590, AT1G72770, AT2G05520, AT2G46270, AT4G02890, AT5G20990, AT3G58490, AT5G19140, AT5G63160, AT5G64750, AT1G45249, AT5G62470, AT5G52310, AT1G43160, AT3G59220, AT2G23170, AT5G67480, AT2G42680, AT2G33380, AT1G48000, AT2G26980, AT1G18330, AT1G54100, AT3G57530, AT2G28350, AT5G57560, AT5G15970, AT4G34390, AT5G13330, AT3G51920, AT1G29395, AT1…	938	909	13998	1.5268	0.0492445	0.00180189	0.0588244
GOTERM_BP_FAT	GO:0006790~sulfur metabolic process	27	1.87891	6.91566e-05	AT3G17390, AT1G54040, AT5G44070, AT5G43850, AT1G62540, AT4G21990, AT5G48180, AT1G03160, AT2G29630, AT3G16400, AT2G17640, AT3G03630, AT2G38470, AT3G22740, AT1G02500, AT1G62570, AT3G24170, AT3G59060, AT4G14720, AT4G37770, AT1G59870, AT1G23310, AT1G05010, AT3G22890, AT3G14990, AT5G26000, AT5G01220	938	171	13998	2.3563	0.0932868	0.00337117	0.114044
GOTERM_BP_FAT	GO:0009269~response to desiccation	8	0.556715	9.73874e-05	AT4G39090, AT1G54100, AT5G52310, AT2G39800, AT2G05520, AT2G33380, AT1G76180, AT1G01470	938	18	13998	6.63255	0.12882	0.00458636	0.160563
GOTERM_BP_FAT	GO:0009809~lignin biosynthetic process	12	0.835073	0.000140398	AT2G34770, AT3G17390, AT5G44070, AT4G30470, AT1G09510, AT2G40890, AT5G14700, AT1G12840, AT1G09490, AT4G34230, AT4G37980, AT1G80820	938	45	13998	3.97953	0.1803	0.00639293	0.231398
GOTERM_BP_FAT	GO:0016053~organic acid biosynthetic process	48	3.34029	0.000182443	AT3G17390, AT2G34770, AT2G26540, AT4G26850, AT1G68530, AT3G26900, AT5G43850, AT4G21990, AT2G26560, AT4G33510, AT2G33150, AT5G05580, AT3G45140, AT2G17640, AT1G11790, AT3G12120, AT3G03630, AT1G72520, AT4G23850, AT2G06050, AT3G22740, AT3G25780, AT3G53180, AT4G16760, AT2G35500, AT3G55440, AT1G02500, AT2G39800, AT2G04400, AT1G02205, AT2G31360, AT2G27150, AT4G14720, AT3G44310, AT2G29390, AT5G57800, AT2…	938	408	13998	1.75568	0.227685	0.00804131	0.300596
GOTERM_BP_FAT	GO:0046394~carboxylic acid biosynthetic process	48	3.34029	0.000182443	AT3G17390, AT2G34770, AT2G26540, AT4G26850, AT1G68530, AT3G26900, AT5G43850, AT4G21990, AT2G26560, AT4G33510, AT2G33150, AT5G05580, AT3G45140, AT2G17640, AT1G11790, AT3G12120, AT3G03630, AT1G72520, AT4G23850, AT2G06050, AT3G22740, AT3G25780, AT3G53180, AT4G16760, AT2G35500, AT3G55440, AT1G02500, AT2G39800, AT2G04400, AT1G02205, AT2G31360, AT2G27150, AT4G14720, AT3G44310, AT2G29390, AT5G57800, AT2…	938	408	13998	1.75568	0.227685	0.00804131	0.300596
GOTERM_BP_FAT	GO:0006631~fatty acid metabolic process	30	2.08768	0.000219489	AT2G34770, AT4G29010, AT1G68530, AT2G26560, AT2G33150, AT5G05580, AT3G45140, AT1G06290, AT3G04460, AT2G11810, AT3G12120, AT4G23850, AT2G06050, AT1G72520, AT2G33380, AT3G25780, AT4G16760, AT3G55440, AT1G02205, AT5G65110, AT2G31360, AT2G29390, AT5G57800, AT2G42790, AT1G08550, AT2G04350, AT5G43760, AT1G69640, AT2G45690, AT1G49430	938	214	13998	2.09204	0.267162	0.00937489	0.361531
GOTERM_BP_FAT	GO:0019748~secondary metabolic process	49	3.40988	0.000223628	AT2G34770, AT5G24530, AT3G17390, AT3G52930, AT1G54040, AT4G30210, AT1G62540, AT5G48180, AT3G57020, AT1G78600, AT3G16400, AT2G07050, AT3G63520, AT5G14700, AT1G62570, AT1G12840, AT1G08550, AT1G43620, AT1G06820, AT3G21070, AT2G02990, AT5G41220, AT5G44070, AT2G36460, AT2G47730, AT1G61120, AT1G18270, AT2G38470, AT4G34230, AT2G22990, AT4G37980, AT2G02390, AT3G55440, AT5G11380, AT1G09510, AT2G40890, AT2…	938	423	13998	1.7287	0.271445	0.00927125	0.368337
GOTERM_BP_FAT	GO:0015674~di-, tri-valent inorganic cation transport	13	0.904662	0.000270717	AT5G20230, AT2G38170, AT2G04040, AT3G56240, AT4G29900, AT1G10130, AT5G24380, AT4G37270, AT5G01600, AT1G27770, AT2G47600, AT1G59870, AT5G57110	938	56	13998	3.46432	0.318451	0.0108941	0.445734
GOTERM_BP_FAT	GO:0048511~rhythmic process	12	0.835073	0.00031505	AT1G68050, AT3G46640, AT5G24470, AT4G25100, AT5G37260, AT2G18170, AT2G46790, AT5G61380, AT2G25930, AT1G80820, AT2G46830, AT5G15840	938	49	13998	3.65467	0.359933	0.0123174	0.518551
GOTERM_BP_FAT	GO:0000302~response to reactive oxygen species	22	1.53097	0.000403309	AT1G20620, AT4G32320, AT5G34850, AT4G25100, AT5G36940, AT3G27820, AT5G51890, AT3G56240, AT3G17790, AT1G32230, AT1G07890, AT4G09010, AT1G61120, AT3G49120, AT5G01600, AT2G18170, AT1G20630, AT3G52880, AT3G04120, AT4G02380, AT4G03240, AT5G05410, AT1G71695	938	140	13998	2.34508	0.435153	0.0153193	0.663365
GOTERM_BP_FAT	GO:0016137~glycoside metabolic process	16	1.11343	0.000411132	AT1G54040, AT5G44070, AT5G20830, AT1G62570, AT4G22590, AT5G10100, AT1G62540, AT2G35840, AT5G48180, AT1G60140, AT5G40390, AT5G37180, AT1G59870, AT3G16400, AT1G67140, AT5G26000	938	84	13998	2.84252	0.441378	0.0152064	0.676192
GOTERM_BP_FAT	GO:0055085~transmembrane transport	29	2.01809	0.000498968	AT2G28520, AT5G65380, AT1G78900, AT5G44050, AT3G56240, AT1G08890, AT1G67300, AT5G26340, AT1G75220, AT5G66380, AT4G32260, AT1G11260, AT1G12840, AT2G04040, AT3G42050, AT1G66760, AT5G52450, AT1G08920, AT2G43330, AT1G61890, AT3G05160, AT5G13450, AT1G07140, AT2G18710, AT1G59870, AT2G04050, AT5G27350, AT4G32530, AT1G71140	938	214	13998	2.02231	0.506738	0.0179577	0.820098
GOTERM_BP_FAT	GO:0019438~aromatic compound biosynthetic process	29	2.01809	0.000538056	AT5G24530, AT2G34770, AT3G17390, AT2G02990, AT5G44070, AT2G26540, AT3G26900, AT5G20990, AT1G03160, AT4G33510, AT1G78600, AT2G29630, AT1G11790, AT2G38470, AT4G34230, AT4G37980, AT2G35500, AT1G09510, AT2G40890, AT2G04400, AT5G14700, AT1G12840, AT3G21230, AT1G80820, AT4G30470, AT1G09490, AT1G43620, AT3G14990, AT1G69370	938	215	13998	2.0129	0.533311	0.0188719	0.884074
GOTERM_BP_FAT	GO:0006096~glycolysis	15	1.04384	0.000686254	AT2G36580, AT3G52930, AT3G55440, AT2G36460, AT2G21330, AT5G58330, AT1G13440, AT1G79530, AT4G04040, AT5G56350, AT1G16300, AT1G18270, AT3G08590, AT3G04120, AT3G13930	938	79	13998	2.83353	0.621701	0.0234302	1.12629
GOTERM_BP_FAT	GO:0044273~sulfur compound catabolic process	7	0.487126	0.000817211	AT1G54040, AT5G44070, AT1G59870, AT1G23310, AT3G16400, AT5G48180, AT5G26000	938	18	13998	5.80348	0.685774	0.0271866	1.33985
GOTERM_BP_FAT	GO:0019759~glycosinolate catabolic process	6	0.417537	0.00108743	AT1G54040, AT5G44070, AT1G59870, AT3G16400, AT5G48180, AT5G26000	938	13	13998	6.88765	0.785755	0.0351945	1.77917
GOTERM_BP_FAT	GO:0019762~glucosinolate catabolic process	6	0.417537	0.00108743	AT1G54040, AT5G44070, AT1G59870, AT3G16400, AT5G48180, AT5G26000	938	13	13998	6.88765	0.785755	0.0351945	1.77917
GOTERM_BP_FAT	GO:0016145~S-glycoside catabolic process	6	0.417537	0.00108743	AT1G54040, AT5G44070, AT1G59870, AT3G16400, AT5G48180, AT5G26000	938	13	13998	6.88765	0.785755	0.0351945	1.77917
GOTERM_BP_FAT	GO:0005996~monosaccharide metabolic process	25	1.73974	0.00137343	AT2G36580, AT3G52930, AT2G47650, AT2G31390, AT3G61610, AT2G36460, AT1G79530, AT4G04040, AT5G56350, AT1G63180, AT1G18270, AT3G08590, AT4G34350, AT1G43670, AT3G13930, AT3G55440, AT1G23190, AT2G21330, AT5G58330, AT1G49350, AT5G19220, AT1G13440, AT1G16300, AT5G24420, AT3G04120	938	185	13998	2.01665	0.857172	0.043266	2.24213
GOTERM_BP_FAT	GO:0016139~glycoside catabolic process	6	0.417537	0.00159894	AT1G54040, AT5G44070, AT1G59870, AT3G16400, AT5G48180, AT5G26000	938	14	13998	6.39567	0.896264	0.0491068	2.60573
GOTERM_BP_FAT	GO:0009753~response to jasmonic acid stimulus	22	1.53097	0.00168101	AT4G34460, AT2G02990, AT1G54040, AT2G28900, AT4G26850, AT3G46590, AT4G23600, AT1G19180, AT5G08790, AT1G17380, AT1G32230, AT5G64930, AT3G45140, AT1G72450, AT5G62470, AT5G24770, AT1G61120, AT1G06180, AT3G17860, AT5G37260, AT1G70700, AT2G46830	938	156	13998	2.10456	0.907664	0.0504713	2.73775
GOTERM_BP_FAT	GO:0006006~glucose metabolic process	18	1.25261	0.00179841	AT2G36580, AT3G52930, AT3G55440, AT1G23190, AT2G36460, AT2G21330, AT5G58330, AT5G19220, AT1G13440, AT1G79530, AT4G04040, AT5G56350, AT1G16300, AT1G18270, AT3G08590, AT5G24420, AT3G04120, AT3G13930	938	116	13998	2.31568	0.921827	0.0527863	2.92629
GOTERM_BP_FAT	GO:0042542~response to hydrogen peroxide	18	1.25261	0.00197631	AT1G20620, AT4G32320, AT5G34850, AT5G36940, AT3G27820, AT5G51890, AT3G17790, AT1G32230, AT1G07890, AT4G09010, AT3G49120, AT5G01600, AT2G18170, AT1G20630, AT3G52880, AT3G04120, AT4G03240, AT5G05410, AT1G71695	938	117	13998	2.29588	0.939264	0.0566885	3.21134
GOTERM_BP_FAT	GO:0006633~fatty acid biosynthetic process	22	1.53097	0.00213281	AT2G34770, AT3G55440, AT1G68530, AT1G02205, AT2G31360, AT2G26560, AT2G29390, AT2G33150, AT5G05580, AT5G57800, AT3G45140, AT3G12120, AT2G04350, AT2G06050, AT1G72520, AT4G23850, AT5G43760, AT3G25780, AT4G16760, AT2G45690, AT1G49430, AT1G69640	938	159	13998	2.06485	0.951359	0.0598348	3.46147
GOTERM_BP_FAT	GO:0016052~carbohydrate catabolic process	26	1.80932	0.00245051	AT2G36580, AT3G52930, AT3G23920, AT1G54040, AT5G44070, AT2G36460, AT5G48180, AT4G17090, AT1G79530, AT4G04040, AT1G69830, AT5G56350, AT3G16400, AT1G18270, AT3G08590, AT3G13930, AT3G55440, AT1G10760, AT2G21330, AT5G58330, AT1G13440, AT1G59870, AT1G16300, AT5G24420, AT3G04120, AT5G26000	938	204	13998	1.90198	0.969013	0.0671246	3.96734
GOTERM_BP_FAT	GO:0009808~lignin metabolic process	12	0.835073	0.00363721	AT2G34770, AT3G17390, AT5G44070, AT4G30470, AT1G09510, AT2G40890, AT5G14700, AT1G12840, AT1G09490, AT4G34230, AT4G37980, AT1G80820	938	65	13998	2.75506	0.994256	0.0962208	5.835
GOTERM_BP_FAT	GO:0006575~cellular amino acid derivative metabolic process	32	2.22686	0.00398319	AT3G17390, AT5G24530, AT2G34770, AT2G02990, AT5G44070, AT4G30210, AT3G22200, AT1G78600, AT4G34230, AT2G22990, AT4G37980, AT1G65840, AT1G02500, AT1G09510, AT1G20270, AT2G40890, AT2G04400, AT5G14700, AT3G24170, AT1G12840, AT3G59060, AT3G21230, AT1G80820, AT1G79440, AT4G30470, AT4G37770, AT1G23310, AT1G05010, AT3G02470, AT1G09490, AT1G43620, AT1G69370	938	280	13998	1.70551	0.996488	0.102984	6.37306
GOTERM_BP_FAT	GO:0006007~glucose catabolic process	16	1.11343	0.00417368	AT2G36580, AT3G52930, AT3G55440, AT2G36460, AT2G21330, AT5G58330, AT1G13440, AT1G79530, AT4G04040, AT5G56350, AT1G16300, AT1G18270, AT3G08590, AT5G24420, AT3G04120, AT3G13930	938	105	13998	2.27402	0.997321	0.105725	6.66807
GOTERM_BP_FAT	GO:0046365~monosaccharide catabolic process	16	1.11343	0.00456927	AT2G36580, AT3G52930, AT3G55440, AT2G36460, AT2G21330, AT5G58330, AT1G13440, AT1G79530, AT4G04040, AT5G56350, AT1G16300, AT1G18270, AT3G08590, AT5G24420, AT3G04120, AT3G13930	938	106	13998	2.25256	0.998474	0.11316	7.27793
GOTERM_BP_FAT	GO:0019320~hexose catabolic process	16	1.11343	0.00456927	AT2G36580, AT3G52930, AT3G55440, AT2G36460, AT2G21330, AT5G58330, AT1G13440, AT1G79530, AT4G04040, AT5G56350, AT1G16300, AT1G18270, AT3G08590, AT5G24420, AT3G04120, AT3G13930	938	106	13998	2.25256	0.998474	0.11316	7.27793
GOTERM_BP_FAT	GO:0019318~hexose metabolic process	21	1.46138	0.00472529	AT2G36580, AT3G52930, AT3G55440, AT1G23190, AT3G61610, AT2G36460, AT2G21330, AT5G58330, AT5G19220, AT1G13440, AT1G79530, AT4G04040, AT5G56350, AT1G63180, AT1G16300, AT1G18270, AT3G08590, AT5G24420, AT3G04120, AT1G43670, AT3G13930	938	159	13998	1.97099	0.998778	0.114801	7.51742
GOTERM_BP_FAT	GO:0009165~nucleotide biosynthetic process	22	1.53097	0.00476319	AT4G30190, AT3G21070, AT2G28520, AT1G26130, AT1G12840, AT1G78900, AT3G42050, AT2G23420, AT4G02120, AT4G29900, AT4G20320, AT1G10130, AT5G13450, AT4G37270, AT3G25610, AT1G27770, AT5G59440, AT5G57110, AT3G12670, AT4G32530, AT4G32260, AT5G26667	938	170	13998	1.93124	0.998842	0.113725	7.57551
GOTERM_BP_FAT	GO:0042631~cellular response to water deprivation	4	0.278358	0.00512965	AT2G15970, AT1G78380, AT1G29395, AT4G02380	938	6	13998	9.94883	0.999312	0.119935	8.13542
GOTERM_BP_FAT	GO:0042398~cellular amino acid derivative biosynthetic process	24	1.67015	0.00538252	AT2G34770, AT3G17390, AT5G24530, AT2G02990, AT1G02500, AT5G44070, AT1G09510, AT2G40890, AT2G04400, AT5G14700, AT1G12840, AT3G59060, AT3G21230, AT1G80820, AT1G78600, AT4G30470, AT4G37770, AT1G05010, AT3G02470, AT4G34230, AT1G09490, AT1G43620, AT4G37980, AT1G69370	938	194	13998	1.84617	0.99952	0.123451	8.51992
GOTERM_BP_FAT	GO:0034654~nucleobase, nucleoside, nucleotide and nucleic acid biosynthetic process	23	1.60056	0.0054324	AT4G30190, AT3G21070, AT2G28520, AT1G26130, AT1G12840, AT1G78900, AT3G42050, AT2G23420, AT4G02120, AT1G71750, AT4G29900, AT4G20320, AT1G10130, AT5G13450, AT4G37270, AT3G25610, AT1G27770, AT5G59440, AT5G57110, AT3G12670, AT4G32530, AT4G32260, AT5G26667	938	183	13998	1.8756	0.999553	0.122548	8.59558
GOTERM_BP_FAT	GO:0034404~nucleobase, nucleoside and nucleotide biosynthetic process	23	1.60056	0.0054324	AT4G30190, AT3G21070, AT2G28520, AT1G26130, AT1G12840, AT1G78900, AT3G42050, AT2G23420, AT4G02120, AT1G71750, AT4G29900, AT4G20320, AT1G10130, AT5G13450, AT4G37270, AT3G25610, AT1G27770, AT5G59440, AT5G57110, AT3G12670, AT4G32530, AT4G32260, AT5G26667	938	183	13998	1.8756	0.999553	0.122548	8.59558
GOTERM_BP_FAT	GO:0046351~disaccharide biosynthetic process	8	0.556715	0.00643032	AT5G40390, AT5G37180, AT5G20830, AT4G22590, AT5G10100, AT2G35840, AT4G17090, AT1G60140	938	34	13998	3.51135	0.999892	0.141223	10.0971
GOTERM_BP_FAT	GO:0031407~oxylipin metabolic process	8	0.556715	0.00643032	AT3G45140, AT2G06050, AT1G72520, AT2G33380, AT2G26560, AT3G25780, AT4G16760, AT2G33150	938	34	13998	3.51135	0.999892	0.141223	10.0971
GOTERM_BP_FAT	GO:0051186~cofactor metabolic process	31	2.15727	0.00690138	AT3G52930, AT3G21070, AT2G26540, AT2G36460, AT2G23420, AT5G20990, AT1G53310, AT4G26970, AT3G44880, AT1G78600, AT5G26030, AT1G18270, AT3G10160, AT5G49940, AT3G55440, AT3G55630, AT2G26670, AT3G24170, AT2G44350, AT2G21330, AT1G09430, AT5G58330, AT2G42790, AT3G51820, AT1G23310, AT1G08550, AT5G24420, AT5G55070, AT1G69740, AT1G44446, AT2G28880	938	279	13998	1.65814	0.999945	0.148502	10.7978
GOTERM_BP_FAT	GO:0030258~lipid modification	9	0.626305	0.0069676	AT2G42790, AT4G29010, AT1G06290, AT3G04460, AT4G31780, AT5G65110, AT1G43620, AT4G16760, AT2G33150	938	43	13998	3.12347	0.99995	0.14759	10.8959
GOTERM_BP_FAT	GO:0005984~disaccharide metabolic process	9	0.626305	0.0069676	AT5G40390, AT5G37180, AT5G20830, AT4G22590, AT1G67140, AT5G10100, AT2G35840, AT4G17090, AT1G60140	938	43	13998	3.12347	0.99995	0.14759	10.8959
GOTERM_BP_FAT	GO:0048193~Golgi vesicle transport	11	0.765484	0.00769435	AT3G27530, AT1G27700, AT2G21600, AT4G32640, AT3G29100, AT4G14160, AT5G39510, AT3G18480, AT1G28490, AT1G80500, AT5G16880	938	62	13998	2.64767	0.999982	0.159374	11.9657
GOTERM_BP_FAT	GO:0006833~water transport	4	0.278358	0.00853228	AT3G53420, AT3G61430, AT2G45960, AT1G01620	938	7	13998	8.52757	0.999995	0.172699	13.1843
GOTERM_BP_FAT	GO:0042044~fluid transport	4	0.278358	0.00853228	AT3G53420, AT3G61430, AT2G45960, AT1G01620	938	7	13998	8.52757	0.999995	0.172699	13.1843
GOTERM_BP_FAT	GO:0007568~aging	12	0.835073	0.00890004	AT5G64930, AT5G60360, AT2G02990, AT1G54040, AT1G16460, AT5G24770, AT2G29350, AT4G05320, AT3G48140, AT1G69490, AT3G56240, AT3G52430	938	73	13998	2.45314	0.999997	0.176961	13.7141
GOTERM_BP_FAT	GO:0006635~fatty acid beta-oxidation	7	0.487126	0.00934083	AT2G42790, AT4G29010, AT1G06290, AT3G04460, AT5G65110, AT4G16760, AT2G33150	938	28	13998	3.73081	0.999998	0.18237	14.3451
GOTERM_BP_FAT	GO:0016036~cellular response to phosphate starvation	8	0.556715	0.0103389	AT2G26660, AT3G16785, AT2G02990, AT1G20620, AT2G11810, AT5G36940, AT3G05630, AT1G20630, AT5G01220	938	37	13998	3.22665	1	0.197195	15.7579
GOTERM_BP_FAT	GO:0046164~alcohol catabolic process	16	1.11343	0.0104512	AT2G36580, AT3G52930, AT3G55440, AT2G36460, AT2G21330, AT5G58330, AT1G13440, AT1G79530, AT4G04040, AT5G56350, AT1G16300, AT1G18270, AT3G08590, AT5G24420, AT3G04120, AT3G13930	938	116	13998	2.05838	1	0.196498	15.9154
GOTERM_BP_FAT	GO:0009408~response to heat	17	1.18302	0.0106361	AT3G09440, AT4G37910, AT3G08720, AT4G26850, AT5G57560, AT1G20440, AT1G06460, AT1G79440, AT1G07890, AT5G67030, AT4G26080, AT1G08550, AT2G38470, AT2G40340, AT3G04120, AT5G05410, AT5G02500	938	127	13998	1.9976	1	0.197033	16.1744
GOTERM_BP_FAT	GO:0009636~response to toxin	6	0.417537	0.0109908	AT5G41370, AT4G37270, AT1G45145, AT4G23600, AT1G12110, AT1G37130	938	21	13998	4.26378	1	0.200332	16.6688
GOTERM_BP_FAT	GO:0009699~phenylpropanoid biosynthetic process	17	1.18302	0.0114259	AT2G34770, AT5G24530, AT3G17390, AT2G02990, AT5G44070, AT1G09510, AT2G40890, AT5G14700, AT1G12840, AT3G21230, AT1G80820, AT1G78600, AT4G30470, AT4G34230, AT1G09490, AT1G43620, AT4G37980	938	128	13998	1.98199	1	0.204819	17.2716
GOTERM_BP_FAT	GO:0044272~sulfur compound biosynthetic process	15	1.04384	0.0118741	AT3G17390, AT1G02500, AT1G62570, AT5G43850, AT1G62540, AT4G21990, AT1G03160, AT4G14720, AT2G29630, AT2G17640, AT2G38470, AT3G03630, AT3G22740, AT3G14990, AT5G01220	938	107	13998	2.09204	1	0.209368	17.8883
GOTERM_BP_FAT	GO:0009312~oligosaccharide biosynthetic process	8	0.556715	0.0119604	AT5G40390, AT5G37180, AT5G20830, AT4G22590, AT5G10100, AT2G35840, AT4G17090, AT1G60140	938	38	13998	3.14173	1	0.208162	18.0066
GOTERM_BP_FAT	GO:0044242~cellular lipid catabolic process	10	0.695894	0.0128085	AT2G42790, AT3G63520, AT4G29010, AT1G06290, AT1G30040, AT3G04460, AT3G05630, AT5G65110, AT4G16760, AT2G33150	938	57	13998	2.61811	1	0.218606	19.1601
GOTERM_BP_FAT	GO:0031408~oxylipin biosynthetic process	7	0.487126	0.0131392	AT3G45140, AT2G06050, AT1G72520, AT2G26560, AT3G25780, AT4G16760, AT2G33150	938	30	13998	3.48209	1	0.220975	19.6058
GOTERM_BP_FAT	GO:0046034~ATP metabolic process	15	1.04384	0.0138458	AT4G30190, AT2G28520, AT1G26130, AT1G12840, AT1G78900, AT3G42050, AT4G29900, AT1G10130, AT5G13450, AT4G37270, AT3G25610, AT1G27770, AT5G57110, AT4G32530, AT4G32260	938	109	13998	2.05366	1	0.228772	20.5502
GOTERM_BP_FAT	GO:0006754~ATP biosynthetic process	15	1.04384	0.0138458	AT4G30190, AT2G28520, AT1G26130, AT1G12840, AT1G78900, AT3G42050, AT4G29900, AT1G10130, AT5G13450, AT4G37270, AT3G25610, AT1G27770, AT5G57110, AT4G32530, AT4G32260	938	109	13998	2.05366	1	0.228772	20.5502
GOTERM_BP_FAT	GO:0034440~lipid oxidation	7	0.487126	0.0153941	AT2G42790, AT4G29010, AT1G06290, AT3G04460, AT5G65110, AT4G16760, AT2G33150	938	31	13998	3.36976	1	0.248206	22.5835
GOTERM_BP_FAT	GO:0019395~fatty acid oxidation	7	0.487126	0.0153941	AT2G42790, AT4G29010, AT1G06290, AT3G04460, AT5G65110, AT4G16760, AT2G33150	938	31	13998	3.36976	1	0.248206	22.5835
GOTERM_BP_FAT	GO:0009695~jasmonic acid biosynthetic process	6	0.417537	0.0162688	AT3G45140, AT2G06050, AT1G72520, AT3G25780, AT4G16760, AT2G33150	938	23	13998	3.89302	1	0.257529	23.7106
GOTERM_BP_FAT	GO:0031668~cellular response to extracellular stimulus	12	0.835073	0.0187187	AT1G20620, AT2G02990, AT2G15970, AT5G36940, AT3G05630, AT1G29395, AT2G26660, AT3G16785, AT2G11810, AT1G20630, AT1G78380, AT4G02380, AT5G01220	938	81	13998	2.21085	1	0.2873	26.7855
GOTERM_BP_FAT	GO:0009311~oligosaccharide metabolic process	9	0.626305	0.0191327	AT5G40390, AT5G37180, AT5G20830, AT4G22590, AT1G67140, AT5G10100, AT2G35840, AT4G17090, AT1G60140	938	51	13998	2.63351	1	0.289602	27.2935
GOTERM_BP_FAT	GO:0009657~plastid organization	13	0.904662	0.019419	AT2G07050, AT5G49940, AT5G50920, AT1G03160, AT5G36170, AT2G33150, AT1G75010, AT5G02250, AT1G78600, AT1G58200, AT4G31780, AT5G58140, AT1G06820	938	92	13998	2.10872	1	0.290228	27.6428
GOTERM_BP_FAT	GO:0009205~purine ribonucleoside triphosphate metabolic process	15	1.04384	0.0198793	AT4G30190, AT2G28520, AT1G26130, AT1G12840, AT1G78900, AT3G42050, AT4G29900, AT1G10130, AT5G13450, AT4G37270, AT3G25610, AT1G27770, AT5G57110, AT4G32530, AT4G32260	938	114	13998	1.96358	1	0.29301	28.2012
GOTERM_BP_FAT	GO:0009201~ribonucleoside triphosphate biosynthetic process	15	1.04384	0.0198793	AT4G30190, AT2G28520, AT1G26130, AT1G12840, AT1G78900, AT3G42050, AT4G29900, AT1G10130, AT5G13450, AT4G37270, AT3G25610, AT1G27770, AT5G57110, AT4G32530, AT4G32260	938	114	13998	1.96358	1	0.29301	28.2012
GOTERM_BP_FAT	GO:0009144~purine nucleoside triphosphate metabolic process	15	1.04384	0.0198793	AT4G30190, AT2G28520, AT1G26130, AT1G12840, AT1G78900, AT3G42050, AT4G29900, AT1G10130, AT5G13450, AT4G37270, AT3G25610, AT1G27770, AT5G57110, AT4G32530, AT4G32260	938	114	13998	1.96358	1	0.29301	28.2012
GOTERM_BP_FAT	GO:0009145~purine nucleoside triphosphate biosynthetic process	15	1.04384	0.0198793	AT4G30190, AT2G28520, AT1G26130, AT1G12840, AT1G78900, AT3G42050, AT4G29900, AT1G10130, AT5G13450, AT4G37270, AT3G25610, AT1G27770, AT5G57110, AT4G32530, AT4G32260	938	114	13998	1.96358	1	0.29301	28.2012
GOTERM_BP_FAT	GO:0009199~ribonucleoside triphosphate metabolic process	15	1.04384	0.0198793	AT4G30190, AT2G28520, AT1G26130, AT1G12840, AT1G78900, AT3G42050, AT4G29900, AT1G10130, AT5G13450, AT4G37270, AT3G25610, AT1G27770, AT5G57110, AT4G32530, AT4G32260	938	114	13998	1.96358	1	0.29301	28.2012
GOTERM_BP_FAT	GO:0009206~purine ribonucleoside triphosphate biosynthetic process	15	1.04384	0.0198793	AT4G30190, AT2G28520, AT1G26130, AT1G12840, AT1G78900, AT3G42050, AT4G29900, AT1G10130, AT5G13450, AT4G37270, AT3G25610, AT1G27770, AT5G57110, AT4G32530, AT4G32260	938	114	13998	1.96358	1	0.29301	28.2012
GOTERM_BP_FAT	GO:0008610~lipid biosynthetic process	40	2.78358	0.0199515	AT2G34770, AT1G68530, AT3G30180, AT4G34640, AT2G26560, AT4G01950, AT2G33150, AT5G05580, AT3G45140, AT1G61120, AT2G11810, AT3G12120, AT1G72520, AT4G23850, AT2G06050, AT4G34350, AT3G25780, AT4G16760, AT2G07050, AT3G55440, AT5G11380, AT5G24160, AT5G14700, AT1G02205, AT3G05630, AT2G31360, AT2G27150, AT1G02145, AT4G39800, AT2G29390, AT5G57800, AT5G67030, AT2G04350, AT4G31780, AT5G43760, AT1G06820, AT1…	938	415	13998	1.43838	1	0.290943	28.2885
GOTERM_BP_FAT	GO:0008104~protein localization	47	3.2707	0.0203283	AT2G16950, AT2G28900, AT3G25040, AT5G47200, AT2G31530, AT3G27325, AT5G24650, AT1G27970, AT3G46060, AT5G66160, AT3G54840, AT5G51430, AT3G29100, AT4G26670, AT2G06530, AT3G04460, AT5G58060, AT4G29160, AT5G61500, AT5G16880, AT5G62600, AT5G50920, AT5G62050, AT2G24765, AT2G47170, AT4G32640, AT4G35860, AT1G11890, AT2G46455, AT2G33120, AT3G15980, AT4G30600, AT1G28490, AT3G27530, AT4G19640, AT1G07140, AT2…	938	505	13998	1.3889	1	0.292634	28.742
GOTERM_BP_FAT	GO:0009062~fatty acid catabolic process	7	0.487126	0.0206792	AT2G42790, AT4G29010, AT1G06290, AT3G04460, AT5G65110, AT4G16760, AT2G33150	938	33	13998	3.16554	1	0.293973	29.1619
GOTERM_BP_FAT	GO:0009991~response to extracellular stimulus	13	0.904662	0.0209878	AT1G20620, AT2G02990, AT2G15970, AT5G36940, AT3G05630, AT1G29395, AT2G26660, AT3G16785, AT2G29630, AT2G11810, AT1G20630, AT1G78380, AT4G02380, AT5G01220	938	93	13998	2.08604	1	0.294779	29.5294
GOTERM_BP_FAT	GO:0009142~nucleoside triphosphate biosynthetic process	15	1.04384	0.0212932	AT4G30190, AT2G28520, AT1G26130, AT1G12840, AT1G78900, AT3G42050, AT4G29900, AT1G10130, AT5G13450, AT4G37270, AT3G25610, AT1G27770, AT5G57110, AT4G32530, AT4G32260	938	115	13998	1.94651	1	0.295528	29.8912
GOTERM_BP_FAT	GO:0006811~ion transport	46	3.20111	0.0213295	AT4G30190, AT2G28520, AT4G33530, AT1G69870, AT1G54370, AT5G03380, AT3G51895, AT2G46800, AT1G78900, AT3G56240, AT4G29900, AT5G26240, AT3G56160, AT4G37270, AT1G27770, AT5G01600, AT2G29650, AT3G05220, AT4G32260, AT5G20230, AT1G16460, AT2G38170, AT3G15352, AT5G60800, AT1G12840, AT2G04040, AT3G42050, AT3G27170, AT1G30450, AT5G24380, AT1G10130, AT3G17690, AT1G70300, AT1G01490, AT5G13450, AT5G15090, AT3…	938	493	13998	1.39243	1	0.293141	29.9341
GOTERM_BP_FAT	GO:0008652~cellular amino acid biosynthetic process	21	1.46138	0.0218353	AT3G17390, AT1G02500, AT2G39800, AT3G26900, AT2G04400, AT5G43850, AT4G21990, AT4G14720, AT4G33510, AT2G22910, AT1G31180, AT5G04140, AT2G17640, AT1G11790, AT3G59410, AT3G03630, AT3G22740, AT3G53180, AT5G37600, AT2G35500, AT1G69370	938	184	13998	1.7032	1	0.296193	30.5292
GOTERM_BP_FAT	GO:0046395~carboxylic acid catabolic process	12	0.835073	0.0221011	AT2G42790, AT1G79440, AT4G29010, AT1G06290, AT1G30040, AT2G35120, AT3G04460, AT5G65110, AT3G22200, AT4G16760, AT2G33150, AT4G33150	938	83	13998	2.15758	1	0.296456	30.84
GOTERM_BP_FAT	GO:0016054~organic acid catabolic process	12	0.835073	0.0221011	AT2G42790, AT1G79440, AT4G29010, AT1G06290, AT1G30040, AT2G35120, AT3G04460, AT5G65110, AT3G22200, AT4G16760, AT2G33150, AT4G33150	938	83	13998	2.15758	1	0.296456	30.84
GOTERM_BP_FAT	GO:0015980~energy derivation by oxidation of organic compounds	13	0.904662	0.0226487	AT4G32470, AT3G22370, AT3G15840, AT2G44350, AT5G58330, AT1G53310, AT4G26970, AT2G42790, AT5G19220, AT2G02050, AT5G55070, AT5G11770, AT4G03240	938	94	13998	2.06385	1	0.299861	31.4763
GOTERM_BP_FAT	GO:0009141~nucleoside triphosphate metabolic process	15	1.04384	0.0227813	AT4G30190, AT2G28520, AT1G26130, AT1G12840, AT1G78900, AT3G42050, AT4G29900, AT1G10130, AT5G13450, AT4G37270, AT3G25610, AT1G27770, AT5G57110, AT4G32530, AT4G32260	938	116	13998	1.92973	1	0.298608	31.6294
GOTERM_BP_FAT	GO:0006816~calcium ion transport	6	0.417537	0.0230051	AT4G37270, AT2G38170, AT1G27770, AT5G57110, AT4G29900, AT1G10130	938	25	13998	3.58158	1	0.29838	31.8874
GOTERM_BP_FAT	GO:0009749~response to glucose stimulus	6	0.417537	0.0230051	AT1G28330, AT2G28900, AT4G34390, AT4G24400, AT5G64750, AT1G45249	938	25	13998	3.58158	1	0.29838	31.8874
GOTERM_BP_FAT	GO:0009642~response to light intensity	11	0.765484	0.0230292	AT4G37270, AT5G20230, AT1G07600, AT1G31812, AT2G41430, AT4G04020, AT3G59220, AT2G17840, AT1G01470, AT3G59770, AT5G66570	938	73	13998	2.24871	1	0.295992	31.9151
GOTERM_BP_FAT	GO:0043090~amino acid import	3	0.208768	0.0245251	AT1G58360, AT4G21120, AT5G40780	938	4	13998	11.1924	1	0.309342	33.6149
GOTERM_BP_FAT	GO:0000096~sulfur amino acid metabolic process	11	0.765484	0.0250899	AT3G17390, AT1G02500, AT4G37770, AT1G05010, AT2G17640, AT5G43850, AT3G03630, AT3G59060, AT4G21990, AT3G22740, AT4G14720	938	74	13998	2.21832	1	0.312572	34.2463
GOTERM_BP_FAT	GO:0015979~photosynthesis	20	1.39179	0.0252137	AT2G30570, AT2G21170, AT5G49740, AT2G39470, AT1G53310, AT5G38420, AT5G66570, AT1G67090, AT4G01050, AT2G47940, AT5G39830, AT3G05410, AT3G16140, AT5G01600, AT1G70760, AT1G77090, AT3G61470, AT1G20020, AT5G01530, AT1G08380	938	175	13998	1.70551	1	0.311188	34.3839
GOTERM_BP_FAT	GO:0009743~response to carbohydrate stimulus	22	1.53097	0.0256281	AT2G40140, AT2G36270, AT2G28900, AT2G28350, AT4G34390, AT4G24400, AT1G42990, AT5G08790, AT4G31550, AT5G64750, AT4G31800, AT1G45249, AT5G64930, AT1G28330, AT2G13790, AT4G17230, AT5G67030, AT2G38470, AT3G21630, AT3G04120, AT4G33050, AT3G55980	938	199	13998	1.64981	1	0.312799	34.8426
GOTERM_BP_FAT	GO:0019757~glycosinolate metabolic process	8	0.556715	0.0257009	AT1G54040, AT5G44070, AT1G59870, AT3G16400, AT1G62570, AT1G62540, AT5G48180, AT5G26000	938	44	13998	2.71332	1	0.310927	34.9229
GOTERM_BP_FAT	GO:0019760~glucosinolate metabolic process	8	0.556715	0.0257009	AT1G54040, AT5G44070, AT1G59870, AT3G16400, AT1G62570, AT1G62540, AT5G48180, AT5G26000	938	44	13998	2.71332	1	0.310927	34.9229
GOTERM_BP_FAT	GO:0016143~S-glycoside metabolic process	8	0.556715	0.0257009	AT1G54040, AT5G44070, AT1G59870, AT3G16400, AT1G62570, AT1G62540, AT5G48180, AT5G26000	938	44	13998	2.71332	1	0.310927	34.9229
GOTERM_BP_FAT	GO:0015031~protein transport	45	3.13152	0.0267347	AT2G16950, AT2G28900, AT3G25040, AT5G47200, AT2G31530, AT3G27325, AT5G24650, AT1G27970, AT3G46060, AT5G66160, AT3G54840, AT3G29100, AT4G26670, AT2G06530, AT3G04460, AT5G58060, AT4G29160, AT5G61500, AT5G16880, AT5G62600, AT5G50920, AT5G62050, AT2G24765, AT2G47170, AT4G32640, AT4G35860, AT1G11890, AT2G33120, AT3G15980, AT4G30600, AT1G28490, AT3G27530, AT4G19640, AT1G07140, AT2G18710, AT3G56190, AT4…	938	488	13998	1.37612	1	0.318675	36.0529
GOTERM_BP_FAT	GO:0045184~establishment of protein localization	45	3.13152	0.0267347	AT2G16950, AT2G28900, AT3G25040, AT5G47200, AT2G31530, AT3G27325, AT5G24650, AT1G27970, AT3G46060, AT5G66160, AT3G54840, AT3G29100, AT4G26670, AT2G06530, AT3G04460, AT5G58060, AT4G29160, AT5G61500, AT5G16880, AT5G62600, AT5G50920, AT5G62050, AT2G24765, AT2G47170, AT4G32640, AT4G35860, AT1G11890, AT2G33120, AT3G15980, AT4G30600, AT1G28490, AT3G27530, AT4G19640, AT1G07140, AT2G18710, AT3G56190, AT4…	938	488	13998	1.37612	1	0.318675	36.0529
GOTERM_BP_FAT	GO:0009694~jasmonic acid metabolic process	6	0.417537	0.0269591	AT3G45140, AT2G06050, AT1G72520, AT3G25780, AT4G16760, AT2G33150	938	26	13998	3.44382	1	0.318289	36.2958
GOTERM_BP_FAT	GO:0034284~response to monosaccharide stimulus	6	0.417537	0.0269591	AT1G28330, AT2G28900, AT4G34390, AT4G24400, AT5G64750, AT1G45249	938	26	13998	3.44382	1	0.318289	36.2958
GOTERM_BP_FAT	GO:0009746~response to hexose stimulus	6	0.417537	0.0269591	AT1G28330, AT2G28900, AT4G34390, AT4G24400, AT5G64750, AT1G45249	938	26	13998	3.44382	1	0.318289	36.2958
GOTERM_BP_FAT	GO:0009259~ribonucleotide metabolic process	17	1.18302	0.0280336	AT4G30190, AT2G28520, AT1G26130, AT1G12840, AT1G78900, AT3G42050, AT3G23580, AT4G29900, AT1G10130, AT5G13450, AT4G37270, AT3G25610, AT1G27770, AT5G57110, AT4G32530, AT4G32260, AT5G26667	938	142	13998	1.78659	1	0.326139	37.4465
GOTERM_BP_FAT	GO:0009698~phenylpropanoid metabolic process	19	1.3222	0.0291393	AT2G34770, AT5G24530, AT3G17390, AT2G02990, AT5G44070, AT1G09510, AT4G30210, AT2G40890, AT5G14700, AT1G12840, AT3G21230, AT1G80820, AT1G78600, AT4G30470, AT4G34230, AT1G09490, AT2G22990, AT1G43620, AT4G37980	938	166	13998	1.70808	1	0.334054	38.6104
GOTERM_BP_FAT	GO:0006800~oxygen and reactive oxygen species metabolic process	14	0.974252	0.0300195	AT1G20620, AT4G34460, AT4G32320, AT4G25100, AT5G34850, AT5G36940, AT3G27820, AT5G51890, AT1G79440, AT1G07890, AT4G09010, AT3G49120, AT1G20630, AT3G52880, AT1G71695	938	109	13998	1.91675	1	0.339652	39.5223
GOTERM_BP_FAT	GO:0016192~vesicle-mediated transport	29	2.01809	0.0322482	AT1G80500, AT1G03900, AT3G54840, AT3G29100, AT2G06530, AT5G58060, AT4G29160, AT5G16880, AT2G21600, AT2G47170, AT2G24765, AT4G32640, AT5G35200, AT1G11890, AT2G33120, AT3G15980, AT1G28490, AT3G56110, AT3G27530, AT5G05570, AT1G27700, AT2G27600, AT3G56190, AT4G14160, AT5G39510, AT1G09180, AT1G17730, AT3G18480, AT1G33410, AT3G08530	938	290	13998	1.49232	1	0.357287	41.7746
GOTERM_BP_FAT	GO:0045333~cellular respiration	12	0.835073	0.0324847	AT2G42790, AT2G02050, AT4G32470, AT2G44350, AT3G22370, AT3G15840, AT5G55070, AT5G11770, AT5G58330, AT4G03240, AT1G53310, AT4G26970	938	88	13998	2.03499	1	0.356704	42.0089
GOTERM_BP_FAT	GO:0009309~amine biosynthetic process	22	1.53097	0.0324861	AT3G17390, AT1G02500, AT2G39800, AT3G26900, AT2G04400, AT5G43850, AT4G21990, AT4G14720, AT4G33510, AT2G22910, AT1G31180, AT5G04140, AT2G17640, AT1G11790, AT3G02470, AT3G59410, AT3G03630, AT3G22740, AT3G53180, AT5G37600, AT2G35500, AT1G69370	938	204	13998	1.60937	1	0.35406	42.0104
GOTERM_BP_FAT	GO:0042592~homeostatic process	28	1.9485	0.0330508	AT1G54370, AT1G45145, AT2G46800, AT1G48030, AT3G56240, AT4G21990, AT3G02730, AT5G26240, AT3G17790, AT4G37270, AT3G17880, AT5G01600, AT3G26520, AT2G23170, AT1G43560, AT5G61900, AT2G38170, AT4G37200, AT3G24170, AT5G58640, AT3G16640, AT4G03520, AT4G31240, AT3G47300, AT3G09390, AT1G10130, AT1G12480, AT1G08570	938	278	13998	1.50306	1	0.356386	42.5663
GOTERM_BP_FAT	GO:0006090~pyruvate metabolic process	5	0.347947	0.0344833	AT1G13440, AT3G55440, AT3G04120, AT4G34350, AT3G13930	938	19	13998	3.92717	1	0.366106	43.9542
GOTERM_BP_FAT	GO:0009788~negative regulation of abscisic acid mediated signaling	5	0.347947	0.0344833	AT1G01720, AT4G26080, AT3G11410, AT2G22430, AT5G64750	938	19	13998	3.92717	1	0.366106	43.9542
GOTERM_BP_FAT	GO:0010224~response to UV-B	8	0.556715	0.0355238	AT2G34770, AT3G05210, AT1G67500, AT4G05320, AT4G05050, AT5G03240, AT4G02890, AT5G05410	938	47	13998	2.54013	1	0.372247	44.9424
GOTERM_BP_FAT	GO:0006820~anion transport	11	0.765484	0.0374042	AT1G69870, AT1G16460, AT3G45650, AT5G15090, AT1G12480, AT3G51895, AT4G21120, AT1G12110, AT3G27170, AT1G30450, AT5G26240	938	79	13998	2.07792	1	0.385108	46.687
GOTERM_BP_FAT	GO:0006732~coenzyme metabolic process	21	1.46138	0.0374576	AT3G52930, AT3G21070, AT3G55440, AT3G55630, AT3G24170, AT2G44350, AT2G36460, AT2G23420, AT1G09430, AT5G20990, AT2G21330, AT1G53310, AT5G58330, AT4G26970, AT2G42790, AT1G23310, AT1G18270, AT5G24420, AT5G55070, AT3G10160, AT2G28880	938	195	13998	1.60712	1	0.382865	46.7357
GOTERM_BP_FAT	GO:0051187~cofactor catabolic process	9	0.626305	0.0383347	AT2G42790, AT3G44880, AT2G26670, AT1G23310, AT2G44350, AT5G55070, AT5G58330, AT1G53310, AT4G26970	938	58	13998	2.31568	1	0.387264	47.5309
GOTERM_BP_FAT	GO:0006739~NADP metabolic process	7	0.487126	0.0389099	AT3G52930, AT3G21070, AT3G55440, AT1G18270, AT2G36460, AT5G24420, AT2G21330	938	38	13998	2.74902	1	0.389182	48.0464
GOTERM_BP_FAT	GO:0046907~intracellular transport	37	2.57481	0.0389357	AT5G48970, AT2G16950, AT2G28900, AT3G27325, AT4G27370, AT1G27970, AT1G80500, AT3G54840, AT5G66160, AT5G20490, AT3G29100, AT3G04460, AT5G16880, AT5G62600, AT2G21600, AT5G50920, AT5G62050, AT4G32640, AT2G33120, AT3G15980, AT4G30600, AT1G28490, AT1G80820, AT3G27530, AT1G27700, AT4G27940, AT1G07140, AT3G56190, AT4G14160, AT5G39510, AT3G08960, AT1G34065, AT1G09180, AT1G17730, AT3G18480, AT1G33410, AT1…	938	397	13998	1.39083	1	0.38676	48.0694
GOTERM_BP_FAT	GO:0055069~zinc ion homeostasis	3	0.208768	0.0390758	AT4G37270, AT2G38170, AT2G46800	938	5	13998	8.95394	1	0.385265	48.1942
GOTERM_BP_FAT	GO:0019362~pyridine nucleotide metabolic process	8	0.556715	0.0392817	AT3G52930, AT3G21070, AT3G55440, AT1G18270, AT2G36460, AT5G24420, AT2G23420, AT2G21330	938	48	13998	2.48721	1	0.384302	48.377
GOTERM_BP_FAT	GO:0005986~sucrose biosynthetic process	4	0.278358	0.0417216	AT5G40390, AT5G37180, AT5G20830, AT2G35840	938	12	13998	4.97441	1	0.400347	50.4981
GOTERM_BP_FAT	GO:0048608~reproductive structure development	62	4.31454	0.043053	AT4G21710, AT3G55620, AT3G23920, AT3G63530, AT4G29010, AT3G18290, AT5G65380, AT5G64960, AT1G69490, AT1G03160, AT4G29900, AT4G14510, AT5G20490, AT4G04040, AT5G01600, AT5G63420, AT2G43410, AT3G13490, AT5G67440, AT1G18450, AT2G42560, AT5G10140, AT2G28350, AT5G02250, AT2G32700, AT4G37770, AT1G05010, AT1G01470, AT3G57870, AT4G34460, AT4G02020, AT4G33460, AT2G31530, AT3G01460, AT2G03150, AT1G52690, AT3…	938	731	13998	1.26572	1	0.407645	51.6207
GOTERM_BP_FAT	GO:0006555~methionine metabolic process	8	0.556715	0.04329	AT3G17390, AT1G02500, AT4G37770, AT1G05010, AT5G43850, AT3G59060, AT3G22740, AT4G14720	938	49	13998	2.43645	1	0.406791	51.8181
GOTERM_BP_FAT	GO:0009064~glutamine family amino acid metabolic process	9	0.626305	0.0455835	AT1G65960, AT1G79440, AT2G22910, AT2G39800, AT5G04140, AT3G22200, AT3G53180, AT5G37600, AT2G28880	938	60	13998	2.23849	1	0.420727	53.6889
GOTERM_BP_FAT	GO:0000097~sulfur amino acid biosynthetic process	8	0.556715	0.0475531	AT3G17390, AT1G02500, AT2G17640, AT5G43850, AT3G03630, AT4G21990, AT3G22740, AT4G14720	938	50	13998	2.38772	1	0.431914	55.2408
GOTERM_BP_FAT	GO:0006163~purine nucleotide metabolic process	16	1.11343	0.0476982	AT4G30190, AT2G28520, AT1G26130, AT1G12840, AT1G78900, AT3G42050, AT4G29900, AT1G10130, AT5G13450, AT4G37270, AT3G25610, AT1G27770, AT3G57550, AT5G57110, AT4G32530, AT4G32260	938	140	13998	1.70551	1	0.430296	55.3531
GOTERM_BP_FAT	GO:0006289~nucleotide-excision repair	5	0.347947	0.0479265	AT5G41370, AT3G05210, AT5G50920, AT5G41150, AT1G52500	938	21	13998	3.55315	1	0.42927	55.5294
GOTERM_BP_FAT	GO:0006221~pyrimidine nucleotide biosynthetic process	5	0.347947	0.0479265	AT5G59440, AT3G12670, AT4G02120, AT4G20320, AT5G26667	938	21	13998	3.55315	1	0.42927	55.5294
GOTERM_BP_FAT	GO:0034637~cellular carbohydrate biosynthetic process	20	1.39179	0.0494372	AT3G59100, AT3G55440, AT1G78240, AT5G20830, AT1G62570, AT4G22590, AT5G10100, AT1G62540, AT4G24000, AT2G35840, AT1G60140, AT4G17090, AT4G39800, AT5G40390, AT5G19220, AT2G36850, AT1G13440, AT5G15650, AT5G37180, AT3G04120	938	189	13998	1.57918	1	0.436925	56.6795
GOTERM_BP_FAT	GO:0006778~porphyrin metabolic process	9	0.626305	0.0495229	AT3G51820, AT3G44880, AT1G78600, AT2G26540, AT2G26670, AT5G26030, AT1G08550, AT1G69740, AT1G44446	938	61	13998	2.20179	1	0.434925	56.7439
GOTERM_BP_FAT	GO:0030001~metal ion transport	25	1.73974	0.05121	AT4G33530, AT1G54370, AT5G03380, AT2G46800, AT3G56240, AT4G29900, AT3G56160, AT4G37270, AT5G01600, AT1G27770, AT3G05220, AT2G29650, AT5G20230, AT2G38170, AT5G60800, AT3G15352, AT2G04040, AT1G30450, AT1G10130, AT5G24380, AT1G70300, AT1G01490, AT1G59870, AT2G47600, AT5G57110	938	252	13998	1.48048	1	0.443512	57.9934
GOTERM_BP_FAT	GO:0045116~protein neddylation	4	0.278358	0.0516117	AT4G05320, AT4G05050, AT5G03240, AT4G02890	938	13	13998	4.59177	1	0.443571	58.2859
GOTERM_BP_FAT	GO:0005983~starch catabolic process	4	0.278358	0.0516117	AT3G23920, AT1G69830, AT1G10760, AT4G17090	938	13	13998	4.59177	1	0.443571	58.2859
GOTERM_BP_FAT	GO:0070727~cellular macromolecule localization	29	2.01809	0.051973	AT2G16950, AT2G28900, AT5G44070, AT4G26850, AT3G27325, AT1G27970, AT5G66160, AT5G51430, AT3G29100, AT3G04460, AT5G16880, AT5G62600, AT5G50920, AT5G62050, AT4G32640, AT2G46455, AT3G15980, AT4G30600, AT1G28490, AT3G27530, AT1G07140, AT3G56190, AT1G59870, AT4G14160, AT5G39510, AT1G09180, AT3G08960, AT1G26170, AT3G08530	938	303	13998	1.4283	1	0.44337	58.5473
GOTERM_BP_FAT	GO:0034614~cellular response to reactive oxygen species	12	0.835073	0.0522362	AT1G20620, AT4G32320, AT4G25100, AT5G34850, AT5G36940, AT3G27820, AT5G51890, AT1G07890, AT4G09010, AT3G49120, AT1G20630, AT3G52880, AT1G71695	938	95	13998	1.88504	1	0.442544	58.7368
GOTERM_BP_FAT	GO:0010149~senescence	6	0.417537	0.0529988	AT5G64930, AT1G54040, AT5G24770, AT3G48140, AT1G69490, AT3G52430	938	31	13998	2.88837	1	0.444903	59.2812
GOTERM_BP_FAT	GO:0033013~tetrapyrrole metabolic process	9	0.626305	0.0536763	AT3G51820, AT3G44880, AT1G78600, AT2G26540, AT2G26670, AT5G26030, AT1G08550, AT1G69740, AT1G44446	938	62	13998	2.16628	1	0.446686	59.7592
GOTERM_BP_FAT	GO:0016138~glycoside biosynthetic process	9	0.626305	0.0536763	AT5G40390, AT5G37180, AT5G20830, AT1G62570, AT4G22590, AT5G10100, AT1G62540, AT2G35840, AT1G60140	938	62	13998	2.16628	1	0.446686	59.7592
GOTERM_BP_FAT	GO:0048878~chemical homeostasis	14	0.974252	0.0548452	AT2G38170, AT1G54370, AT2G46800, AT3G16640, AT3G56240, AT3G09390, AT3G17790, AT5G26240, AT1G10130, AT4G37270, AT5G01600, AT3G26520, AT1G12480, AT2G23170	938	119	13998	1.75568	1	0.451484	60.5715
GOTERM_BP_FAT	GO:0009152~purine ribonucleotide biosynthetic process	15	1.04384	0.0553872	AT4G30190, AT2G28520, AT1G26130, AT1G12840, AT1G78900, AT3G42050, AT4G29900, AT1G10130, AT5G13450, AT4G37270, AT3G25610, AT1G27770, AT5G57110, AT4G32530, AT4G32260	938	131	13998	1.70877	1	0.45235	60.9429
GOTERM_BP_FAT	GO:0009150~purine ribonucleotide metabolic process	15	1.04384	0.0553872	AT4G30190, AT2G28520, AT1G26130, AT1G12840, AT1G78900, AT3G42050, AT4G29900, AT1G10130, AT5G13450, AT4G37270, AT3G25610, AT1G27770, AT5G57110, AT4G32530, AT4G32260	938	131	13998	1.70877	1	0.45235	60.9429
GOTERM_BP_FAT	GO:0019725~cellular homeostasis	23	1.60056	0.0555133	AT1G43560, AT2G38170, AT5G61900, AT4G37200, AT1G45145, AT2G46800, AT3G24170, AT1G48030, AT5G58640, AT4G03520, AT4G31240, AT4G21990, AT3G56240, AT3G47300, AT3G09390, AT3G17790, AT3G02730, AT5G26240, AT4G37270, AT3G17880, AT5G01600, AT1G12480, AT1G08570	938	229	13998	1.49884	1	0.450671	61.0288
GOTERM_BP_FAT	GO:0006220~pyrimidine nucleotide metabolic process	5	0.347947	0.0555865	AT5G59440, AT3G12670, AT4G02120, AT4G20320, AT5G26667	938	22	13998	3.39165	1	0.448692	61.0787
GOTERM_BP_FAT	GO:0034599~cellular response to oxidative stress	12	0.835073	0.055598	AT1G20620, AT4G32320, AT4G25100, AT5G34850, AT5G36940, AT3G27820, AT5G51890, AT1G07890, AT4G09010, AT3G49120, AT1G20630, AT3G52880, AT1G71695	938	96	13998	1.86541	1	0.44636	61.0865
GOTERM_BP_FAT	GO:0007030~Golgi organization	3	0.208768	0.0560489	AT5G51430, AT1G78900, AT2G46180	938	6	13998	7.46162	1	0.446701	61.3919
GOTERM_BP_FAT	GO:0006878~cellular copper ion homeostasis	3	0.208768	0.0560489	AT4G37270, AT3G09390, AT3G56240	938	6	13998	7.46162	1	0.446701	61.3919
GOTERM_BP_FAT	GO:0015804~neutral amino acid transport	3	0.208768	0.0560489	AT1G58360, AT2G36590, AT3G55740	938	6	13998	7.46162	1	0.446701	61.3919
GOTERM_BP_FAT	GO:0006812~cation transport	35	2.43563	0.0560681	AT4G30190, AT2G28520, AT4G33530, AT1G54370, AT5G03380, AT2G46800, AT1G78900, AT3G56240, AT4G29900, AT3G56160, AT4G37270, AT1G27770, AT5G01600, AT2G29650, AT3G05220, AT4G32260, AT5G20230, AT2G38170, AT5G60800, AT1G12840, AT3G15352, AT2G04040, AT3G42050, AT1G30450, AT1G10130, AT5G24380, AT1G70300, AT5G13450, AT1G01490, AT1G51610, AT2G47600, AT1G59870, AT5G57110, AT4G32530, AT1G79520	938	383	13998	1.36374	1	0.444455	61.4048
GOTERM_BP_FAT	GO:0015698~inorganic anion transport	8	0.556715	0.0568571	AT1G69870, AT1G16460, AT3G45650, AT3G51895, AT1G12110, AT3G27170, AT1G30450, AT5G26240	938	52	13998	2.29588	1	0.446816	61.9337
GOTERM_BP_FAT	GO:0042744~hydrogen peroxide catabolic process	11	0.765484	0.0570321	AT1G20620, AT4G32320, AT4G09010, AT5G34850, AT1G07890, AT3G49120, AT3G27820, AT5G36940, AT3G52880, AT5G51890, AT1G20630, AT1G71695	938	85	13998	1.93124	1	0.445523	62.0501
GOTERM_BP_FAT	GO:0070301~cellular response to hydrogen peroxide	11	0.765484	0.0570321	AT1G20620, AT4G32320, AT4G09010, AT5G34850, AT1G07890, AT3G49120, AT3G27820, AT5G36940, AT3G52880, AT5G51890, AT1G20630, AT1G71695	938	85	13998	1.93124	1	0.445523	62.0501
GOTERM_BP_FAT	GO:0018130~heterocycle biosynthetic process	15	1.04384	0.0583273	AT2G39800, AT2G26670, AT2G26540, AT2G04400, AT5G20990, AT1G03160, AT1G71750, AT3G51820, AT1G78600, AT2G29630, AT5G26030, AT1G69740, AT1G44446, AT3G14990, AT1G69370	938	132	13998	1.69582	1	0.450794	62.901
GOTERM_BP_FAT	GO:0006281~DNA repair	19	1.3222	0.0595679	AT5G50920, AT1G67500, AT5G41150, AT1G02670, AT2G26280, AT3G24170, AT3G23580, AT1G30480, AT1G66730, AT5G41370, AT5G39770, AT5G26680, AT3G05210, AT2G19480, AT4G10180, AT2G31320, AT1G80420, AT5G58720, AT1G52500	938	181	13998	1.56653	1	0.455641	63.6993
GOTERM_BP_FAT	GO:0042743~hydrogen peroxide metabolic process	11	0.765484	0.0689864	AT1G20620, AT4G32320, AT4G09010, AT5G34850, AT1G07890, AT3G49120, AT3G27820, AT5G36940, AT3G52880, AT5G51890, AT1G20630, AT1G71695	938	88	13998	1.86541	1	0.504853	69.254
GOTERM_BP_FAT	GO:0009644~response to high light intensity	7	0.487126	0.0712418	AT1G07600, AT2G41430, AT4G04020, AT2G17840, AT1G01470, AT3G59770, AT5G66570	938	44	13998	2.37415	1	0.514093	70.4601
GOTERM_BP_FAT	GO:0046496~nicotinamide nucleotide metabolic process	7	0.487126	0.0712418	AT3G52930, AT3G21070, AT3G55440, AT1G18270, AT2G36460, AT5G24420, AT2G21330	938	44	13998	2.37415	1	0.514093	70.4601
GOTERM_BP_FAT	GO:0006769~nicotinamide metabolic process	7	0.487126	0.0712418	AT3G52930, AT3G21070, AT3G55440, AT1G18270, AT2G36460, AT5G24420, AT2G21330	938	44	13998	2.37415	1	0.514093	70.4601
GOTERM_BP_FAT	GO:0022900~electron transport chain	18	1.25261	0.0717382	AT1G22840, AT5G20230, AT1G45145, AT4G32470, AT5G49740, AT3G22370, AT3G15840, AT4G03520, AT2G38960, AT3G02730, AT4G01050, AT2G02050, AT5G67590, AT1G70760, AT1G08570, AT1G20020, AT1G32350, AT5G11770	938	173	13998	1.55271	1	0.514211	70.7195
GOTERM_BP_FAT	GO:0043094~cellular metabolic compound salvage	9	0.626305	0.0724724	AT1G67090, AT2G02050, AT5G04140, AT1G23310, AT5G43850, AT2G23420, AT1G71750, AT4G14720, AT5G38420	938	66	13998	2.03499	1	0.515526	71.0993
GOTERM_BP_FAT	GO:0010150~leaf senescence	5	0.347947	0.0727474	AT5G64930, AT1G54040, AT3G48140, AT1G69490, AT3G52430	938	24	13998	3.10901	1	0.514527	71.2404
GOTERM_BP_FAT	GO:0009637~response to blue light	8	0.556715	0.0727895	AT1G68050, AT1G67090, AT5G20730, AT3G01470, AT3G59220, AT5G58140, AT5G01530, AT5G38420	938	55	13998	2.17065	1	0.512377	71.2619
GOTERM_BP_FAT	GO:0005982~starch metabolic process	6	0.417537	0.0737915	AT5G19220, AT3G23920, AT1G69830, AT1G10760, AT1G67140, AT4G17090	938	34	13998	2.63351	1	0.515012	71.77
GOTERM_BP_FAT	GO:0009787~regulation of abscisic acid mediated signaling	6	0.417537	0.0737915	AT1G01720, AT4G26080, AT3G11410, AT2G22430, AT5G66880, AT5G64750	938	34	13998	2.63351	1	0.515012	71.77
GOTERM_BP_FAT	GO:0044247~cellular polysaccharide catabolic process	4	0.278358	0.0743952	AT3G23920, AT1G69830, AT1G10760, AT4G17090	938	15	13998	3.97953	1	0.515653	72.0721
GOTERM_BP_FAT	GO:0000059~protein import into nucleus, docking	4	0.278358	0.0743952	AT5G62600, AT2G16950, AT3G08960, AT1G26170	938	15	13998	3.97953	1	0.515653	72.0721
GOTERM_BP_FAT	GO:0009593~detection of chemical stimulus	4	0.278358	0.0743952	AT3G51920, AT3G21630, AT5G37780, AT5G25220	938	15	13998	3.97953	1	0.515653	72.0721
GOTERM_BP_FAT	GO:0006164~purine nucleotide biosynthetic process	15	1.04384	0.0746095	AT4G30190, AT2G28520, AT1G26130, AT1G12840, AT1G78900, AT3G42050, AT4G29900, AT1G10130, AT5G13450, AT4G37270, AT3G25610, AT1G27770, AT5G57110, AT4G32530, AT4G32260	938	137	13998	1.63393	1	0.514386	72.1786
GOTERM_BP_FAT	GO:0019374~galactolipid metabolic process	3	0.208768	0.0750556	AT2G11810, AT3G05630, AT4G31780	938	7	13998	6.39567	1	0.514261	72.3991
GOTERM_BP_FAT	GO:0019375~galactolipid biosynthetic process	3	0.208768	0.0750556	AT2G11810, AT3G05630, AT4G31780	938	7	13998	6.39567	1	0.514261	72.3991
GOTERM_BP_FAT	GO:0009228~thiamin biosynthetic process	3	0.208768	0.0750556	AT2G29630, AT1G03160, AT3G14990	938	7	13998	6.39567	1	0.514261	72.3991
GOTERM_BP_FAT	GO:0006094~gluconeogenesis	3	0.208768	0.0750556	AT1G13440, AT3G55440, AT3G04120	938	7	13998	6.39567	1	0.514261	72.3991
GOTERM_BP_FAT	GO:0048585~negative regulation of response to stimulus	9	0.626305	0.0777234	AT3G07650, AT1G59870, AT1G01720, AT4G26080, AT4G10180, AT3G11410, AT3G52430, AT2G22430, AT5G64750	938	67	13998	2.00461	1	0.524768	73.6836
GOTERM_BP_FAT	GO:0015994~chlorophyll metabolic process	7	0.487126	0.0777806	AT3G51820, AT3G44880, AT1G78600, AT2G26540, AT1G08550, AT1G69740, AT1G44446	938	45	13998	2.32139	1	0.522752	73.7105
GOTERM_BP_FAT	GO:0009626~plant-type hypersensitive response	7	0.487126	0.0777806	AT5G64930, AT1G28380, AT5G15090, AT5G61900, AT2G26560, AT4G37980, AT4G12720	938	45	13998	2.32139	1	0.522752	73.7105
GOTERM_BP_FAT	GO:0006733~oxidoreduction coenzyme metabolic process	8	0.556715	0.0786307	AT3G52930, AT3G21070, AT3G55440, AT1G18270, AT2G36460, AT5G24420, AT2G23420, AT2G21330	938	56	13998	2.13189	1	0.524481	74.1076
GOTERM_BP_FAT	GO:0007242~intracellular signaling cascade	64	4.45372	0.0811641	AT5G47200, AT5G15960, AT3G04730, AT1G72770, AT5G20990, AT5G64750, AT1G45249, AT1G43160, AT3G59220, AT4G10180, AT2G46790, AT5G58700, AT2G26980, AT3G57530, AT2G28350, AT4G35860, AT5G13330, AT3G22370, AT3G59060, AT3G51920, AT1G28490, AT4G12720, AT5G20730, AT3G19290, AT2G39250, AT4G02680, AT2G22430, AT3G08510, AT2G47000, AT2G02990, AT4G34460, AT3G25040, AT3G46060, AT1G53910, AT3G52430, AT2G25350, AT5…	938	790	13998	1.20897	1	0.533943	75.2575
GOTERM_BP_FAT	GO:0006098~pentose-phosphate shunt	6	0.417537	0.0815778	AT3G52930, AT3G55440, AT1G18270, AT2G36460, AT5G24420, AT2G21330	938	35	13998	2.55827	1	0.533572	75.4407
GOTERM_BP_FAT	GO:0009867~jasmonic acid mediated signaling pathway	6	0.417537	0.0815778	AT5G64930, AT2G02990, AT4G34460, AT3G17860, AT1G19180, AT1G32230	938	35	13998	2.55827	1	0.533572	75.4407
GOTERM_BP_FAT	GO:0046467~membrane lipid biosynthetic process	5	0.347947	0.0822221	AT2G11810, AT3G05630, AT4G31780, AT1G69640, AT5G01220	938	25	13998	2.98465	1	0.534249	75.7234
GOTERM_BP_FAT	GO:0010193~response to ozone	5	0.347947	0.0822221	AT1G12480, AT2G06050, AT1G72520, AT4G12720, AT1G32230	938	25	13998	2.98465	1	0.534249	75.7234
GOTERM_BP_FAT	GO:0010260~organ senescence	5	0.347947	0.0822221	AT5G64930, AT1G54040, AT3G48140, AT1G69490, AT3G52430	938	25	13998	2.98465	1	0.534249	75.7234
GOTERM_BP_FAT	GO:0006974~response to DNA damage stimulus	19	1.3222	0.0826062	AT5G50920, AT1G67500, AT5G41150, AT1G02670, AT2G26280, AT3G24170, AT3G23580, AT1G30480, AT1G66730, AT5G41370, AT5G39770, AT5G26680, AT3G05210, AT2G19480, AT4G10180, AT2G31320, AT1G80420, AT5G58720, AT1G52500	938	189	13998	1.50022	1	0.53375	75.8905
GOTERM_BP_FAT	GO:0034050~host programmed cell death induced by symbiont	7	0.487126	0.084646	AT5G64930, AT1G28380, AT5G15090, AT5G61900, AT2G26560, AT4G37980, AT4G12720	938	46	13998	2.27093	1	0.540617	76.7599
GOTERM_BP_FAT	GO:0003006~reproductive developmental process	65	4.52331	0.0853542	AT4G21710, AT3G55620, AT3G23920, AT3G63530, AT4G29010, AT3G18290, AT5G65380, AT5G64960, AT1G69490, AT1G03160, AT4G29900, AT4G14510, AT5G20490, AT4G04040, AT5G01600, AT5G63420, AT4G24580, AT2G43410, AT3G13490, AT5G67440, AT1G18450, AT2G42560, AT5G10140, AT2G28350, AT5G57800, AT5G02250, AT2G32700, AT4G37770, AT1G05010, AT1G01470, AT3G57870, AT4G34460, AT4G02020, AT4G33460, AT2G31530, AT3G01460, AT2…	938	807	13998	1.202	1	0.541518	77.0548
GOTERM_BP_FAT	GO:0009260~ribonucleotide biosynthetic process	15	1.04384	0.0856741	AT4G30190, AT2G28520, AT1G26130, AT1G12840, AT1G78900, AT3G42050, AT4G29900, AT1G10130, AT5G13450, AT4G37270, AT3G25610, AT1G27770, AT5G57110, AT4G32530, AT4G32260	938	140	13998	1.59892	1	0.540718	77.1869
GOTERM_BP_FAT	GO:0017038~protein import	10	0.695894	0.0858674	AT5G62600, AT5G50920, AT5G62050, AT1G07140, AT2G16950, AT2G28900, AT3G04460, AT3G08960, AT1G27970, AT1G26170	938	80	13998	1.86541	1	0.539375	77.2663
GOTERM_BP_FAT	GO:0015893~drug transport	10	0.695894	0.0858674	AT5G13750, AT5G65380, AT1G59870, AT2G04050, AT2G04040, AT1G66760, AT5G44050, AT5G52450, AT1G61890, AT1G71140	938	80	13998	1.86541	1	0.539375	77.2663
GOTERM_BP_FAT	GO:0016051~carbohydrate biosynthetic process	24	1.67015	0.0859608	AT3G59100, AT3G55440, AT2G21170, AT1G78240, AT5G20830, AT1G62570, AT4G22590, AT5G10100, AT1G62540, AT4G24000, AT2G35840, AT1G56600, AT1G60140, AT4G17090, AT5G38420, AT4G39800, AT5G40390, AT5G19220, AT2G36850, AT1G13440, AT1G67090, AT5G15650, AT5G37180, AT3G04120	938	254	13998	1.41007	1	0.537611	77.3046
GOTERM_BP_FAT	GO:0010025~wax biosynthetic process	4	0.278358	0.0871826	AT5G57800, AT1G68530, AT1G02205, AT1G49430	938	16	13998	3.73081	1	0.540728	77.8
GOTERM_BP_FAT	GO:0009791~post-embryonic development	68	4.73208	0.088819	AT4G21710, AT3G55620, AT3G23920, AT3G63530, AT5G24470, AT4G29010, AT3G18290, AT5G64960, AT1G69490, AT1G03160, AT4G29900, AT4G14510, AT5G20490, AT4G04040, AT5G01600, AT5G63420, AT2G43410, AT3G13490, AT5G67440, AT1G18450, AT2G42560, AT5G10140, AT2G28350, AT3G57230, AT5G02250, AT2G32700, AT5G20730, AT5G37260, AT1G43620, AT1G01470, AT1G49430, AT3G57870, AT4G34460, AT4G02020, AT4G33460, AT2G31530, AT3…	938	851	13998	1.19246	1	0.54555	78.4476
GOTERM_BP_FAT	GO:0042493~response to drug	10	0.695894	0.0911843	AT5G13750, AT5G65380, AT1G59870, AT2G04050, AT2G04040, AT1G66760, AT5G44050, AT5G52450, AT1G61890, AT1G71140	938	81	13998	1.84238	1	0.553306	79.3524
GOTERM_BP_FAT	GO:0006081~cellular aldehyde metabolic process	5	0.347947	0.0922699	AT1G54100, AT2G31350, AT3G16910, AT4G34350, AT4G26970	938	26	13998	2.86985	1	0.555643	79.7556
GOTERM_BP_FAT	GO:0009817~defense response to fungus, incompatible interaction	5	0.347947	0.0922699	AT4G34460, AT5G45110, AT1G59870, AT3G21630, AT2G39200	938	26	13998	2.86985	1	0.555643	79.7556
GOTERM_BP_FAT	GO:0009084~glutamine family amino acid biosynthetic process	5	0.347947	0.0922699	AT2G22910, AT2G39800, AT5G04140, AT3G53180, AT5G37600	938	26	13998	2.86985	1	0.555643	79.7556
GOTERM_BP_FAT	GO:0009816~defense response to bacterium, incompatible interaction	5	0.347947	0.0922699	AT3G44880, AT5G45110, AT3G52430, AT4G23190, AT1G32230	938	26	13998	2.86985	1	0.555643	79.7556
GOTERM_BP_FAT	GO:0016042~lipid catabolic process	20	1.39179	0.0934264	AT3G63520, AT4G29010, AT1G29670, AT3G05630, AT5G65110, AT2G26560, AT1G53920, AT2G33150, AT2G42790, AT3G16785, AT5G15720, AT1G06290, AT3G55940, AT1G30040, AT3G04460, AT3G08510, AT5G58670, AT4G16760, AT5G58700, AT5G14450	938	205	13998	1.45593	1	0.558234	80.1769
GOTERM_BP_FAT	GO:0016071~mRNA metabolic process	16	1.11343	0.0957467	AT5G23880, AT1G09140, AT2G16940, AT5G09880, AT3G55460, AT3G01540, AT5G64960, AT3G13570, AT1G55310, AT4G21660, AT5G53180, AT1G02840, AT1G60900, AT5G13480, AT1G08370, AT1G60200	938	155	13998	1.54046	1	0.565438	80.9976
GOTERM_BP_FAT	GO:0055070~copper ion homeostasis	3	0.208768	0.0957482	AT4G37270, AT3G09390, AT3G56240	938	8	13998	5.59622	1	0.563333	80.9982
GOTERM_BP_FAT	GO:0006995~cellular response to nitrogen starvation	3	0.208768	0.0957482	AT1G20620, AT5G36940, AT3G05630, AT1G20630	938	8	13998	5.59622	1	0.563333	80.9982
GOTERM_BP_FAT	GO:0002213~defense response to insect	3	0.208768	0.0957482	AT5G24770, AT3G52430, AT4G16760	938	8	13998	5.59622	1	0.563333	80.9982
GOTERM_BP_FAT	GO:0050801~ion homeostasis	11	0.765484	0.0973492	AT4G37270, AT2G38170, AT5G01600, AT1G54370, AT1G12480, AT2G46800, AT3G09390, AT3G56240, AT3G17790, AT5G26240, AT1G10130	938	94	13998	1.74634	1	0.567555	81.5457
GOTERM_BP_FAT	GO:0009820~alkaloid metabolic process	8	0.556715	0.0977352	AT3G52930, AT3G21070, AT3G55440, AT1G18270, AT2G36460, AT5G24420, AT2G21330, AT3G57020	938	59	13998	2.02349	1	0.566977	81.6755
GOTERM_BP_FAT	GO:0009072~aromatic amino acid family metabolic process	8	0.556715	0.0977352	AT1G12050, AT3G26900, AT1G11790, AT2G04400, AT4G33510, AT2G35500, AT1G69370, AT2G02390	938	59	13998	2.02349	1	0.566977	81.6755
GOTERM_BP_FAT	GO:0009624~response to nematode	8	0.556715	0.0977352	AT1G58360, AT2G39010, AT2G29650, AT5G27350, AT5G57110, AT5G61410, AT5G52450, AT1G59740	938	59	13998	2.02349	1	0.566977	81.6755
GOTERM_BP_FAT	GO:0048573~photoperiodism, flowering	6	0.417537	0.0983957	AT5G64930, AT1G18450, AT3G01460, AT2G25930, AT2G35510, AT2G46830	938	37	13998	2.41999	1	0.567471	81.8956
GOTERM_BP_FAT	GO:0040008~regulation of growth	7	0.487126	0.0993421	AT3G63530, AT3G23920, AT4G37490, AT2G26670, AT5G20730, AT3G16640, AT5G52240	938	48	13998	2.17631	1	0.569063	82.2066
GOTERM_BP_FAT	GO:0009109~coenzyme catabolic process	7	0.487126	0.0993421	AT2G42790, AT1G23310, AT2G44350, AT5G55070, AT5G58330, AT1G53310, AT4G26970	938	48	13998	2.17631	1	0.569063	82.2066
