# Supplementary material for: Dynamic regulation of genome-wide pre-mRNA splicing and stress tolerance by the Sm-like protein LSm5 in Arabidopsis
Source: Genome Biol. 2014 Jan 7;15(1):R1. doi: 10.1186/gb-2014-15-1-r1 (PMC4053965; doi:10.1186/gb-2014-15-1-r1)
Supplement: Additional file 26 — Functional category of genes with abnormal splicing in the sad1 mutant under the control conditions. [file gb-2014-15-1-r1-S26.xlsx]

## Sheet: Sheet1
Additional File 26: Functional category of genes with abnormal splicing in the sad1 mutant under the control conditions.
Note: the result was obtained with the DAVID software. p value and fold enrichment of a category can indicate the significance of enrichment for that category.
Category	Term	Count	%	p Value	Genes	List Total	Pop Hits	Pop Total	Fold Enrichment	Bonferroni	Benjamini	FDR
GOTERM_BP_FAT	GO:0009628~response to abiotic stimulus	250	10.1174	1.40433e-24	AT1G75780, AT3G02870, AT2G45790, AT5G47910, AT4G26850, AT2G05520, AT3G60750, AT2G13560, AT1G50010, AT4G10180, AT5G01530, AT5G49230, AT4G30950, AT2G38120, AT1G73660, AT3G03250, AT1G07820, AT1G09530, AT2G36530, AT1G67090, AT3G19290, AT5G39510, AT4G04920, AT4G08500, AT1G65930, AT2G15970, AT4G30650, AT1G68530, AT1G06460, AT5G24270, AT2G37640, AT1G10670, AT5G03280, AT1G08830, AT3G45140, AT1G49300, AT2…	1564	1197	13998	1.86928	2.63874e-21	2.63874e-21	2.3969e-21
GOTERM_BP_FAT	GO:0046686~response to cadmium ion	100	4.04694	1.4417e-21	AT4G19880, AT1G07930, AT4G37870, AT4G24280, AT3G60750, AT3G56070, AT1G50010, AT5G20020, AT5G09650, AT5G47390, AT1G07920, AT2G46280, AT1G70490, AT2G36530, AT1G49760, AT5G20010, AT1G23490, AT2G47470, AT4G08500, AT1G13060, AT1G65930, AT5G44070, AT3G48990, AT3G22200, AT5G56550, AT5G15650, AT3G08590, AT3G20390, AT5G52560, AT1G02500, AT3G55440, AT2G21330, AT5G62700, AT5G60390, AT4G09000, AT5G42020, AT4…	1564	327	13998	2.73704	2.70895e-18	1.35447e-18	2.46068e-18
GOTERM_BP_FAT	GO:0010038~response to metal ion	110	4.45164	3.33919e-21	AT4G19880, AT1G07930, AT4G37870, AT4G24280, AT3G60750, AT3G56070, AT5G19140, AT1G50010, AT5G20020, AT5G09650, AT5G47390, AT1G07920, AT2G46280, AT1G70490, AT2G36530, AT1G49760, AT5G20010, AT1G23490, AT2G47470, AT4G08500, AT1G13060, AT1G65930, AT5G44070, AT3G48990, AT2G46800, AT5G24270, AT3G22200, AT5G56550, AT1G08830, AT5G15650, AT3G08590, AT3G20390, AT5G52560, AT1G02500, AT3G55440, AT2G21330, AT5…	1564	384	13998	2.56384	6.27433e-18	2.09144e-18	5.69929e-18
GOTERM_BP_FAT	GO:0010035~response to inorganic substance	130	5.26103	6.69575e-18	AT4G19880, AT1G07930, AT4G37870, AT4G24280, AT3G60750, AT5G19140, AT3G56070, AT1G50010, AT5G20020, AT5G47390, AT5G09650, AT1G07920, AT2G46280, AT1G70490, AT2G36530, AT1G49760, AT4G20380, AT4G10380, AT5G20010, AT1G23490, AT2G47470, AT4G08500, AT1G13060, AT1G65930, AT5G34850, AT5G44070, AT3G48990, AT2G46800, AT5G24270, AT3G22200, AT5G56550, AT1G08830, AT5G64120, AT4G09010, AT4G00860, AT5G15650, AT3…	1564	540	13998	2.15466	1.25813e-14	3.14533e-15	1.14282e-14
GOTERM_BP_FAT	GO:0006970~response to osmotic stress	104	4.20882	6.20401e-17	AT2G45790, AT5G37850, AT3G60750, AT2G13560, AT1G50010, AT5G09650, AT5G47390, AT3G50500, AT1G06390, AT1G78290, AT5G60920, AT1G04120, AT1G73660, AT3G03250, AT2G46280, AT2G36530, AT4G39090, AT2G40190, AT5G20010, AT3G19290, AT4G04920, AT4G08500, AT1G65930, AT4G30650, AT5G24270, AT5G03280, AT1G51500, AT1G08830, AT3G15950, AT3G59770, AT1G17840, AT1G49300, AT5G15650, AT3G53870, AT1G05850, AT2G17820, AT1…	1564	399	13998	2.33287	2.08611e-13	4.17444e-14	1.88738e-13
GOTERM_BP_FAT	GO:0009651~response to salt stress	95	3.8446	5.36697e-15	AT5G13850, AT1G11910, AT3G52930, AT5G14200, AT1G62380, AT2G45790, AT1G78900, AT3G56240, AT5G37850, AT3G60750, AT2G13560, AT1G50010, AT3G02360, AT5G52310, AT5G09650, AT5G47390, AT4G35830, AT3G50500, AT5G43060, AT1G06390, AT5G62690, AT1G16540, AT5G60920, AT1G54100, AT5G08590, AT1G04120, AT1G73660, AT3G03780, AT2G38170, AT3G03250, AT1G15930, AT5G58003, AT5G07440, AT2G46280, AT2G36530, AT1G56450, AT5…	1564	369	13998	2.30423	1.00133e-11	1.66889e-12	9.09273e-12
GOTERM_BP_FAT	GO:0009266~response to temperature stimulus	86	3.48037	3.61724e-12	AT3G17390, AT3G02870, AT1G20620, AT2G18950, AT3G09440, AT2G27710, AT2G28900, AT4G26850, AT5G47910, AT4G24280, AT5G65050, AT5G52310, AT3G11170, AT3G53990, AT1G16880, AT5G45130, AT2G22540, AT4G38580, AT2G18790, AT5G20250, AT1G16540, AT2G38170, AT1G10760, AT5G57560, AT3G22370, AT1G29395, AT2G36530, AT1G67090, AT1G79440, AT5G02810, AT1G50500, AT3G25770, AT5G43760, AT2G27020, AT4G04920, AT4G08500, AT2…	1564	354	13998	2.17432	6.79675e-09	9.70965e-10	6.17383e-09
GOTERM_BP_FAT	GO:0009617~response to bacterium	66	2.67098	1.11105e-11	AT5G24530, AT2G27040, AT3G26810, AT3G63190, AT1G54040, AT4G26850, AT4G39980, AT5G09650, AT5G48810, AT3G17210, AT3G01480, AT4G32260, AT2G30860, AT1G16540, AT1G26630, AT1G79210, AT1G06680, AT4G35450, AT5G14740, AT4G31550, AT3G12810, AT4G39090, AT1G02120, AT5G15090, AT3G54640, AT1G02860, AT3G55800, AT5G44070, AT5G45110, AT1G27320, AT5G03280, AT2G44490, AT1G08830, AT4G31800, AT1G32230, AT4G15760, AT3…	1564	244	13998	2.42094	2.08767e-08	2.60959e-09	1.89634e-08
GOTERM_BP_FAT	GO:0042742~defense response to bacterium	54	2.18535	3.81812e-11	AT3G63190, AT2G27040, AT1G54040, AT4G26850, AT5G48810, AT5G09650, AT3G17210, AT3G01480, AT4G32260, AT2G30860, AT1G16540, AT1G79210, AT1G26630, AT1G06680, AT4G35450, AT5G14740, AT4G31550, AT3G12810, AT4G39090, AT1G02120, AT5G15090, AT3G54640, AT1G02860, AT3G55800, AT5G44070, AT5G45110, AT1G27320, AT5G03280, AT2G44490, AT1G08830, AT4G31800, AT1G32230, AT1G32060, AT3G26520, AT5G10450, AT4G31750, AT1…	1564	184	13998	2.62667	7.17425e-08	7.97139e-09	6.51674e-08
GOTERM_BP_FAT	GO:0009409~response to cold	62	2.50911	1.04366e-10	AT3G17390, AT3G02870, AT1G20620, AT2G27710, AT2G28900, AT4G24280, AT5G65050, AT3G11170, AT5G52310, AT3G53990, AT1G16880, AT2G18790, AT5G20250, AT1G16540, AT2G38170, AT1G10760, AT5G57560, AT3G22370, AT1G29395, AT2G36530, AT1G67090, AT3G25770, AT5G43760, AT2G27020, AT4G04920, AT4G08500, AT2G15970, AT4G30650, AT2G33800, AT1G68530, AT2G20990, AT1G27320, AT1G76180, AT3G55280, AT3G59770, AT1G32060, AT3…	1564	233	13998	2.38158	1.96104e-07	1.96104e-08	1.78131e-07
GOTERM_BP_FAT	GO:0045184~establishment of protein localization	98	3.96601	7.70907e-09	AT2G45170, AT5G47200, AT3G27325, AT1G79280, AT3G11130, AT5G64410, AT5G08080, AT5G53530, AT5G20020, AT4G26670, AT5G45130, AT3G07680, AT2G36680, AT4G04910, AT4G31480, AT5G57180, AT1G11890, AT4G09720, AT1G16920, AT4G30600, AT2G16640, AT1G70490, AT4G19003, AT5G20010, AT1G23490, AT5G49840, AT5G39510, AT1G17730, AT2G20840, AT5G50460, AT1G05520, AT5G03520, AT1G21900, AT5G24650, AT3G54840, AT4G16370, AT5…	1564	488	13998	1.79736	1.44852e-05	1.31685e-06	1.31578e-05
GOTERM_BP_FAT	GO:0015031~protein transport	98	3.96601	7.70907e-09	AT2G45170, AT5G47200, AT3G27325, AT1G79280, AT3G11130, AT5G64410, AT5G08080, AT5G53530, AT5G20020, AT4G26670, AT5G45130, AT3G07680, AT2G36680, AT4G04910, AT4G31480, AT5G57180, AT1G11890, AT4G09720, AT1G16920, AT4G30600, AT2G16640, AT1G70490, AT4G19003, AT5G20010, AT1G23490, AT5G49840, AT5G39510, AT1G17730, AT2G20840, AT5G50460, AT1G05520, AT5G03520, AT1G21900, AT5G24650, AT3G54840, AT4G16370, AT5…	1564	488	13998	1.79736	1.44852e-05	1.31685e-06	1.31578e-05
GOTERM_BP_FAT	GO:0008104~protein localization	99	4.00648	2.2899e-08	AT2G45170, AT5G47200, AT3G27325, AT1G79280, AT3G11130, AT5G64410, AT5G08080, AT5G53530, AT5G20020, AT4G26670, AT5G45130, AT3G07680, AT2G36680, AT4G04910, AT5G24740, AT4G31480, AT5G57180, AT1G11890, AT4G09720, AT4G30600, AT1G16920, AT2G16640, AT1G70490, AT4G19003, AT5G20010, AT1G23490, AT5G49840, AT5G39510, AT1G17730, AT2G20840, AT5G50460, AT1G05520, AT5G03520, AT1G21900, AT5G24650, AT3G54840, AT4…	1564	505	13998	1.75458	4.30264e-05	3.5856e-06	3.90838e-05
GOTERM_BP_FAT	GO:0015979~photosynthesis	46	1.86159	5.22952e-08	AT3G47470, AT3G55800, AT2G30570, AT1G30380, AT2G21170, AT2G20260, AT1G45474, AT2G39470, AT1G15820, AT2G45770, AT1G53310, AT4G15530, AT4G05180, AT1G32060, AT2G47940, AT4G22890, AT1G20020, AT1G31330, AT4G25080, AT5G01530, AT1G08380, AT2G18790, AT1G52230, AT4G12800, AT1G61520, AT1G06680, AT3G54890, AT1G03630, AT1G22700, AT5G54270, AT5G11450, AT4G27440, AT3G26650, AT4G10340, AT1G67090, AT4G18370, AT3…	1564	175	13998	2.35261	9.82578e-05	7.55864e-06	8.92569e-05
GOTERM_BP_FAT	GO:0006091~generation of precursor metabolites and energy	81	3.27803	1.9096e-07	AT3G47470, AT2G28520, AT3G52930, AT1G45474, AT1G15820, AT1G78900, AT4G01100, AT3G02730, AT1G12000, AT2G47940, AT4G04040, AT4G22890, AT2G21410, AT4G35830, AT3G52730, AT5G01530, AT1G08380, AT4G32260, AT5G39950, AT1G22840, AT4G02580, AT1G06680, AT3G54890, AT1G22700, AT3G22370, AT5G54270, AT4G03520, AT2G36530, AT4G10340, AT5G19220, AT5G16400, AT4G18370, AT1G15120, AT1G70760, AT1G12900, AT2G33040, AT3…	1564	404	13998	1.79446	0.000358749	2.56292e-05	0.000325928
GOTERM_BP_FAT	GO:0022613~ribonucleoprotein complex biogenesis	57	2.30676	1.95652e-07	AT2G34480, AT5G65220, AT3G55620, AT1G09140, AT5G39740, AT3G25520, AT1G51380, AT5G06360, AT3G01540, AT1G02780, AT3G27160, AT5G64140, AT5G11750, AT5G47190, AT3G60245, AT5G03850, AT5G46420, AT5G08180, AT3G53020, AT2G37340, AT2G40510, AT5G20290, AT5G52470, AT3G15190, AT5G56940, AT3G49010, AT5G02250, AT3G44890, AT5G02610, AT3G06700, AT2G19730, AT1G69620, AT2G40360, AT1G63780, AT4G34620, AT3G55280, AT2…	1564	249	13998	2.04882	0.000367563	2.45084e-05	0.000333937
GOTERM_BP_FAT	GO:0006790~sulfur metabolic process	44	1.78066	2.03361e-07	AT3G17390, AT3G02870, AT1G54040, AT1G62380, AT5G44070, AT5G27380, AT4G39940, AT3G19710, AT5G48180, AT4G21990, AT2G44490, AT4G14710, AT5G23010, AT1G12140, AT2G29630, AT3G45640, AT3G59970, AT3G16400, AT2G17640, AT3G03630, AT2G38470, AT3G61440, AT5G28030, AT4G39120, AT5G39950, AT1G62180, AT2G36880, AT1G02500, AT3G03780, AT3G59060, AT4G15560, AT2G20610, AT4G23100, AT4G04610, AT4G37770, AT1G59870, AT1…	1564	171	13998	2.30296	0.000382042	2.38819e-05	0.000347094
GOTERM_BP_FAT	GO:0042254~ribosome biogenesis	55	2.22582	4.20279e-07	AT2G34480, AT5G65220, AT3G55620, AT5G39740, AT3G25520, AT1G51380, AT5G06360, AT3G01540, AT1G02780, AT3G27160, AT5G64140, AT5G11750, AT5G47190, AT3G60245, AT5G03850, AT5G46420, AT5G08180, AT3G53020, AT2G40510, AT5G20290, AT5G52470, AT3G15190, AT5G56940, AT3G49010, AT5G02250, AT3G44890, AT5G02610, AT3G06700, AT2G19730, AT1G69620, AT2G40360, AT1G63780, AT4G34620, AT3G55280, AT2G43460, AT5G27700, AT1…	1564	242	13998	2.03412	0.000789393	4.64521e-05	0.000717326
GOTERM_BP_FAT	GO:0046394~carboxylic acid biosynthetic process	80	3.23756	5.89069e-07	AT3G17390, AT2G34770, AT3G02870, AT2G18950, AT5G14200, AT2G45790, AT4G26850, AT4G39940, AT3G55360, AT4G21990, AT4G33510, AT5G14060, AT4G39980, AT4G25050, AT4G14710, AT2G33150, AT3G11170, AT4G20870, AT5G28840, AT1G11790, AT3G12120, AT4G23850, AT1G67730, AT1G10070, AT2G32440, AT1G62180, AT1G14290, AT4G30950, AT1G16540, AT3G03780, AT4G13430, AT5G54810, AT4G04610, AT4G00400, AT5G21170, AT1G07420, AT3…	1564	408	13998	1.75493	0.00110625	6.14904e-05	0.00100541
GOTERM_BP_FAT	GO:0016053~organic acid biosynthetic process	80	3.23756	5.89069e-07	AT3G17390, AT2G34770, AT3G02870, AT2G18950, AT5G14200, AT2G45790, AT4G26850, AT4G39940, AT3G55360, AT4G21990, AT4G33510, AT5G14060, AT4G39980, AT4G25050, AT4G14710, AT2G33150, AT3G11170, AT4G20870, AT5G28840, AT1G11790, AT3G12120, AT4G23850, AT1G67730, AT1G10070, AT2G32440, AT1G62180, AT1G14290, AT4G30950, AT1G16540, AT3G03780, AT4G13430, AT5G54810, AT4G04610, AT4G00400, AT5G21170, AT1G07420, AT3…	1564	408	13998	1.75493	0.00110625	6.14904e-05	0.00100541
GOTERM_BP_FAT	GO:0070727~cellular macromolecule localization	64	2.59004	6.76033e-07	AT2G28900, AT4G26850, AT3G27325, AT1G79280, AT3G44340, AT1G08190, AT1G27970, AT3G11130, AT5G08080, AT5G53530, AT5G20020, AT5G11710, AT3G07680, AT4G31480, AT3G20000, AT3G59020, AT4G35450, AT5G57180, AT4G09720, AT4G30600, AT3G54300, AT1G16920, AT2G16640, AT3G51310, AT5G20010, AT3G54640, AT5G39510, AT5G50460, AT1G05520, AT4G21160, AT1G51740, AT5G44070, AT3G07160, AT1G21900, AT2G20990, AT2G45770, AT5…	1564	303	13998	1.89046	0.00126946	6.68539e-05	0.00115384
GOTERM_BP_FAT	GO:0044271~nitrogen compound biosynthetic process	94	3.80413	6.9835e-07	AT3G17390, AT4G30190, AT2G28520, AT5G14200, AT3G14930, AT4G39940, AT1G78900, AT4G21990, AT5G20990, AT5G48180, AT4G29900, AT4G33510, AT4G39980, AT5G14060, AT4G14710, AT1G36280, AT5G21930, AT4G27430, AT3G16400, AT1G11790, AT1G23820, AT2G21410, AT1G10070, AT5G51110, AT3G03710, AT4G32260, AT1G62180, AT2G18960, AT1G16540, AT3G03780, AT4G13430, AT5G54810, AT4G04610, AT3G30775, AT3G54640, AT3G01120, AT3…	1564	506	13998	1.66267	0.00131134	6.56079e-05	0.00119193
GOTERM_BP_FAT	GO:0046907~intracellular transport	77	3.11615	1.50894e-06	AT2G28900, AT3G25520, AT3G27325, AT1G79280, AT1G08190, AT1G27970, AT3G44340, AT4G01100, AT3G11130, AT5G08080, AT5G53530, AT5G19760, AT5G20020, AT5G20490, AT5G11710, AT3G07680, AT4G31480, AT3G20000, AT1G17580, AT2G21600, AT5G57180, AT3G59020, AT4G35450, AT4G09720, AT4G30600, AT3G54300, AT1G16920, AT2G16640, AT3G51310, AT1G50500, AT5G20010, AT5G39510, AT1G17730, AT1G52380, AT5G50460, AT4G28710, AT4…	1564	397	13998	1.73592	0.00283129	0.000135005	0.00257542
GOTERM_BP_FAT	GO:0044275~cellular carbohydrate catabolic process	36	1.4569	7.25168e-06	AT3G52930, AT5G26570, AT1G54040, AT5G44070, AT2G36460, AT5G48180, AT2G44490, AT3G02360, AT1G12000, AT1G69830, AT4G04040, AT3G16400, AT5G64860, AT1G18270, AT3G08590, AT4G24620, AT3G55440, AT2G19800, AT1G10760, AT1G53240, AT1G54220, AT4G26520, AT5G44520, AT2G21330, AT2G36530, AT3G26650, AT1G13440, AT5G57655, AT1G59870, AT5G11670, AT1G12900, AT1G04410, AT3G04120, AT3G52200, AT5G35790, AT5G26000	1564	145	13998	2.2221	0.0135335	0.00061917	0.0123764
GOTERM_BP_FAT	GO:0006886~intracellular protein transport	56	2.26629	1.02014e-05	AT2G28900, AT3G27325, AT1G79280, AT3G44340, AT1G08190, AT1G27970, AT3G11130, AT5G08080, AT5G53530, AT5G20020, AT5G11710, AT3G07680, AT4G31480, AT3G20000, AT3G59020, AT4G35450, AT5G57180, AT4G09720, AT4G30600, AT1G16920, AT3G54300, AT2G16640, AT3G51310, AT5G20010, AT5G39510, AT5G50460, AT1G05520, AT4G21160, AT1G51740, AT1G21900, AT2G20990, AT2G45770, AT2G44100, AT2G17380, AT1G67650, AT1G77140, AT4…	1564	274	13998	1.82922	0.0189859	0.000833065	0.0174102
GOTERM_BP_FAT	GO:0010015~root morphogenesis	25	1.01174	2.31196e-05	AT5G43900, AT3G25520, AT3G07780, AT5G46700, AT5G03280, AT5G37850, AT5G48160, AT1G32230, AT4G29040, AT5G20490, AT4G26690, AT1G49240, AT3G62980, AT5G09810, AT1G05850, AT2G38120, AT4G14550, AT3G13870, AT2G22475, AT3G16640, AT5G55920, AT2G34680, AT1G70940, AT1G69040, AT1G18800	1564	88	13998	2.54265	0.0425121	0.00180845	0.0394529
GOTERM_BP_FAT	GO:0034613~cellular protein localization	56	2.26629	3.28887e-05	AT2G28900, AT3G27325, AT1G79280, AT3G44340, AT1G08190, AT1G27970, AT3G11130, AT5G08080, AT5G53530, AT5G20020, AT5G11710, AT3G07680, AT4G31480, AT3G20000, AT3G59020, AT4G35450, AT5G57180, AT4G09720, AT4G30600, AT1G16920, AT3G54300, AT2G16640, AT3G51310, AT5G20010, AT5G39510, AT5G50460, AT1G05520, AT4G21160, AT1G51740, AT1G21900, AT2G20990, AT2G45770, AT2G44100, AT2G17380, AT1G67650, AT1G77140, AT4…	1564	285	13998	1.75862	0.059928	0.0024689	0.0561193
GOTERM_BP_FAT	GO:0044272~sulfur compound biosynthetic process	28	1.13314	3.38171e-05	AT3G17390, AT5G27380, AT4G39940, AT3G19710, AT4G21990, AT4G14710, AT5G23010, AT1G12140, AT3G45640, AT2G29630, AT2G17640, AT3G03630, AT2G38470, AT3G61440, AT5G28030, AT1G62180, AT2G36880, AT1G02500, AT3G03780, AT4G15560, AT2G20610, AT4G04610, AT4G23100, AT3G01120, AT5G54770, AT5G53850, AT3G14990, AT5G23020	1564	107	13998	2.34209	0.0615666	0.00244099	0.057703
GOTERM_BP_FAT	GO:0005982~starch metabolic process	14	0.566572	3.85797e-05	AT3G52180, AT3G55800, AT5G26570, AT1G10760, AT1G10670, AT2G36390, AT5G19220, AT4G18240, AT1G69830, AT5G24300, AT5G64860, AT2G21590, AT4G24620, AT5G03650	1564	34	13998	3.68535	0.0699274	0.00268131	0.0658271
GOTERM_BP_FAT	GO:0019220~regulation of phosphate metabolic process	14	0.566572	7.75456e-05	AT2G20900, AT2G04550, AT2G20050, AT5G23450, AT5G04510, AT2G17520, AT4G30340, AT5G03470, AT2G32710, AT4G36390, AT3G45640, AT5G10480, AT3G50820, AT3G25800	1564	36	13998	3.48061	0.135595	0.00519055	0.132272
GOTERM_BP_FAT	GO:0051174~regulation of phosphorus metabolic process	14	0.566572	7.75456e-05	AT2G20900, AT2G04550, AT2G20050, AT5G23450, AT5G04510, AT2G17520, AT4G30340, AT5G03470, AT2G32710, AT4G36390, AT3G45640, AT5G10480, AT3G50820, AT3G25800	1564	36	13998	3.48061	0.135595	0.00519055	0.132272
GOTERM_BP_FAT	GO:0009853~photorespiration	15	0.607042	0.000113176	AT5G66510, AT3G14420, AT2G13360, AT1G04630, AT3G14415, AT2G35370, AT1G47260, AT1G67090, AT2G02050, AT5G04140, AT1G23310, AT1G80380, AT5G38430, AT5G37510, AT1G68010	1564	42	13998	3.19647	0.191576	0.00730659	0.192992
GOTERM_BP_FAT	GO:0008652~cellular amino acid biosynthetic process	39	1.57831	0.000123199	AT3G17390, AT5G14200, AT4G39940, AT4G21990, AT4G39980, AT5G14060, AT4G33510, AT4G14710, AT2G26300, AT1G11790, AT2G17640, AT3G03630, AT1G10070, AT3G61440, AT5G28030, AT3G53180, AT3G29200, AT1G62180, AT2G36880, AT1G02500, AT3G55610, AT3G03780, AT4G13430, AT5G54810, AT4G04610, AT4G34200, AT1G22410, AT5G04140, AT3G54640, AT3G30775, AT3G01120, AT3G02020, AT5G05730, AT5G53460, AT3G58610, AT3G47340, AT5…	1564	184	13998	1.89704	0.206661	0.00768713	0.210067
GOTERM_BP_FAT	GO:0009309~amine biosynthetic process	42	1.69972	0.000127682	AT3G17390, AT5G14200, AT4G39940, AT4G21990, AT4G39980, AT5G14060, AT4G33510, AT4G14710, AT2G26300, AT1G11790, AT2G17640, AT1G23820, AT3G03630, AT3G61440, AT1G10070, AT5G28030, AT3G53180, AT3G29200, AT1G62180, AT2G36880, AT1G02500, AT3G55610, AT3G03780, AT4G13430, AT5G54810, AT4G04610, AT4G34200, AT1G22410, AT5G04140, AT3G54640, AT3G30775, AT3G01120, AT3G02020, AT3G02470, AT5G05730, AT4G26480, AT5…	1564	204	13998	1.84267	0.213317	0.00770981	0.217703
GOTERM_BP_FAT	GO:0042325~regulation of phosphorylation	13	0.526103	0.00013506	AT2G20900, AT2G04550, AT2G20050, AT5G23450, AT5G04510, AT2G17520, AT4G30340, AT5G03470, AT2G32710, AT4G36390, AT3G45640, AT5G10480, AT3G25800	1564	33	13998	3.52581	0.224149	0.00789973	0.230269
GOTERM_BP_FAT	GO:0009791~post-embryonic development	130	5.26103	0.000148456	AT4G00020, AT3G26810, AT4G29010, AT3G18290, AT4G30200, AT1G79280, AT1G02780, AT4G29900, AT5G20490, AT5G45130, AT1G15750, AT2G18790, AT5G13710, AT3G51550, AT2G38120, AT4G17300, AT5G16715, AT1G09530, AT5G02250, AT1G56200, AT1G43170, AT2G47470, AT5G09900, AT3G28860, AT1G43620, AT5G63800, AT1G70510, AT4G34620, AT1G63700, AT5G48160, AT3G04400, AT2G26300, AT4G26690, AT5G27320, AT5G51230, AT1G72560, AT1…	1564	851	13998	1.36723	0.243437	0.00841798	0.253081
GOTERM_BP_FAT	GO:0010033~response to organic substance	171	6.92028	0.00016706	AT3G26810, AT1G54040, AT5G27380, AT4G26850, AT2G05520, AT1G69530, AT5G25350, AT5G08130, AT5G19140, AT5G65670, AT5G63160, AT5G47390, AT5G45130, AT1G15750, AT3G50500, AT1G06390, AT2G18790, AT5G62920, AT2G38120, AT4G26400, AT2G18300, AT2G04550, AT4G27320, AT1G09530, AT4G31550, AT2G36530, AT1G28330, AT5G47010, AT4G20380, AT2G40190, AT3G19290, AT3G54990, AT3G28860, AT2G22430, AT5G01810, AT2G15970, AT4…	1564	1176	13998	1.30142	0.269431	0.00919079	0.284754
GOTERM_BP_FAT	GO:0009719~response to endogenous stimulus	145	5.86807	0.00021283	AT3G26810, AT1G54040, AT5G27380, AT4G26850, AT1G69530, AT2G05520, AT5G25350, AT5G08130, AT5G19140, AT5G65670, AT5G63160, AT5G47390, AT5G45130, AT1G15750, AT3G50500, AT2G18790, AT1G06390, AT5G62920, AT2G38120, AT2G18300, AT2G04550, AT1G09530, AT2G36530, AT2G40190, AT3G19290, AT3G54990, AT3G28860, AT2G22430, AT5G01810, AT2G15970, AT4G05320, AT1G70510, AT1G53910, AT2G37640, AT5G03280, AT1G51500, AT3…	1564	975	13998	1.33104	0.329647	0.0113621	0.362636
GOTERM_BP_FAT	GO:0009414~response to water deprivation	37	1.49737	0.000223884	AT2G15970, AT5G48870, AT1G33560, AT2G05520, AT4G24020, AT2G45960, AT1G27320, AT1G76180, AT1G32230, AT3G53420, AT3G45140, AT5G52310, AT2G41430, AT3G11410, AT2G38470, AT4G27410, AT1G01620, AT1G05850, AT5G49230, AT2G18960, AT2G17820, AT3G63520, AT1G54100, AT1G07820, AT1G20440, AT5G50720, AT1G29395, AT1G47128, AT4G39090, AT1G15690, AT3G19290, AT1G12110, AT2G30870, AT4G24190, AT1G78380, AT3G06760, AT2…	1564	176	13998	1.88156	0.34343	0.0116188	0.381437
GOTERM_BP_FAT	GO:0016052~carbohydrate catabolic process	41	1.65925	0.000264139	AT3G52930, AT5G26570, AT1G54040, AT5G44070, AT2G36460, AT5G48180, AT2G44490, AT3G02360, AT1G12000, AT1G69830, AT4G04040, AT3G16400, AT5G64860, AT1G18270, AT3G08590, AT4G24620, AT1G05850, AT3G55440, AT2G19800, AT1G10760, AT3G10740, AT1G53240, AT1G54220, AT4G26520, AT5G44520, AT1G68560, AT2G21330, AT3G26650, AT5G49720, AT2G36530, AT1G13440, AT1G19940, AT5G57655, AT5G11670, AT1G59870, AT1G12900, AT1…	1564	204	13998	1.7988	0.391272	0.0133262	0.449875
GOTERM_BP_FAT	GO:0005996~monosaccharide metabolic process	38	1.53784	0.000294691	AT3G52930, AT2G45790, AT4G37870, AT2G31390, AT2G36460, AT3G02360, AT1G12000, AT4G23730, AT4G04040, AT1G18270, AT3G08590, AT1G43670, AT4G34350, AT4G24620, AT3G55440, AT3G10740, AT1G53240, AT1G54220, AT4G26520, AT5G44520, AT1G07110, AT4G15560, AT2G21330, AT3G26650, AT2G36530, AT5G19220, AT1G13440, AT3G10700, AT5G57655, AT3G06580, AT5G11670, AT1G12900, AT1G12780, AT1G04410, AT2G21590, AT3G04120, AT3…	1564	185	13998	1.8384	0.425242	0.0144682	0.501788
GOTERM_BP_FAT	GO:0009415~response to water	38	1.53784	0.000294691	AT2G15970, AT5G48870, AT1G33560, AT2G05520, AT4G24020, AT2G45960, AT1G27320, AT1G76180, AT1G32230, AT1G54410, AT3G53420, AT3G45140, AT5G52310, AT2G41430, AT3G11410, AT2G38470, AT4G27410, AT1G01620, AT1G05850, AT5G49230, AT2G18960, AT2G17820, AT3G63520, AT1G54100, AT1G07820, AT1G20440, AT5G50720, AT1G29395, AT1G47128, AT4G39090, AT1G15690, AT3G19290, AT1G12110, AT2G30870, AT4G24190, AT1G78380, AT3…	1564	185	13998	1.8384	0.425242	0.0144682	0.501788
GOTERM_BP_FAT	GO:0019318~hexose metabolic process	34	1.37596	0.000303731	AT3G52930, AT2G45790, AT4G37870, AT2G36460, AT3G02360, AT1G12000, AT4G23730, AT4G04040, AT1G18270, AT3G08590, AT1G43670, AT4G24620, AT3G55440, AT1G53240, AT1G54220, AT4G26520, AT5G44520, AT1G07110, AT2G21330, AT2G36530, AT3G26650, AT5G19220, AT1G13440, AT3G10700, AT5G57655, AT3G06580, AT5G11670, AT1G12900, AT1G12780, AT1G04410, AT2G21590, AT3G04120, AT3G52200, AT5G35790	1564	159	13998	1.91386	0.434926	0.0145293	0.517143
GOTERM_BP_FAT	GO:0006006~glucose metabolic process	27	1.09268	0.000372269	AT3G52930, AT4G37870, AT2G36460, AT3G02360, AT1G12000, AT4G04040, AT1G18270, AT3G08590, AT4G24620, AT3G55440, AT1G53240, AT1G54220, AT4G26520, AT5G44520, AT2G21330, AT2G36530, AT3G26650, AT5G19220, AT1G13440, AT5G57655, AT5G11670, AT1G12900, AT1G04410, AT2G21590, AT3G04120, AT3G52200, AT5G35790	1564	116	13998	2.08322	0.503228	0.0173385	0.633489
GOTERM_BP_FAT	GO:0000096~sulfur amino acid metabolic process	20	0.809389	0.000373715	AT3G17390, AT2G36880, AT1G02500, AT3G03780, AT1G62380, AT4G39940, AT3G59060, AT4G21990, AT4G14710, AT4G04610, AT4G37770, AT3G59970, AT3G01120, AT1G05010, AT2G17640, AT3G03630, AT3G61440, AT5G28030, AT5G53850, AT1G62180	1564	74	13998	2.41895	0.504576	0.0169844	0.635942
GOTERM_BP_FAT	GO:0009765~photosynthesis, light harvesting	12	0.485633	0.000450746	AT4G10340, AT3G47470, AT2G47940, AT1G61520, AT1G45474, AT4G18370, AT3G54890, AT1G15820, AT3G61470, AT5G54270, AT5G01530, AT1G08380	1564	32	13998	3.3563	0.571362	0.019968	0.76655
GOTERM_BP_FAT	GO:0040007~growth	46	1.86159	0.000565563	AT1G13180, AT1G75780, AT5G43900, AT3G07160, AT2G19760, AT1G68530, AT5G43630, AT2G06850, AT1G71270, AT1G69530, AT2G37640, AT3G22200, AT4G12420, AT1G31420, AT5G05690, AT2G36850, AT4G29040, AT5G54510, AT5G20490, AT5G64340, AT5G57020, AT4G26690, AT1G49240, AT1G05850, AT5G09810, AT1G76850, AT1G17580, AT5G60920, AT5G13530, AT3G10380, AT3G13870, AT1G26770, AT2G28950, AT5G17020, AT1G75750, AT3G16640, AT1…	1564	246	13998	1.6736	0.65458	0.0244177	0.960924
GOTERM_BP_FAT	GO:0006090~pyruvate metabolic process	9	0.364225	0.000577144	AT1G13440, AT3G55440, AT4G37870, AT1G54220, AT3G04120, AT4G15560, AT4G24620, AT4G34350, AT3G52200	1564	19	13998	4.23953	0.662019	0.0243524	0.980509
GOTERM_BP_FAT	GO:0048608~reproductive structure development	111	4.49211	0.000594851	AT4G00020, AT3G26810, AT4G29010, AT3G18290, AT4G30200, AT1G79280, AT1G02780, AT4G29900, AT5G20490, AT5G45130, AT1G15750, AT5G13710, AT4G17300, AT5G16715, AT5G02250, AT1G56200, AT1G43170, AT2G47470, AT5G09900, AT3G28860, AT5G63800, AT1G70510, AT4G34620, AT3G22200, AT1G63700, AT5G48160, AT3G04400, AT5G27320, AT5G51230, AT1G72560, AT1G14400, AT1G55250, AT2G17820, AT1G30330, AT2G18510, AT5G22800, AT5…	1564	731	13998	1.35905	0.673086	0.0245396	1.01045
GOTERM_BP_FAT	GO:0043094~cellular metabolic compound salvage	18	0.72845	0.000717715	AT5G66510, AT3G14420, AT5G37850, AT2G13360, AT1G04630, AT3G14415, AT4G14710, AT2G35370, AT1G47260, AT1G67090, AT2G02050, AT5G04140, AT1G23310, AT1G80380, AT5G38430, AT5G37510, AT1G68010, AT5G53850	1564	66	13998	2.44094	0.740519	0.0289018	1.21795
GOTERM_BP_FAT	GO:0015995~chlorophyll biosynthetic process	12	0.485633	0.000809891	AT5G08280, AT4G27430, AT3G14930, AT1G03630, AT4G01690, AT1G10670, AT4G15560, AT1G69740, AT4G25080, AT1G44446, AT4G27440, AT3G03710	1564	34	13998	3.15887	0.781813	0.0318726	1.37336
GOTERM_BP_FAT	GO:0006511~ubiquitin-dependent protein catabolic process	50	2.02347	0.000852302	AT3G60820, AT4G22285, AT1G75950, AT5G25350, AT4G02890, AT5G21930, AT5G19990, AT1G45050, AT5G05080, AT3G22110, AT3G51260, AT1G78870, AT1G79210, AT3G17000, AT1G56450, AT5G46210, AT2G20580, AT5G45620, AT5G09900, AT3G52590, AT2G27020, AT1G13060, AT3G46460, AT1G53850, AT4G05320, AT5G03240, AT4G05050, AT2G40930, AT2G05840, AT4G29040, AT2G25490, AT1G53750, AT1G14400, AT3G62980, AT5G28540, AT5G20620, AT4…	1564	279	13998	1.60397	0.798539	0.0328274	1.44478
GOTERM_BP_FAT	GO:0000097~sulfur amino acid biosynthetic process	15	0.607042	0.000852646	AT3G17390, AT2G36880, AT1G02500, AT3G03780, AT4G39940, AT4G21990, AT4G14710, AT4G04610, AT3G01120, AT2G17640, AT3G03630, AT3G61440, AT5G28030, AT5G53850, AT1G62180	1564	50	13998	2.68504	0.798669	0.0321811	1.44536
GOTERM_BP_FAT	GO:0016071~mRNA metabolic process	32	1.29502	0.000878616	AT5G38290, AT4G31580, AT1G09140, AT3G01540, AT2G47250, AT3G53460, AT2G22090, AT1G55310, AT4G21660, AT4G24740, AT1G60900, AT5G13480, AT4G00660, AT3G13200, AT5G64200, AT3G03710, AT5G11170, AT1G23400, AT2G37340, AT2G48120, AT3G55460, AT4G36690, AT1G27650, AT2G37220, AT2G17520, AT5G47010, AT3G61860, AT1G02840, AT4G37120, AT3G52120, AT4G24770, AT5G11200	1564	155	13998	1.84777	0.808266	0.0324933	1.48907
GOTERM_BP_FAT	GO:0009657~plastid organization	22	0.890328	0.00102385	AT2G07050, AT5G49940, AT5G50920, AT5G45390, AT1G69390, AT2G48120, AT2G33430, AT2G45770, AT2G36250, AT4G25910, AT3G25690, AT5G36170, AT2G33150, AT5G10490, AT5G02250, AT2G26300, AT3G45780, AT3G47450, AT4G31780, AT5G23120, AT5G58140, AT1G21600	1564	92	13998	2.14025	0.854095	0.0370378	1.7332
GOTERM_BP_FAT	GO:0008380~RNA splicing	25	1.01174	0.00105581	AT5G38290, AT1G09140, AT4G31580, AT1G44910, AT1G07910, AT2G47250, AT3G52250, AT1G55310, AT1G60900, AT3G13200, AT5G64200, AT5G11170, AT1G23400, AT2G37340, AT2G45330, AT3G55460, AT4G36690, AT1G27650, AT5G04430, AT3G61860, AT1G02840, AT4G37120, AT3G52120, AT3G19670, AT5G11200	1564	111	13998	2.01579	0.862608	0.0374521	1.78684
GOTERM_BP_FAT	GO:0006007~glucose catabolic process	24	0.971267	0.00110382	AT3G52930, AT3G55440, AT1G53240, AT1G54220, AT4G26520, AT2G36460, AT5G44520, AT2G21330, AT3G26650, AT2G36530, AT1G13440, AT3G02360, AT1G12000, AT5G57655, AT4G04040, AT5G11670, AT1G12900, AT1G18270, AT1G04410, AT3G08590, AT3G04120, AT4G24620, AT3G52200, AT5G35790	1564	105	13998	2.04574	0.874472	0.0383986	1.86738
GOTERM_BP_FAT	GO:0008361~regulation of cell size	42	1.69972	0.00114837	AT1G13180, AT1G75780, AT5G43900, AT2G19760, AT1G68530, AT2G06850, AT1G71270, AT1G69530, AT1G10670, AT2G37640, AT3G22200, AT4G12420, AT1G31420, AT5G05690, AT5G54510, AT5G20490, AT5G64340, AT4G26690, AT1G49240, AT1G05850, AT5G09810, AT1G76850, AT1G17580, AT5G60920, AT3G10380, AT3G13870, AT1G26770, AT2G28950, AT5G17020, AT1G75750, AT3G16640, AT5G08790, AT1G70940, AT5G49720, AT3G54920, AT4G36480, AT3…	1564	226	13998	1.6633	0.884562	0.0391931	1.94204
GOTERM_BP_FAT	GO:0046365~monosaccharide catabolic process	24	0.971267	0.00126382	AT3G52930, AT3G55440, AT1G53240, AT1G54220, AT4G26520, AT2G36460, AT5G44520, AT2G21330, AT3G26650, AT2G36530, AT1G13440, AT3G02360, AT1G12000, AT5G57655, AT4G04040, AT5G11670, AT1G12900, AT1G18270, AT1G04410, AT3G08590, AT3G04120, AT4G24620, AT3G52200, AT5G35790	1564	106	13998	2.02644	0.907099	0.042284	2.13531
GOTERM_BP_FAT	GO:0019320~hexose catabolic process	24	0.971267	0.00126382	AT3G52930, AT3G55440, AT1G53240, AT1G54220, AT4G26520, AT2G36460, AT5G44520, AT2G21330, AT3G26650, AT2G36530, AT1G13440, AT3G02360, AT1G12000, AT5G57655, AT4G04040, AT5G11670, AT1G12900, AT1G18270, AT1G04410, AT3G08590, AT3G04120, AT4G24620, AT3G52200, AT5G35790	1564	106	13998	2.02644	0.907099	0.042284	2.13531
GOTERM_BP_FAT	GO:0043085~positive regulation of catalytic activity	11	0.445164	0.00142663	AT3G48360, AT5G16400, AT2G20900, AT3G45640, AT5G04140, AT5G23450, AT4G03520, AT5G04510, AT4G30340, AT2G17520, AT3G02730	1564	31	13998	3.17585	0.931612	0.0467736	2.40725
GOTERM_BP_FAT	GO:0051338~regulation of transferase activity	11	0.445164	0.00142663	AT2G32710, AT3G48360, AT4G36390, AT2G20900, AT3G45640, AT5G04140, AT2G04550, AT5G23450, AT5G04510, AT4G30340, AT2G17520	1564	31	13998	3.17585	0.931612	0.0467736	2.40725
GOTERM_BP_FAT	GO:0051347~positive regulation of transferase activity	8	0.323756	0.00150648	AT3G48360, AT2G20900, AT3G45640, AT5G04140, AT5G23450, AT5G04510, AT4G30340, AT2G17520	1564	17	13998	4.21182	0.941153	0.0484836	2.54036
GOTERM_BP_FAT	GO:0009725~response to hormone stimulus	131	5.3015	0.0015272	AT3G26810, AT1G69530, AT2G05520, AT5G25350, AT5G08130, AT5G19140, AT5G65670, AT5G63160, AT5G47390, AT5G45130, AT1G15750, AT3G50500, AT1G06390, AT5G62920, AT2G38120, AT2G18300, AT2G04550, AT1G09530, AT2G36530, AT2G40190, AT3G19290, AT3G54990, AT3G28860, AT2G22430, AT5G01810, AT2G15970, AT4G05320, AT1G70510, AT1G53910, AT2G37640, AT5G03280, AT1G51500, AT1G17840, AT2G26300, AT5G27320, AT3G14050, AT3…	1564	909	13998	1.28984	0.943403	0.0483081	2.57488
GOTERM_BP_FAT	GO:0009408~response to heat	27	1.09268	0.00155585	AT3G09440, AT5G47910, AT4G26850, AT4G24280, AT1G06460, AT5G03280, AT4G29040, AT5G45130, AT2G38470, AT5G28540, AT1G05850, AT4G38580, AT5G02500, AT1G16540, AT4G26840, AT4G37910, AT5G57560, AT1G20440, AT5G42020, AT1G79440, AT4G23100, AT1G50500, AT1G07890, AT1G09080, AT2G39770, AT3G04120, AT3G10800	1564	127	13998	1.90278	0.946373	0.0483789	2.62257
GOTERM_BP_FAT	GO:0009611~response to wounding	30	1.21408	0.00158047	AT2G02990, AT2G28900, AT2G20990, AT5G03280, AT4G39980, AT2G33150, AT3G45140, AT1G19660, AT1G17840, AT3G45640, AT3G14050, AT5G54640, AT3G24550, AT5G09810, AT1G21610, AT3G13790, AT1G26630, AT5G01650, AT2G39940, AT5G54170, AT5G08790, AT4G21670, AT2G28290, AT4G16990, AT1G72450, AT1G74950, AT3G61060, AT5G05730, AT2G30490, AT4G08500	1564	147	13998	1.82656	0.948802	0.0483275	2.66356
GOTERM_BP_FAT	GO:0006979~response to oxidative stress	50	2.02347	0.00159255	AT1G20620, AT5G60640, AT4G25100, AT3G44340, AT3G56240, AT3G13750, AT5G59880, AT5G59080, AT4G02580, AT2G37130, AT5G41150, AT1G27350, AT3G55460, AT5G39610, AT4G03520, AT5G54810, AT2G14170, AT4G20380, AT3G30775, AT1G23310, AT1G35720, AT5G34850, AT1G56340, AT4G30170, AT5G03280, AT3G22200, AT5G56550, AT1G08830, AT3G55280, AT5G64120, AT1G32230, AT4G09010, AT1G49300, AT4G00860, AT3G45640, AT2G39460, AT1…	1564	287	13998	1.55926	0.949952	0.0479091	2.68364
GOTERM_BP_FAT	GO:0003006~reproductive developmental process	118	4.77539	0.00161766	AT4G00020, AT3G26810, AT4G29010, AT3G18290, AT4G30200, AT1G79280, AT1G02780, AT4G29900, AT5G20490, AT5G45130, AT1G15750, AT5G13710, AT4G17300, AT5G16715, AT5G02250, AT1G56200, AT1G43170, AT2G47470, AT5G09900, AT3G28860, AT5G63800, AT1G70510, AT4G34620, AT3G22200, AT1G63700, AT5G48160, AT3G04400, AT5G27320, AT5G51230, AT1G72560, AT1G14400, AT1G55250, AT2G17820, AT3G10380, AT1G30330, AT2G18510, AT5…	1564	807	13998	1.30869	0.952263	0.0478811	2.72542
GOTERM_BP_FAT	GO:0019762~glucosinolate catabolic process	7	0.283286	0.00164267	AT1G54040, AT5G44070, AT1G59870, AT3G16400, AT5G48180, AT2G44490, AT5G26000	1564	13	13998	4.8193	0.954457	0.0478507	2.76699
GOTERM_BP_FAT	GO:0019759~glycosinolate catabolic process	7	0.283286	0.00164267	AT1G54040, AT5G44070, AT1G59870, AT3G16400, AT5G48180, AT2G44490, AT5G26000	1564	13	13998	4.8193	0.954457	0.0478507	2.76699
GOTERM_BP_FAT	GO:0016145~S-glycoside catabolic process	7	0.283286	0.00164267	AT1G54040, AT5G44070, AT1G59870, AT3G16400, AT5G48180, AT2G44490, AT5G26000	1564	13	13998	4.8193	0.954457	0.0478507	2.76699
GOTERM_BP_FAT	GO:0032535~regulation of cellular component size	43	1.74019	0.00175247	AT1G13180, AT1G75780, AT5G43900, AT2G19760, AT1G68530, AT2G06850, AT1G71270, AT1G69530, AT1G10670, AT2G37640, AT3G22200, AT4G12420, AT1G31420, AT5G05690, AT5G54510, AT5G20490, AT5G64340, AT4G26690, AT1G49240, AT1G05850, AT5G09810, AT1G76850, AT1G17580, AT5G60920, AT3G10380, AT3G13870, AT1G26770, AT2G28950, AT5G17020, AT1G75750, AT3G57410, AT3G16640, AT5G08790, AT1G70940, AT5G49720, AT3G54920, AT4…	1564	238	13998	1.61704	0.962961	0.050193	2.94935
GOTERM_BP_FAT	GO:0010154~fruit development	72	2.9138	0.001786	AT4G00020, AT4G21710, AT3G55620, AT2G34090, AT3G18290, AT4G00060, AT5G19620, AT3G07780, AT3G18390, AT1G02780, AT4G13940, AT1G04630, AT5G20490, AT4G04040, AT2G22870, AT3G02660, AT5G45130, AT1G15750, AT4G26300, AT4G01560, AT5G13710, AT1G17580, AT2G45330, AT5G16715, AT1G30490, AT1G79350, AT5G55940, AT1G69040, AT5G02250, AT5G46210, AT1G56200, AT1G43170, AT2G47470, AT3G52590, AT5G09900, AT1G80410, AT1…	1564	452	13998	1.42568	0.965226	0.0503628	3.00498
GOTERM_BP_FAT	GO:0021700~developmental maturation	14	0.566572	0.0018042	AT3G26810, AT2G38120, AT5G43900, AT2G22475, AT1G34210, AT3G16640, AT1G12820, AT5G03280, AT1G70940, AT5G20490, AT4G26690, AT1G49240, AT3G62980, AT5G09810	1564	48	13998	2.61045	0.966397	0.0501122	3.03516
GOTERM_BP_FAT	GO:0006397~mRNA processing	28	1.13314	0.00182981	AT5G38290, AT1G09140, AT4G31580, AT2G47250, AT3G53460, AT1G55310, AT4G21660, AT4G24740, AT1G60900, AT5G13480, AT4G00660, AT3G13200, AT5G64200, AT5G11170, AT1G23400, AT2G37340, AT2G48120, AT3G55460, AT4G36690, AT1G27650, AT2G37220, AT2G17520, AT3G61860, AT1G02840, AT4G37120, AT3G52120, AT4G24770, AT5G11200	1564	135	13998	1.85632	0.967979	0.0500668	3.07761
GOTERM_BP_FAT	GO:0044093~positive regulation of molecular function	11	0.445164	0.00187022	AT3G48360, AT5G16400, AT2G20900, AT3G45640, AT5G04140, AT5G23450, AT4G03520, AT5G04510, AT4G30340, AT2G17520, AT3G02730	1564	32	13998	3.07661	0.970324	0.0504118	3.14455
GOTERM_BP_FAT	GO:0016137~glycoside metabolic process	20	0.809389	0.00194878	AT3G55800, AT1G54040, AT3G03250, AT5G44070, AT4G10120, AT1G70290, AT3G19710, AT5G48180, AT2G44490, AT1G60140, AT1G06410, AT3G52340, AT5G23010, AT2G20610, AT4G23100, AT1G12140, AT1G59870, AT3G16400, AT5G23020, AT5G26000	1564	84	13998	2.13098	0.974404	0.0517346	3.2746
GOTERM_BP_FAT	GO:0046164~alcohol catabolic process	25	1.01174	0.00199325	AT3G52930, AT2G36460, AT3G02360, AT1G12000, AT4G04040, AT1G18270, AT3G08590, AT4G24620, AT3G55440, AT2G19800, AT1G53240, AT1G54220, AT4G26520, AT5G44520, AT2G21330, AT2G36530, AT3G26650, AT1G13440, AT5G57655, AT5G11670, AT1G12900, AT1G04410, AT3G04120, AT3G52200, AT5G35790	1564	116	13998	1.92891	0.97646	0.0521488	3.34812
GOTERM_BP_FAT	GO:0009793~embryonic development ending in seed dormancy	61	2.46864	0.00209237	AT4G00020, AT4G21710, AT2G34090, AT3G55620, AT3G18290, AT4G00060, AT5G19620, AT3G07780, AT3G18390, AT1G02780, AT4G13940, AT1G04630, AT4G04040, AT2G22870, AT3G02660, AT1G15750, AT4G26300, AT4G01560, AT5G13710, AT2G45330, AT5G16715, AT1G30490, AT1G79350, AT5G55940, AT1G69040, AT5G02250, AT5G46210, AT1G56200, AT1G43170, AT2G47470, AT3G52590, AT5G09900, AT1G80410, AT1G05190, AT4G04350, AT4G34620, AT2…	1564	372	13998	1.46763	0.980468	0.0539239	3.51184
GOTERM_BP_FAT	GO:0048511~rhythmic process	14	0.566572	0.00220905	AT3G48360, AT4G25100, AT5G24470, AT2G37130, AT4G21960, AT3G22380, AT5G61380, AT5G64120, AT5G02810, AT2G21660, AT5G60100, AT4G04920, AT3G04910, AT2G18790	1564	49	13998	2.55718	0.98432	0.0560799	3.7042
GOTERM_BP_FAT	GO:0052543~callose deposition in cell wall	8	0.323756	0.00222957	AT4G23100, AT5G44070, AT3G07160, AT1G59870, AT4G26850, AT3G54640, AT5G03280, AT2G44490	1564	18	13998	3.97783	0.984915	0.0558333	3.738
GOTERM_BP_FAT	GO:0044273~sulfur compound catabolic process	8	0.323756	0.00222957	AT1G54040, AT5G44070, AT1G59870, AT1G23310, AT3G16400, AT5G48180, AT2G44490, AT5G26000	1564	18	13998	3.97783	0.984915	0.0558333	3.738
GOTERM_BP_FAT	GO:0019684~photosynthesis, light reaction	20	0.809389	0.00225262	AT3G47470, AT4G12800, AT1G61520, AT1G06680, AT1G45474, AT3G54890, AT1G15820, AT1G22700, AT2G45770, AT5G54270, AT4G10340, AT2G47940, AT4G18370, AT1G70760, AT4G22890, AT3G61470, AT5G01530, AT3G50820, AT1G08380, AT1G60600	1564	85	13998	2.10591	0.985556	0.0556541	3.77595
GOTERM_BP_FAT	GO:0006096~glycolysis	19	0.768919	0.00232269	AT3G52930, AT3G55440, AT1G53240, AT1G54220, AT4G26520, AT2G36460, AT2G21330, AT2G36530, AT3G26650, AT1G13440, AT1G12000, AT4G04040, AT1G12900, AT1G18270, AT1G04410, AT3G08590, AT3G04120, AT4G24620, AT3G52200	1564	79	13998	2.15256	0.987341	0.0565942	3.89122
GOTERM_BP_FAT	GO:0009637~response to blue light	15	0.607042	0.00232381	AT2G21150, AT3G54890, AT1G09570, AT4G10340, AT2G30520, AT1G67090, AT2G26300, AT3G45780, AT3G59220, AT5G38430, AT5G58140, AT3G28860, AT5G01530, AT2G18790, AT5G49230	1564	55	13998	2.44094	0.987368	0.0558971	3.89307
GOTERM_BP_FAT	GO:0016143~S-glycoside metabolic process	13	0.526103	0.0025083	AT1G54040, AT5G44070, AT3G19710, AT5G48180, AT2G44490, AT5G23010, AT2G20610, AT4G23100, AT1G12140, AT1G59870, AT3G16400, AT5G23020, AT5G26000	1564	44	13998	2.64436	0.991076	0.0594457	4.19594
GOTERM_BP_FAT	GO:0019757~glycosinolate metabolic process	13	0.526103	0.0025083	AT1G54040, AT5G44070, AT3G19710, AT5G48180, AT2G44490, AT5G23010, AT2G20610, AT4G23100, AT1G12140, AT1G59870, AT3G16400, AT5G23020, AT5G26000	1564	44	13998	2.64436	0.991076	0.0594457	4.19594
GOTERM_BP_FAT	GO:0019760~glucosinolate metabolic process	13	0.526103	0.0025083	AT1G54040, AT5G44070, AT3G19710, AT5G48180, AT2G44490, AT5G23010, AT2G20610, AT4G23100, AT1G12140, AT1G59870, AT3G16400, AT5G23020, AT5G26000	1564	44	13998	2.64436	0.991076	0.0594457	4.19594
GOTERM_BP_FAT	GO:0051186~cofactor metabolic process	48	1.94253	0.00258112	AT3G52930, AT4G35260, AT5G27380, AT3G14930, AT2G36460, AT1G10670, AT5G20990, AT5G37850, AT4G25910, AT1G53310, AT5G40850, AT3G02360, AT4G27430, AT1G18270, AT4G35830, AT3G24200, AT4G25080, AT3G03710, AT1G76490, AT5G08280, AT5G49940, AT1G16540, AT3G55440, AT3G55630, AT1G53240, AT1G03630, AT5G44520, AT4G26520, AT1G09430, AT2G21330, AT4G15560, AT1G01710, AT4G27440, AT4G23100, AT5G57655, AT1G23310, AT5…	1564	279	13998	1.53981	0.99222	0.0603604	4.31525
GOTERM_BP_FAT	GO:0034976~response to endoplasmic reticulum stress	7	0.283286	0.00260483	AT5G42020, AT2G02810, AT1G21750, AT2G47470, AT1G04980, AT3G10800, AT2G17520	1564	14	13998	4.47506	0.99256	0.0601511	4.35406
GOTERM_BP_FAT	GO:0016139~glycoside catabolic process	7	0.283286	0.00260483	AT1G54040, AT5G44070, AT1G59870, AT3G16400, AT5G48180, AT2G44490, AT5G26000	1564	14	13998	4.47506	0.99256	0.0601511	4.35406
GOTERM_BP_FAT	GO:0048589~developmental growth	34	1.37596	0.00278618	AT1G75780, AT5G43900, AT3G07160, AT1G68530, AT2G19760, AT2G06850, AT1G69530, AT1G71270, AT2G37640, AT3G22200, AT4G12420, AT1G31420, AT5G05690, AT2G36850, AT4G29040, AT5G54510, AT5G20490, AT5G64340, AT4G26690, AT1G49240, AT5G09810, AT1G76850, AT5G13530, AT3G10380, AT1G26770, AT3G13870, AT2G28950, AT5G17020, AT1G75750, AT3G16640, AT1G70940, AT5G49720, AT3G09840, AT5G04240	1564	180	13998	1.69058	0.994713	0.0634307	4.65046
GOTERM_BP_FAT	GO:0048878~chemical homeostasis	25	1.01174	0.00284198	AT2G33770, AT1G54370, AT2G46800, AT5G24270, AT3G56240, AT5G63530, AT4G16370, AT5G05690, AT5G54510, AT3G26520, AT5G24030, AT2G18790, AT1G05200, AT1G04120, AT2G38170, AT3G16640, AT3G15353, AT3G09390, AT1G15960, AT5G04430, AT3G53720, AT5G47560, AT5G67330, AT5G27150, AT5G13740	1564	119	13998	1.88028	0.995241	0.0638887	4.74149
GOTERM_BP_FAT	GO:0009081~branched chain family amino acid metabolic process	11	0.445164	0.00308911	AT2G14170, AT5G14200, AT1G18270, AT4G13430, AT1G03090, AT4G34030, AT3G19710, AT1G10070, AT3G58610, AT5G23020, AT2G26800	1564	34	13998	2.89563	0.997013	0.0684406	5.14362
GOTERM_BP_FAT	GO:0052386~cell wall thickening	8	0.323756	0.00319349	AT4G23100, AT5G44070, AT3G07160, AT1G59870, AT4G26850, AT3G54640, AT5G03280, AT2G44490	1564	19	13998	3.76847	0.997546	0.069852	5.31299
GOTERM_BP_FAT	GO:0022622~root system development	36	1.4569	0.0033186	AT5G43900, AT3G25520, AT3G07780, AT5G46700, AT5G37850, AT5G03280, AT5G48160, AT1G48920, AT1G32230, AT4G29040, AT5G20490, AT4G26690, AT5G14170, AT5G45130, AT1G49240, AT3G62980, AT1G05850, AT5G09810, AT2G38120, AT1G78240, AT3G13870, AT4G14550, AT4G24560, AT2G22475, AT3G16640, AT5G55920, AT1G70940, AT2G34680, AT4G00730, AT4G30340, AT1G69040, AT1G48410, AT2G20610, AT5G05730, AT1G18800, AT3G28860	1564	196	13998	1.6439	0.998062	0.0716602	5.51563
GOTERM_BP_FAT	GO:0048364~root development	36	1.4569	0.0033186	AT5G43900, AT3G25520, AT3G07780, AT5G46700, AT5G37850, AT5G03280, AT5G48160, AT1G48920, AT1G32230, AT4G29040, AT5G20490, AT4G26690, AT5G14170, AT5G45130, AT1G49240, AT3G62980, AT1G05850, AT5G09810, AT2G38120, AT1G78240, AT3G13870, AT4G14550, AT4G24560, AT2G22475, AT3G16640, AT5G55920, AT1G70940, AT2G34680, AT4G00730, AT4G30340, AT1G69040, AT1G48410, AT2G20610, AT5G05730, AT1G18800, AT3G28860	1564	196	13998	1.6439	0.998062	0.0716602	5.51563
GOTERM_BP_FAT	GO:0010053~root epidermal cell differentiation	13	0.526103	0.00375068	AT2G38120, AT3G13870, AT5G43900, AT2G22475, AT3G16640, AT5G03280, AT5G37850, AT1G70940, AT5G20490, AT4G26690, AT1G49240, AT5G09810, AT1G05850	1564	46	13998	2.52938	0.999142	0.0797114	6.21231
GOTERM_BP_FAT	GO:0009416~response to light stimulus	72	2.9138	0.00384536	AT5G67385, AT2G34770, AT2G21150, AT1G75780, AT1G20620, AT5G24470, AT1G69530, AT1G15820, AT4G02890, AT4G25050, AT1G09570, AT5G05690, AT4G27430, AT3G59220, AT4G10180, AT5G58140, AT5G09810, AT5G01530, AT1G05200, AT2G18790, AT5G49230, AT1G14290, AT4G30950, AT3G54890, AT3G59060, AT1G09530, AT1G27650, AT4G00730, AT2G36530, AT4G10340, AT5G11060, AT5G46210, AT1G67090, AT1G79440, AT5G02810, AT1G67900, AT5…	1564	466	13998	1.38285	0.999282	0.0807329	6.36432
GOTERM_BP_FAT	GO:0006098~pentose-phosphate shunt	11	0.445164	0.0038994	AT3G52930, AT3G55440, AT3G02360, AT5G57655, AT5G11670, AT1G18270, AT5G44520, AT2G36460, AT4G26520, AT2G21330, AT5G35790	1564	35	13998	2.8129	0.999352	0.0809206	6.45099
GOTERM_BP_FAT	GO:0009593~detection of chemical stimulus	7	0.283286	0.00393488	AT4G32040, AT4G18710, AT1G62380, AT5G24270, AT5G37780, AT4G26570, AT5G25220	1564	15	13998	4.17673	0.999394	0.0807383	6.50784
GOTERM_BP_FAT	GO:0006094~gluconeogenesis	5	0.202347	0.00410253	AT1G13440, AT3G55440, AT4G37870, AT3G04120, AT4G24620	1564	7	13998	6.39295	0.999558	0.0831324	6.77605
GOTERM_BP_FAT	GO:0006119~oxidative phosphorylation	20	0.809389	0.00443305	AT2G28520, AT4G38920, AT4G02580, AT4G38510, AT3G58730, AT4G32470, AT1G78900, AT3G42050, AT5G13450, AT2G02050, AT1G15120, AT5G08690, AT2G33040, AT2G21410, AT3G52730, AT5G37510, AT5G11770, AT4G32530, AT4G32260, AT2G01090	1564	90	13998	1.98892	0.999763	0.088586	7.30273
GOTERM_BP_FAT	GO:0052545~callose localization	8	0.323756	0.00444547	AT4G23100, AT5G44070, AT3G07160, AT1G59870, AT4G26850, AT3G54640, AT5G03280, AT2G44490	1564	20	13998	3.58005	0.999769	0.0878915	7.32246
GOTERM_BP_FAT	GO:0016049~cell growth	38	1.53784	0.00451599	AT1G13180, AT1G75780, AT5G43900, AT2G19760, AT1G68530, AT2G06850, AT1G69530, AT1G71270, AT2G37640, AT3G22200, AT4G12420, AT1G31420, AT5G05690, AT5G54510, AT5G20490, AT5G64340, AT4G26690, AT1G49240, AT1G05850, AT5G09810, AT1G76850, AT1G17580, AT5G60920, AT3G10380, AT1G26770, AT3G13870, AT2G28950, AT5G17020, AT1G75750, AT3G16640, AT1G70940, AT5G49720, AT3G54920, AT4G36480, AT3G09840, AT4G18710, AT5…	1564	214	13998	1.58928	0.999797	0.0882989	7.43444
GOTERM_BP_FAT	GO:0006779~porphyrin biosynthetic process	13	0.526103	0.00453516	AT5G08280, AT3G14930, AT1G03630, AT1G10670, AT4G15560, AT4G27440, AT5G40850, AT4G27430, AT4G01690, AT1G69740, AT1G44446, AT4G25080, AT3G03710	1564	47	13998	2.47557	0.999805	0.0877472	7.46486
GOTERM_BP_FAT	GO:0009734~auxin mediated signaling pathway	24	0.971267	0.00479151	AT5G37020, AT2G38120, AT1G16540, AT3G26810, AT4G14550, AT3G53020, AT1G75950, AT1G30330, AT2G04550, AT3G04730, AT3G16500, AT1G12820, AT5G20990, AT2G42580, AT5G03280, AT1G70940, AT5G65670, AT1G59750, AT5G54510, AT5G62000, AT3G62980, AT1G04240, AT3G23030, AT3G28860	1564	117	13998	1.83592	0.99988	0.0915446	7.87075
GOTERM_BP_FAT	GO:0006073~cellular glucan metabolic process	25	1.01174	0.00492908	AT2G01850, AT5G26570, AT3G55800, AT3G07160, AT2G06850, AT1G10670, AT4G30270, AT2G36850, AT4G18240, AT1G69830, AT5G15650, AT5G64860, AT4G24620, AT3G52180, AT1G10760, AT5G57560, AT2G36390, AT5G49720, AT5G19220, AT5G24300, AT1G14720, AT2G39770, AT2G21590, AT5G03650, AT5G64740	1564	124	13998	1.80446	0.999907	0.0931091	8.08787
GOTERM_BP_FAT	GO:0048316~seed development	67	2.71145	0.00494672	AT4G00020, AT4G21710, AT2G34090, AT3G55620, AT3G18290, AT4G00060, AT5G19620, AT3G07780, AT3G18390, AT1G02780, AT4G13940, AT1G04630, AT4G04040, AT2G22870, AT3G02660, AT1G15750, AT4G26300, AT4G01560, AT5G13710, AT2G45330, AT5G16715, AT1G30490, AT1G79350, AT5G55940, AT1G69040, AT5G02250, AT5G46210, AT1G56200, AT1G43170, AT2G47470, AT3G52590, AT5G09900, AT1G80410, AT1G05190, AT5G49360, AT4G04350, AT5…	1564	432	13998	1.3881	0.99991	0.0925002	8.11566
GOTERM_BP_FAT	GO:0009768~photosynthesis, light harvesting in photosystem I	4	0.161878	0.00509428	AT1G45474, AT3G54890, AT3G61470, AT1G08380	1564	4	13998	8.95013	0.999932	0.0941976	8.34795
GOTERM_BP_FAT	GO:0043933~macromolecular complex subunit organization	48	1.94253	0.00516314	AT1G75780, AT1G02680, AT3G55620, AT1G09140, AT3G25520, AT5G43630, AT2G19760, AT2G41550, AT3G26710, AT2G36990, AT1G50010, AT4G40040, AT4G29350, AT5G62690, AT2G37340, AT5G10980, AT3G59020, AT1G07820, AT3G13445, AT1G22700, AT2G36250, AT5G43130, AT5G36170, AT4G40030, AT1G54140, AT3G18035, AT5G56950, AT1G08220, AT4G31560, AT1G65440, AT4G29040, AT5G54640, AT5G13730, AT1G06760, AT3G60740, AT5G40660, AT5…	1564	289	13998	1.48653	0.99994	0.0944853	8.45616
GOTERM_BP_FAT	GO:0042128~nitrate assimilation	7	0.283286	0.00570781	AT3G48530, AT5G21170, AT3G29160, AT1G12110, AT4G24020, AT5G53460, AT5G37600	1564	16	13998	3.91568	0.999979	0.10295	9.30785
GOTERM_BP_FAT	GO:0052544~callose deposition in cell wall during defense response	7	0.283286	0.00570781	AT4G23100, AT5G44070, AT1G59870, AT4G26850, AT3G54640, AT5G03280, AT2G44490	1564	16	13998	3.91568	0.999979	0.10295	9.30785
GOTERM_BP_FAT	GO:0052482~cell wall thickening during defense response	7	0.283286	0.00570781	AT4G23100, AT5G44070, AT1G59870, AT4G26850, AT3G54640, AT5G03280, AT2G44490	1564	16	13998	3.91568	0.999979	0.10295	9.30785
GOTERM_BP_FAT	GO:0042126~nitrate metabolic process	7	0.283286	0.00570781	AT3G48530, AT5G21170, AT3G29160, AT1G12110, AT4G24020, AT5G53460, AT5G37600	1564	16	13998	3.91568	0.999979	0.10295	9.30785
GOTERM_BP_FAT	GO:0009314~response to radiation	73	2.95427	0.00594483	AT5G67385, AT2G34770, AT2G21150, AT1G75780, AT1G20620, AT5G24470, AT1G69530, AT1G15820, AT4G02890, AT4G25050, AT1G09570, AT5G05690, AT4G27430, AT3G59220, AT4G10180, AT5G58140, AT5G09810, AT5G01530, AT1G05200, AT2G18790, AT5G49230, AT1G14290, AT4G30950, AT5G41150, AT3G54890, AT3G59060, AT1G09530, AT1G27650, AT4G00730, AT2G36530, AT4G10340, AT5G11060, AT5G46210, AT1G67090, AT1G79440, AT5G02810, AT1…	1564	482	13998	1.35552	0.999986	0.105989	9.67615
GOTERM_BP_FAT	GO:0033037~polysaccharide localization	8	0.323756	0.00603493	AT4G23100, AT5G44070, AT3G07160, AT1G59870, AT4G26850, AT3G54640, AT5G03280, AT2G44490	1564	21	13998	3.40957	0.999989	0.106504	9.81577
GOTERM_BP_FAT	GO:0019344~cysteine biosynthetic process	8	0.323756	0.00603493	AT4G04610, AT2G17640, AT4G39940, AT3G03630, AT3G61440, AT4G21990, AT5G28030, AT1G62180	1564	21	13998	3.40957	0.999989	0.106504	9.81577
GOTERM_BP_FAT	GO:0034637~cellular carbohydrate biosynthetic process	34	1.37596	0.00606102	AT3G02870, AT3G55800, AT2G04560, AT2G45790, AT3G07160, AT4G37870, AT1G10670, AT3G19710, AT5G23010, AT2G36850, AT1G12140, AT4G18240, AT5G15650, AT4G24620, AT3G55440, AT1G78240, AT1G70290, AT2G36390, AT1G60140, AT1G06410, AT3G52340, AT5G49720, AT5G19220, AT2G20610, AT1G13440, AT4G23100, AT5G24300, AT2G39770, AT1G12780, AT2G21590, AT3G04120, AT5G03650, AT5G23020, AT5G64740	1564	189	13998	1.61008	0.999989	0.10595	9.85617
GOTERM_BP_FAT	GO:0015980~energy derivation by oxidation of organic compounds	20	0.809389	0.00723214	AT4G02580, AT4G35260, AT1G53240, AT4G32470, AT3G22370, AT3G15840, AT4G01100, AT1G53310, AT5G19220, AT2G02050, AT1G15120, AT1G04410, AT4G35830, AT2G21590, AT3G52730, AT5G37510, AT3G58750, AT5G55070, AT5G11770, AT2G01090	1564	94	13998	1.90428	0.999999	0.124021	11.652
GOTERM_BP_FAT	GO:0050801~ion homeostasis	20	0.809389	0.00723214	AT1G04120, AT2G33770, AT2G38170, AT1G54370, AT2G46800, AT5G24270, AT3G15353, AT3G56240, AT3G09390, AT1G15960, AT5G63530, AT4G16370, AT3G53720, AT5G47560, AT5G67330, AT5G27150, AT5G13740, AT5G24030, AT1G05200, AT2G18790	1564	94	13998	1.90428	0.999999	0.124021	11.652
GOTERM_BP_FAT	GO:0055080~cation homeostasis	18	0.72845	0.00731654	AT1G04120, AT2G38170, AT1G54370, AT2G46800, AT5G24270, AT3G15353, AT3G56240, AT3G09390, AT1G15960, AT5G63530, AT4G16370, AT3G53720, AT5G47560, AT5G67330, AT5G27150, AT5G13740, AT1G05200, AT2G18790	1564	81	13998	1.98892	0.999999	0.124251	11.78
GOTERM_BP_FAT	GO:0006739~NADP metabolic process	11	0.445164	0.00736693	AT3G52930, AT3G55440, AT3G02360, AT5G57655, AT5G11670, AT1G18270, AT5G44520, AT2G36460, AT4G26520, AT2G21330, AT5G35790	1564	38	13998	2.59083	0.999999	0.12394	11.8565
GOTERM_BP_FAT	GO:0006769~nicotinamide metabolic process	12	0.485633	0.00764071	AT3G52930, AT3G55440, AT3G02360, AT5G57655, AT5G11670, AT1G18270, AT2G01350, AT5G44520, AT2G36460, AT4G26520, AT2G21330, AT5G35790	1564	44	13998	2.44094	0.999999	0.127125	12.2705
GOTERM_BP_FAT	GO:0046496~nicotinamide nucleotide metabolic process	12	0.485633	0.00764071	AT3G52930, AT3G55440, AT3G02360, AT5G57655, AT5G11670, AT1G18270, AT2G01350, AT5G44520, AT2G36460, AT4G26520, AT2G21330, AT5G35790	1564	44	13998	2.44094	0.999999	0.127125	12.2705
GOTERM_BP_FAT	GO:0009741~response to brassinosteroid stimulus	12	0.485633	0.00764071	AT1G78300, AT4G18710, AT5G10450, AT5G57560, AT4G30610, AT5G04240, AT1G75750, AT5G08130, AT5G65430, AT2G42580, AT4G30270, AT1G06390	1564	44	13998	2.44094	0.999999	0.127125	12.2705
GOTERM_BP_FAT	GO:0033014~tetrapyrrole biosynthetic process	13	0.526103	0.00769814	AT5G08280, AT3G14930, AT1G03630, AT1G10670, AT4G15560, AT4G27440, AT5G40850, AT4G27430, AT4G01690, AT1G69740, AT1G44446, AT4G25080, AT3G03710	1564	50	13998	2.32703	1	0.126903	12.3571
GOTERM_BP_FAT	GO:0019252~starch biosynthetic process	7	0.283286	0.00799944	AT3G55800, AT5G19220, AT5G24300, AT2G21590, AT1G10670, AT2G36390, AT5G03650	1564	17	13998	3.68535	1	0.130411	12.8102
GOTERM_BP_FAT	GO:0009965~leaf morphogenesis	22	0.890328	0.00863067	AT1G13180, AT5G24520, AT5G39740, AT2G23760, AT2G22475, AT3G25520, AT2G48120, AT3G16630, AT5G55920, AT4G36870, AT3G12280, AT1G48410, AT4G29040, AT5G20490, AT4G26690, AT4G18710, AT4G00100, AT1G14400, AT1G45050, AT1G30210, AT1G55250, AT5G45190	1564	109	13998	1.80645	1	0.138798	13.7523
GOTERM_BP_FAT	GO:0016192~vesicle-mediated transport	47	1.90206	0.00886143	AT1G51740, AT3G03180, AT3G20290, AT3G44340, AT1G08190, AT3G11130, AT1G03900, AT3G54840, AT5G08080, AT2G30050, AT5G53530, AT2G17380, AT1G77140, AT2G20760, AT5G16880, AT4G04910, AT4G31480, AT1G76850, AT2G21600, AT3G10380, AT3G13870, AT4G27040, AT2G47170, AT5G35200, AT2G37550, AT1G11890, AT1G60780, AT3G54300, AT4G32760, AT4G34450, AT1G79990, AT1G70490, AT4G19003, AT5G12370, AT2G01470, AT1G48550, AT1…	1564	290	13998	1.45054	1	0.141049	14.0943
GOTERM_BP_FAT	GO:0006396~RNA processing	66	2.67098	0.00902298	AT5G04290, AT1G09140, AT4G31580, AT1G51380, AT1G68720, AT3G01540, AT1G44910, AT2G47250, AT2G47220, AT3G52250, AT4G21660, AT4G24740, AT1G60900, AT2G27760, AT3G58140, AT5G46420, AT5G64200, AT3G03710, AT5G08180, AT5G11170, AT3G61620, AT2G37340, AT2G45330, AT3G55460, AT5G52470, AT1G27650, AT5G10800, AT4G17610, AT5G47970, AT5G36170, AT5G02250, AT3G61860, AT4G32850, AT3G52120, AT4G24770, AT3G13740, AT3…	1564	436	13998	1.35484	1	0.142242	14.333
GOTERM_BP_FAT	GO:0015994~chlorophyll metabolic process	12	0.485633	0.00911651	AT5G08280, AT4G27430, AT3G14930, AT1G03630, AT4G01690, AT1G10670, AT4G15560, AT1G69740, AT4G25080, AT1G44446, AT4G27440, AT3G03710	1564	45	13998	2.3867	1	0.142425	14.4709
GOTERM_BP_FAT	GO:0043549~regulation of kinase activity	9	0.364225	0.00951376	AT2G32710, AT4G36390, AT2G20900, AT3G45640, AT2G04550, AT5G23450, AT5G04510, AT4G30340, AT2G17520	1564	28	13998	2.87683	1	0.146965	15.0543
GOTERM_BP_FAT	GO:0045859~regulation of protein kinase activity	9	0.364225	0.00951376	AT2G32710, AT4G36390, AT2G20900, AT3G45640, AT2G04550, AT5G23450, AT5G04510, AT4G30340, AT2G17520	1564	28	13998	2.87683	1	0.146965	15.0543
GOTERM_BP_FAT	GO:0006633~fatty acid biosynthetic process	29	1.17361	0.0096877	AT2G34770, AT2G18950, AT1G04710, AT1G68530, AT1G10670, AT3G55360, AT1G51500, AT4G25050, AT2G33150, AT3G45140, AT3G11170, AT4G20870, AT3G12120, AT4G23850, AT1G67730, AT4G30950, AT1G14290, AT3G48530, AT3G55440, AT1G54630, AT2G31360, AT4G00400, AT5G21170, AT3G29160, AT1G07420, AT3G25770, AT5G43760, AT2G38040, AT5G16390	1564	159	13998	1.63241	1	0.148244	15.3085
GOTERM_BP_FAT	GO:0016051~carbohydrate biosynthetic process	42	1.69972	0.00971844	AT3G02870, AT3G55800, AT2G21170, AT2G04560, AT3G07160, AT2G45790, AT4G37870, AT3G19710, AT1G10670, AT5G23010, AT2G36850, AT1G32060, AT1G12140, AT4G18240, AT5G27320, AT3G05120, AT5G15650, AT4G24620, AT3G55440, AT1G78240, AT1G70290, AT2G36390, AT1G60140, AT3G52340, AT1G06410, AT3G26650, AT5G49720, AT5G19220, AT2G20610, AT1G13440, AT1G67090, AT4G23100, AT5G24300, AT2G39770, AT5G38430, AT1G12780, AT2…	1564	254	13998	1.47994	1	0.147488	15.3534
GOTERM_BP_FAT	GO:0006605~protein targeting	25	1.01174	0.0098607	AT2G28900, AT1G79280, AT2G20990, AT1G27970, AT2G45770, AT5G20020, AT1G67650, AT4G16143, AT5G11710, AT3G20000, AT5G62050, AT5G50920, AT2G31660, AT3G59020, AT5G57180, AT4G35450, AT5G17020, AT3G54300, AT4G30600, AT2G16640, AT5G56290, AT5G20010, AT5G39510, AT3G08960, AT5G50460	1564	131	13998	1.70804	1	0.148298	15.5607
GOTERM_BP_FAT	GO:0055067~monovalent inorganic cation homeostasis	6	0.242817	0.0102793	AT5G47560, AT1G04120, AT5G27150, AT1G54370, AT5G24270, AT3G53720	1564	13	13998	4.13083	1	0.152901	16.1679
GOTERM_BP_FAT	GO:0019852~L-ascorbic acid metabolic process	6	0.242817	0.0102793	AT3G02870, AT5G28840, AT2G19800, AT2G45790, AT4G26850, AT2G39770	1564	13	13998	4.13083	1	0.152901	16.1679
GOTERM_BP_FAT	GO:0019853~L-ascorbic acid biosynthetic process	6	0.242817	0.0102793	AT3G02870, AT5G28840, AT2G19800, AT2G45790, AT4G26850, AT2G39770	1564	13	13998	4.13083	1	0.152901	16.1679
GOTERM_BP_FAT	GO:0045116~protein neddylation	6	0.242817	0.0102793	AT4G05320, AT4G05050, AT5G03240, AT3G52590, AT4G02890, AT5G20620	1564	13	13998	4.13083	1	0.152901	16.1679
GOTERM_BP_FAT	GO:0065003~macromolecular complex assembly	44	1.78066	0.0103805	AT1G02680, AT1G75780, AT3G55620, AT1G09140, AT3G25520, AT5G43630, AT3G18035, AT5G56950, AT3G26710, AT2G36990, AT1G08220, AT4G31560, AT1G65440, AT1G50010, AT4G29040, AT4G40040, AT5G54640, AT5G13730, AT1G06760, AT5G40660, AT5G62690, AT3G60740, AT5G62050, AT5G10980, AT2G37340, AT2G31660, AT5G13820, AT5G35200, AT1G07820, AT3G59020, AT5G17020, AT3G13445, AT1G22700, AT1G52740, AT2G36250, AT5G43130, AT5…	1564	270	13998	1.45854	1	0.15309	16.3141
GOTERM_BP_FAT	GO:0006534~cysteine metabolic process	8	0.323756	0.0104288	AT4G04610, AT2G17640, AT4G39940, AT3G03630, AT3G61440, AT4G21990, AT5G28030, AT1G62180	1564	23	13998	3.11309	1	0.152559	16.3837
GOTERM_BP_FAT	GO:0043038~amino acid activation	16	0.647511	0.0106756	AT4G04350, AT4G17300, AT5G16715, AT1G17960, AT5G22800, AT1G09620, AT1G50200, AT4G26870, AT3G02660, AT3G62120, AT3G58140, AT4G26480, AT5G26830, AT4G31180, AT4G26300, AT1G48520	1564	71	13998	2.01693	1	0.154697	16.739
GOTERM_BP_FAT	GO:0006418~tRNA aminoacylation for protein translation	16	0.647511	0.0106756	AT4G04350, AT4G17300, AT5G16715, AT1G17960, AT5G22800, AT1G09620, AT1G50200, AT4G26870, AT3G02660, AT3G62120, AT3G58140, AT4G26480, AT5G26830, AT4G31180, AT4G26300, AT1G48520	1564	71	13998	2.01693	1	0.154697	16.739
GOTERM_BP_FAT	GO:0043039~tRNA aminoacylation	16	0.647511	0.0106756	AT4G04350, AT4G17300, AT5G16715, AT1G17960, AT5G22800, AT1G09620, AT1G50200, AT4G26870, AT3G02660, AT3G62120, AT3G58140, AT4G26480, AT5G26830, AT4G31180, AT4G26300, AT1G48520	1564	71	13998	2.01693	1	0.154697	16.739
GOTERM_BP_FAT	GO:0042592~homeostatic process	45	1.82113	0.010692	AT2G33770, AT5G60640, AT1G54370, AT5G06690, AT2G46800, AT1G56500, AT5G24270, AT4G21990, AT3G56240, AT3G02730, AT4G16370, AT5G63530, AT5G05690, AT1G76080, AT5G54510, AT3G26520, AT1G21750, AT3G58620, AT5G24030, AT1G05200, AT2G18790, AT5G39950, AT1G62180, AT1G04120, AT2G38170, AT5G13820, AT3G13445, AT3G16640, AT4G03520, AT3G09390, AT3G15353, AT2G42580, AT1G15960, AT3G53720, AT5G04430, AT5G47560, AT1…	1564	278	13998	1.44876	1	0.153741	16.7626
GOTERM_BP_FAT	GO:0010054~trichoblast differentiation	11	0.445164	0.0107536	AT2G38120, AT5G20490, AT5G43900, AT4G26690, AT2G22475, AT1G49240, AT3G16640, AT5G37850, AT5G03280, AT1G70940, AT5G09810	1564	40	13998	2.46129	1	0.153394	16.851
GOTERM_BP_FAT	GO:0006665~sphingolipid metabolic process	7	0.283286	0.0108844	AT4G36480, AT1G14290, AT4G10060, AT1G27980, AT5G23450, AT4G22330, AT3G55360	1564	18	13998	3.48061	1	0.153958	17.0384
GOTERM_BP_FAT	GO:0052542~callose deposition during defense response	7	0.283286	0.0108844	AT4G23100, AT5G44070, AT1G59870, AT4G26850, AT3G54640, AT5G03280, AT2G44490	1564	18	13998	3.48061	1	0.153958	17.0384
GOTERM_BP_FAT	GO:0019319~hexose biosynthetic process	7	0.283286	0.0108844	AT1G13440, AT3G55440, AT2G45790, AT4G37870, AT1G12780, AT3G04120, AT4G24620	1564	18	13998	3.48061	1	0.153958	17.0384
GOTERM_BP_FAT	GO:0006122~mitochondrial electron transport, ubiquinol to cytochrome c	4	0.161878	0.0116774	AT1G15120, AT4G32470, AT3G52730, AT2G01090	1564	5	13998	7.1601	1	0.16305	18.1663
GOTERM_BP_FAT	GO:0009933~meristem structural organization	10	0.404694	0.0126102	AT4G29040, AT3G05840, AT5G46700, AT3G07780, AT1G72560, AT2G34710, AT1G15750, AT1G30490, AT5G26751, AT5G48160	1564	35	13998	2.55718	1	0.173671	19.4747
GOTERM_BP_FAT	GO:0009642~response to light intensity	16	0.647511	0.0137391	AT4G30950, AT2G32950, AT1G31812, AT2G06850, AT1G09570, AT3G59770, AT3G55280, AT2G26300, AT5G18170, AT2G39460, AT2G41430, AT3G59220, AT3G47340, AT3G50820, AT2G18790, AT2G43400	1564	73	13998	1.96167	1	0.186417	21.0317
GOTERM_BP_FAT	GO:0015992~proton transport	17	0.687981	0.0143823	AT4G30190, AT2G18960, AT2G28520, AT4G38920, AT4G38510, AT3G58730, AT3G01390, AT1G78900, AT3G42050, AT5G13450, AT1G15690, AT5G08690, AT2G33040, AT2G21410, AT4G32530, AT4G23710, AT4G32260	1564	80	13998	1.9019	1	0.192922	21.9061
GOTERM_BP_FAT	GO:0006818~hydrogen transport	17	0.687981	0.0143823	AT4G30190, AT2G18960, AT2G28520, AT4G38920, AT4G38510, AT3G58730, AT3G01390, AT1G78900, AT3G42050, AT5G13450, AT1G15690, AT5G08690, AT2G33040, AT2G21410, AT4G32530, AT4G23710, AT4G32260	1564	80	13998	1.9019	1	0.192922	21.9061
GOTERM_BP_FAT	GO:0046364~monosaccharide biosynthetic process	7	0.283286	0.014434	AT1G13440, AT3G55440, AT2G45790, AT4G37870, AT1G12780, AT3G04120, AT4G24620	1564	19	13998	3.29742	1	0.192192	21.976
GOTERM_BP_FAT	GO:0000103~sulfate assimilation	6	0.242817	0.0145429	AT4G04610, AT2G17640, AT4G39940, AT4G21990, AT5G39950, AT1G62180	1564	14	13998	3.83577	1	0.192155	22.1229
GOTERM_BP_FAT	GO:0045860~positive regulation of protein kinase activity	6	0.242817	0.0145429	AT2G20900, AT3G45640, AT5G23450, AT5G04510, AT4G30340, AT2G17520	1564	14	13998	3.83577	1	0.192155	22.1229
GOTERM_BP_FAT	GO:0033674~positive regulation of kinase activity	6	0.242817	0.0145429	AT2G20900, AT3G45640, AT5G23450, AT5G04510, AT4G30340, AT2G17520	1564	14	13998	3.83577	1	0.192155	22.1229
GOTERM_BP_FAT	GO:0019253~reductive pentose-phosphate cycle	6	0.242817	0.0145429	AT3G55800, AT2G21170, AT1G67090, AT1G32060, AT5G38430, AT3G26650	1564	14	13998	3.83577	1	0.192155	22.1229
GOTERM_BP_FAT	GO:0009070~serine family amino acid biosynthetic process	9	0.364225	0.0146531	AT4G04610, AT4G34200, AT2G17640, AT4G39940, AT3G03630, AT3G61440, AT4G21990, AT5G28030, AT1G62180	1564	30	13998	2.68504	1	0.192136	22.2715
GOTERM_BP_FAT	GO:0048585~negative regulation of response to stimulus	15	0.607042	0.0146968	AT5G01810, AT2G39940, AT5G03730, AT5G25350, AT5G03280, AT5G46210, AT2G25490, AT5G65050, AT3G07650, AT1G59870, AT3G11410, AT4G10180, AT1G11310, AT5G04240, AT2G22430	1564	67	13998	2.00376	1	0.191333	22.3303
GOTERM_BP_FAT	GO:0046148~pigment biosynthetic process	18	0.72845	0.0148675	AT5G08280, AT5G54160, AT2G02990, AT1G31800, AT3G14930, AT1G03630, AT2G48120, AT3G16500, AT1G10670, AT4G15560, AT4G27440, AT5G40850, AT4G27430, AT4G01690, AT1G69740, AT4G25080, AT1G44446, AT3G03710	1564	87	13998	1.85175	1	0.192027	22.5597
GOTERM_BP_FAT	GO:0019362~pyridine nucleotide metabolic process	12	0.485633	0.0148802	AT3G52930, AT3G55440, AT3G02360, AT5G57655, AT5G11670, AT1G18270, AT2G01350, AT5G44520, AT2G36460, AT4G26520, AT2G21330, AT5G35790	1564	48	13998	2.23753	1	0.190877	22.5767
GOTERM_BP_FAT	GO:0010016~shoot morphogenesis	27	1.09268	0.0150084	AT1G13180, AT5G39740, AT3G25520, AT3G16630, AT1G63700, AT4G36870, AT3G12280, AT4G29040, AT5G20490, AT4G26690, AT5G57020, AT1G14400, AT1G15750, AT1G45050, AT1G55250, AT5G45190, AT5G24520, AT2G22475, AT2G23760, AT2G48120, AT5G55920, AT1G30490, AT1G48410, AT4G18710, AT4G00100, AT2G34710, AT1G30210	1564	150	13998	1.61102	1	0.191075	22.7485
GOTERM_BP_FAT	GO:0009744~response to sucrose stimulus	10	0.404694	0.0151906	AT1G28330, AT5G47010, AT2G28900, AT4G37680, AT5G03730, AT3G16500, AT5G08790, AT3G04120, AT3G47340, AT3G26650	1564	36	13998	2.48615	1	0.191887	22.9921
GOTERM_BP_FAT	GO:0042430~indole and derivative metabolic process	11	0.445164	0.015206	AT2G20610, AT4G23100, AT5G44070, AT3G45640, AT1G59870, AT3G54640, AT5G05730, AT2G38470, AT2G44490, AT3G44310, AT5G54810	1564	42	13998	2.34408	1	0.190795	23.0126
GOTERM_BP_FAT	GO:0042434~indole derivative metabolic process	11	0.445164	0.015206	AT2G20610, AT4G23100, AT5G44070, AT3G45640, AT1G59870, AT3G54640, AT5G05730, AT2G38470, AT2G44490, AT3G44310, AT5G54810	1564	42	13998	2.34408	1	0.190795	23.0126
GOTERM_BP_FAT	GO:0009886~post-embryonic morphogenesis	16	0.647511	0.0155064	AT2G38120, AT4G14550, AT1G70510, AT2G34680, AT1G63700, AT4G29900, AT1G66240, AT1G32230, AT1G69040, AT3G12810, AT4G26690, AT3G05120, AT5G27320, AT5G45130, AT1G18800, AT3G62980	1564	74	13998	1.93516	1	0.192928	23.4125
GOTERM_BP_FAT	GO:0031668~cellular response to extracellular stimulus	17	0.687981	0.0161215	AT2G02990, AT1G20620, AT2G45170, AT2G15970, AT2G33770, AT3G03250, AT5G20150, AT1G29395, AT2G45130, AT5G61420, AT2G26660, AT2G20610, AT5G21170, AT4G10380, AT3G62980, AT1G78380, AT3G47340	1564	81	13998	1.87842	1	0.198523	24.2251
GOTERM_BP_FAT	GO:0044042~glucan metabolic process	27	1.09268	0.0162656	AT2G01850, AT5G26570, AT3G55800, AT3G07160, AT2G06850, AT1G10670, AT4G30270, AT2G36850, AT4G26690, AT4G18240, AT1G69830, AT5G15650, AT5G64860, AT4G24620, AT3G52180, AT1G10760, AT5G57560, AT2G36390, AT5G49720, AT5G19220, AT1G19940, AT5G24300, AT1G14720, AT2G39770, AT2G21590, AT5G03650, AT5G64740	1564	151	13998	1.60035	1	0.198833	24.4143
GOTERM_BP_FAT	GO:0006732~coenzyme metabolic process	33	1.33549	0.0164525	AT3G52930, AT4G35260, AT5G27380, AT2G36460, AT1G10670, AT5G20990, AT5G37850, AT1G53310, AT3G02360, AT1G18270, AT4G35830, AT3G24200, AT1G76490, AT1G16540, AT3G55440, AT3G55630, AT1G53240, AT4G26520, AT5G44520, AT2G21330, AT1G09430, AT1G01710, AT4G23100, AT5G57655, AT5G11670, AT1G23310, AT2G01350, AT1G04410, AT3G58750, AT5G55070, AT1G68890, AT1G60600, AT5G35790	1564	195	13998	1.51464	1	0.199607	24.659
GOTERM_BP_FAT	GO:0048580~regulation of post-embryonic development	26	1.05221	0.0165251	AT2G21150, AT1G79280, AT1G27320, AT1G10670, AT1G66240, AT5G05690, AT1G28440, AT5G62000, AT5G65050, AT5G51230, AT5G13480, AT1G14400, AT4G10180, AT1G45050, AT2G22540, AT3G50500, AT4G24620, AT2G18790, AT4G02560, AT1G52740, AT5G46210, AT5G60410, AT3G07650, AT5G04240, AT3G19980, AT4G04920	1564	144	13998	1.616	1	0.19913	24.7538
GOTERM_BP_FAT	GO:0045333~cellular respiration	18	0.72845	0.0165698	AT4G02580, AT4G35260, AT1G53240, AT4G32470, AT3G22370, AT3G15840, AT4G01100, AT1G53310, AT2G02050, AT1G15120, AT1G04410, AT4G35830, AT3G52730, AT5G37510, AT3G58750, AT5G55070, AT5G11770, AT2G01090	1564	88	13998	1.83071	1	0.198359	24.8122
GOTERM_BP_FAT	GO:0051169~nuclear transport	15	0.607042	0.0166626	AT2G31660, AT3G25520, AT3G59020, AT5G60980, AT5G17020, AT4G09720, AT1G79280, AT1G27970, AT5G20020, AT2G21660, AT5G20010, AT1G72560, AT3G08960, AT4G16143, AT2G03640	1564	68	13998	1.97429	1	0.198114	24.9332
GOTERM_BP_FAT	GO:0006913~nucleocytoplasmic transport	15	0.607042	0.0166626	AT2G31660, AT3G25520, AT3G59020, AT5G60980, AT5G17020, AT4G09720, AT1G79280, AT1G27970, AT5G20020, AT2G21660, AT5G20010, AT1G72560, AT3G08960, AT4G16143, AT2G03640	1564	68	13998	1.97429	1	0.198114	24.9332
GOTERM_BP_FAT	GO:0010119~regulation of stomatal movement	8	0.323756	0.0167762	AT2G18960, AT2G32950, AT3G45780, AT2G26300, AT2G21660, AT3G11410, AT5G03280, AT4G03560	1564	25	13998	2.86404	1	0.198094	25.0811
GOTERM_BP_FAT	GO:0043603~cellular amide metabolic process	12	0.485633	0.0173074	AT3G52930, AT3G55440, AT3G02360, AT5G57655, AT5G11670, AT1G18270, AT2G01350, AT5G44520, AT2G36460, AT4G26520, AT2G21330, AT5G35790	1564	49	13998	2.19187	1	0.202477	25.769
GOTERM_BP_FAT	GO:0034621~cellular macromolecular complex subunit organization	37	1.49737	0.0177926	AT1G75780, AT3G55620, AT1G09140, AT2G19760, AT3G18035, AT5G56950, AT2G41550, AT3G26710, AT1G08220, AT4G31560, AT1G50010, AT4G29040, AT4G40040, AT5G54640, AT4G29350, AT1G06760, AT5G40660, AT5G62690, AT3G60740, AT5G10980, AT2G37340, AT2G31660, AT5G35200, AT1G07820, AT3G59020, AT5G17020, AT1G22700, AT1G52740, AT2G36250, AT5G36170, AT5G62700, AT1G20010, AT4G40030, AT3G08960, AT1G18800, AT3G50820, AT1…	1564	226	13998	1.46529	1	0.2063	26.392
GOTERM_BP_FAT	GO:0048469~cell maturation	10	0.404694	0.0181391	AT2G38120, AT5G20490, AT5G43900, AT4G26690, AT2G22475, AT1G49240, AT3G16640, AT5G03280, AT1G70940, AT5G09810	1564	37	13998	2.41895	1	0.208629	26.834
GOTERM_BP_FAT	GO:0048764~trichoblast maturation	10	0.404694	0.0181391	AT2G38120, AT5G20490, AT5G43900, AT4G26690, AT2G22475, AT1G49240, AT3G16640, AT5G03280, AT1G70940, AT5G09810	1564	37	13998	2.41895	1	0.208629	26.834
GOTERM_BP_FAT	GO:0034285~response to disaccharide stimulus	10	0.404694	0.0181391	AT1G28330, AT5G47010, AT2G28900, AT4G37680, AT5G03730, AT3G16500, AT5G08790, AT3G04120, AT3G47340, AT3G26650	1564	37	13998	2.41895	1	0.208629	26.834
GOTERM_BP_FAT	GO:0048765~root hair cell differentiation	10	0.404694	0.0181391	AT2G38120, AT5G20490, AT5G43900, AT4G26690, AT2G22475, AT1G49240, AT3G16640, AT5G03280, AT1G70940, AT5G09810	1564	37	13998	2.41895	1	0.208629	26.834
GOTERM_BP_FAT	GO:0015977~carbon utilization by fixation of carbon dioxide	7	0.283286	0.0187148	AT3G55800, AT2G21170, AT1G67090, AT1G32060, AT5G38430, AT1G53310, AT3G26650	1564	20	13998	3.13254	1	0.213257	27.5628
GOTERM_BP_FAT	GO:0010647~positive regulation of cell communication	7	0.283286	0.0187148	AT2G26300, AT3G05120, AT5G27320, AT5G20150, AT5G03280, AT3G50500, AT2G45130	1564	20	13998	3.13254	1	0.213257	27.5628
GOTERM_BP_FAT	GO:0009631~cold acclimation	7	0.283286	0.0187148	AT2G15970, AT2G38170, AT1G10760, AT1G20440, AT1G29395, AT4G04920, AT3G26420	1564	20	13998	3.13254	1	0.213257	27.5628
GOTERM_BP_FAT	GO:0030003~cellular cation homeostasis	15	0.607042	0.0188228	AT1G04120, AT2G38170, AT2G46800, AT5G24270, AT3G15353, AT3G56240, AT3G09390, AT1G15960, AT4G16370, AT5G63530, AT3G53720, AT5G47560, AT5G67330, AT1G05200, AT2G18790	1564	69	13998	1.94568	1	0.213083	27.6987
GOTERM_BP_FAT	GO:0006733~oxidoreduction coenzyme metabolic process	13	0.526103	0.0189645	AT3G52930, AT3G55440, AT4G26520, AT2G36460, AT5G44520, AT2G21330, AT3G02360, AT5G57655, AT5G11670, AT1G18270, AT2G01350, AT3G24200, AT5G35790	1564	56	13998	2.07771	1	0.213249	27.8767
GOTERM_BP_FAT	GO:0010114~response to red light	13	0.526103	0.0189645	AT2G21150, AT5G24470, AT3G54890, AT1G69530, AT2G43010, AT2G37640, AT1G09570, AT4G10340, AT1G67090, AT5G38430, AT5G01530, AT2G18790, AT5G49230	1564	56	13998	2.07771	1	0.213249	27.8767
GOTERM_BP_FAT	GO:0051640~organelle localization	6	0.242817	0.0198468	AT1G17580, AT5G20490, AT3G45780, AT5G43900, AT5G58140, AT3G25690	1564	15	13998	3.58005	1	0.220772	28.9759
GOTERM_BP_FAT	GO:0006551~leucine metabolic process	6	0.242817	0.0198468	AT5G14200, AT4G13430, AT1G03090, AT4G34030, AT5G23020, AT2G26800	1564	15	13998	3.58005	1	0.220772	28.9759
GOTERM_BP_FAT	GO:0019685~photosynthesis, dark reaction	6	0.242817	0.0198468	AT3G55800, AT2G21170, AT1G67090, AT1G32060, AT5G38430, AT3G26650	1564	15	13998	3.58005	1	0.220772	28.9759
GOTERM_BP_FAT	GO:0010167~response to nitrate	6	0.242817	0.0198468	AT3G48360, AT5G40890, AT5G55850, AT1G02860, AT1G12110, AT4G24020	1564	15	13998	3.58005	1	0.220772	28.9759
GOTERM_BP_FAT	GO:0018130~heterocycle biosynthetic process	24	0.971267	0.0200508	AT5G08280, AT1G16540, AT3G55610, AT3G14930, AT1G03630, AT1G10670, AT4G15560, AT5G20990, AT4G27440, AT5G54810, AT5G40850, AT4G27430, AT2G29630, AT3G54640, AT4G26480, AT5G05730, AT4G01690, AT1G69740, AT5G54770, AT4G25080, AT1G44446, AT5G51110, AT3G03710, AT3G14990	1564	132	13998	1.6273	1	0.221497	29.2277
GOTERM_BP_FAT	GO:0044264~cellular polysaccharide metabolic process	27	1.09268	0.0205446	AT2G01850, AT5G26570, AT3G55800, AT2G04560, AT3G07160, AT2G06850, AT1G10670, AT4G30270, AT2G36850, AT4G18240, AT1G69830, AT5G15650, AT5G64860, AT4G24620, AT3G52180, AT1G78240, AT1G10760, AT5G57560, AT2G36390, AT5G49720, AT5G19220, AT5G24300, AT1G14720, AT2G39770, AT2G21590, AT5G03650, AT5G64740	1564	154	13998	1.56918	1	0.225035	29.834
GOTERM_BP_FAT	GO:0009742~brassinosteroid mediated signaling	8	0.323756	0.0208011	AT1G78300, AT4G18710, AT5G10450, AT4G30610, AT5G08130, AT5G65430, AT2G42580, AT1G06390	1564	26	13998	2.75389	1	0.226228	30.147
GOTERM_BP_FAT	GO:0043401~steroid hormone mediated signaling	8	0.323756	0.0208011	AT1G78300, AT4G18710, AT5G10450, AT4G30610, AT5G08130, AT5G65430, AT2G42580, AT1G06390	1564	26	13998	2.75389	1	0.226228	30.147
GOTERM_BP_FAT	GO:0048545~response to steroid hormone stimulus	8	0.323756	0.0208011	AT1G78300, AT4G18710, AT5G10450, AT4G30610, AT5G08130, AT5G65430, AT2G42580, AT1G06390	1564	26	13998	2.75389	1	0.226228	30.147
GOTERM_BP_FAT	GO:0048366~leaf development	31	1.25455	0.0214049	AT1G13180, AT5G39740, AT3G25520, AT3G16630, AT1G10670, AT3G12280, AT4G36870, AT2G36400, AT1G48920, AT1G01160, AT4G29040, AT5G20490, AT4G26690, AT1G14400, AT3G47450, AT1G45050, AT1G55250, AT5G45190, AT5G24520, AT4G24560, AT2G22475, AT2G23760, AT2G48120, AT5G55920, AT4G30340, AT1G48410, AT5G46210, AT4G00100, AT5G27150, AT4G18710, AT1G30210	1564	184	13998	1.5079	1	0.23072	30.8785
GOTERM_BP_FAT	GO:0009720~detection of hormone stimulus	4	0.161878	0.021426	AT4G32040, AT4G18710, AT1G62380, AT5G25220	1564	6	13998	5.96675	1	0.229626	30.9039
GOTERM_BP_FAT	GO:0009726~detection of endogenous stimulus	4	0.161878	0.021426	AT4G32040, AT4G18710, AT1G62380, AT5G25220	1564	6	13998	5.96675	1	0.229626	30.9039
GOTERM_BP_FAT	GO:0009755~hormone-mediated signaling	63	2.54958	0.0224674	AT5G37020, AT3G26810, AT1G75950, AT3G04730, AT1G68550, AT5G25350, AT5G20990, AT5G08130, AT5G65670, AT1G59750, AT5G54510, AT5G62000, AT3G05120, AT3G59220, AT1G04240, AT5G65430, AT3G50500, AT1G06390, AT2G26980, AT1G16540, AT2G38120, AT5G13530, AT5G62920, AT4G14550, AT3G53020, AT2G04550, AT1G09530, AT4G21670, AT2G28550, AT5G46210, AT3G19290, AT3G54990, AT3G28860, AT2G22430, AT5G15230, AT5G01810, AT1…	1564	432	13998	1.30523	1	0.238115	32.1482
GOTERM_BP_FAT	GO:0032870~cellular response to hormone stimulus	63	2.54958	0.0224674	AT5G37020, AT3G26810, AT1G75950, AT3G04730, AT1G68550, AT5G25350, AT5G20990, AT5G08130, AT5G65670, AT1G59750, AT5G54510, AT5G62000, AT3G05120, AT3G59220, AT1G04240, AT5G65430, AT3G50500, AT1G06390, AT2G26980, AT1G16540, AT2G38120, AT5G13530, AT5G62920, AT4G14550, AT3G53020, AT2G04550, AT1G09530, AT4G21670, AT2G28550, AT5G46210, AT3G19290, AT3G54990, AT3G28860, AT2G22430, AT5G15230, AT5G01810, AT1…	1564	432	13998	1.30523	1	0.238115	32.1482
GOTERM_BP_FAT	GO:0048527~lateral root development	12	0.485633	0.0230287	AT2G38120, AT4G29040, AT4G14550, AT5G45130, AT1G18800, AT5G05730, AT3G62980, AT3G16640, AT3G28860, AT2G34680, AT1G32230, AT1G69040	1564	51	13998	2.10591	1	0.241998	32.8101
GOTERM_BP_FAT	GO:0009110~vitamin biosynthetic process	15	0.607042	0.0237706	AT3G02870, AT2G18950, AT2G19800, AT2G45790, AT4G26850, AT5G37850, AT4G15560, AT5G28840, AT2G29630, AT2G39770, AT2G01350, AT5G54770, AT1G68890, AT1G60600, AT3G14990	1564	71	13998	1.89087	1	0.247462	33.6757
GOTERM_BP_FAT	GO:0009826~unidimensional cell growth	27	1.09268	0.0238553	AT1G75780, AT1G68530, AT2G19760, AT1G69530, AT1G71270, AT2G06850, AT2G37640, AT3G22200, AT4G12420, AT5G05690, AT1G31420, AT5G64340, AT5G20490, AT5G54510, AT4G26690, AT1G49240, AT1G76850, AT1G26770, AT3G13870, AT3G10380, AT2G28950, AT5G17020, AT1G75750, AT3G16640, AT5G49720, AT3G09840, AT5G04240	1564	156	13998	1.54906	1	0.246892	33.7738
GOTERM_BP_FAT	GO:0060560~developmental growth involved in morphogenesis	27	1.09268	0.0238553	AT1G75780, AT1G68530, AT2G19760, AT1G69530, AT1G71270, AT2G06850, AT2G37640, AT3G22200, AT4G12420, AT5G05690, AT1G31420, AT5G64340, AT5G20490, AT5G54510, AT4G26690, AT1G49240, AT1G76850, AT1G26770, AT3G13870, AT3G10380, AT2G28950, AT5G17020, AT1G75750, AT3G16640, AT5G49720, AT3G09840, AT5G04240	1564	156	13998	1.54906	1	0.246892	33.7738
GOTERM_BP_FAT	GO:0007623~circadian rhythm	10	0.404694	0.0252454	AT3G48360, AT5G24470, AT5G02810, AT4G25100, AT2G21660, AT5G60100, AT5G61380, AT4G04920, AT2G18790, AT3G04910	1564	39	13998	2.2949	1	0.258008	35.3652
GOTERM_BP_FAT	GO:0048532~anatomical structure arrangement	10	0.404694	0.0252454	AT4G29040, AT3G05840, AT5G46700, AT3G07780, AT1G72560, AT2G34710, AT1G15750, AT1G30490, AT5G26751, AT5G48160	1564	39	13998	2.2949	1	0.258008	35.3652
GOTERM_BP_FAT	GO:0018298~protein-chromophore linkage	8	0.323756	0.0254508	AT4G10340, AT2G02710, AT3G47470, AT3G45780, AT5G58140, AT5G01530, AT2G18790, AT1G09570	1564	27	13998	2.65189	1	0.258455	35.5974
GOTERM_BP_FAT	GO:0051236~establishment of RNA localization	6	0.242817	0.0262737	AT2G21660, AT1G72560, AT4G00660, AT1G79280, AT5G11200, AT5G11170	1564	16	13998	3.3563	1	0.264292	36.5192
GOTERM_BP_FAT	GO:0050658~RNA transport	6	0.242817	0.0262737	AT2G21660, AT1G72560, AT4G00660, AT1G79280, AT5G11200, AT5G11170	1564	16	13998	3.3563	1	0.264292	36.5192
GOTERM_BP_FAT	GO:0050657~nucleic acid transport	6	0.242817	0.0262737	AT2G21660, AT1G72560, AT4G00660, AT1G79280, AT5G11200, AT5G11170	1564	16	13998	3.3563	1	0.264292	36.5192
GOTERM_BP_FAT	GO:0006403~RNA localization	6	0.242817	0.0262737	AT2G21660, AT1G72560, AT4G00660, AT1G79280, AT5G11200, AT5G11170	1564	16	13998	3.3563	1	0.264292	36.5192
GOTERM_BP_FAT	GO:0009991~response to extracellular stimulus	18	0.72845	0.0274395	AT2G02990, AT1G20620, AT2G45170, AT2G15970, AT2G33770, AT3G03250, AT5G20150, AT1G29395, AT2G45130, AT5G61420, AT2G26660, AT2G20610, AT5G21170, AT4G10380, AT2G29630, AT3G62980, AT1G78380, AT3G47340	1564	93	13998	1.73228	1	0.272963	37.8041
GOTERM_BP_FAT	GO:0034220~ion transmembrane transport	14	0.566572	0.0289369	AT2G28520, AT4G38920, AT4G38510, AT3G58730, AT3G01390, AT1G78900, AT3G42050, AT3G56240, AT5G13450, AT5G08690, AT2G33040, AT2G21410, AT4G32530, AT4G32260	1564	66	13998	1.89851	1	0.284227	39.4184
GOTERM_BP_FAT	GO:0051188~cofactor biosynthetic process	27	1.09268	0.0295788	AT5G27380, AT3G14930, AT1G10670, AT5G37850, AT5G20990, AT4G25910, AT5G40850, AT4G27430, AT4G25080, AT3G24200, AT3G03710, AT5G08280, AT5G49940, AT1G16540, AT3G55630, AT1G03630, AT4G15560, AT1G09430, AT4G27440, AT4G23100, AT2G01350, AT4G01690, AT1G69740, AT1G44446, AT2G16710, AT1G68890, AT1G60600	1564	159	13998	1.51983	1	0.288132	40.0983
GOTERM_BP_FAT	GO:0007568~aging	15	0.607042	0.0296269	AT5G60360, AT2G02990, AT1G54040, AT4G05320, AT5G46700, AT5G39610, AT1G10670, AT1G27320, AT5G03280, AT3G56240, AT1G59750, AT4G30270, AT5G62000, AT3G48140, AT2G23810	1564	73	13998	1.83907	1	0.287079	40.1489
GOTERM_BP_FAT	GO:0043648~dicarboxylic acid metabolic process	15	0.607042	0.0296269	AT1G53240, AT3G22200, AT4G39980, AT2G13560, AT4G33510, AT5G54810, AT1G79440, AT1G22410, AT2G26300, AT5G11670, AT3G54640, AT1G11790, AT5G05730, AT1G04410, AT3G29200	1564	73	13998	1.83907	1	0.287079	40.1489
GOTERM_BP_FAT	GO:0046777~protein amino acid autophosphorylation	7	0.283286	0.0297022	AT3G51550, AT5G26570, AT3G29160, AT3G45780, AT5G41990, AT5G58140, AT2G39660	1564	22	13998	2.84777	1	0.286261	40.2281
GOTERM_BP_FAT	GO:0042440~pigment metabolic process	19	0.768919	0.0299487	AT5G08280, AT5G54160, AT2G02990, AT2G32950, AT1G31800, AT3G14930, AT1G03630, AT2G48120, AT3G16500, AT1G10670, AT4G15560, AT4G27440, AT5G40850, AT4G27430, AT4G01690, AT1G69740, AT4G25080, AT1G44446, AT3G03710	1564	101	13998	1.68369	1	0.286853	40.4868
GOTERM_BP_FAT	GO:0009733~response to auxin stimulus	50	2.02347	0.0317671	AT5G37020, AT3G26810, AT1G75950, AT3G04730, AT5G20990, AT4G02890, AT5G65670, AT5G61420, AT5G19140, AT5G63160, AT1G59750, AT5G62000, AT5G54510, AT5G45130, AT1G15750, AT1G04240, AT5G67480, AT5G09810, AT2G38120, AT3G48360, AT1G16540, AT4G14550, AT3G53020, AT5G57560, AT2G04550, AT2G34680, AT5G20570, AT4G09460, AT3G52590, AT3G28860, AT4G05320, AT5G03240, AT4G05050, AT2G06850, AT5G03280, AT3G16420, AT3…	1564	337	13998	1.32791	1	0.3001	42.3625
GOTERM_BP_FAT	GO:0032268~regulation of cellular protein metabolic process	11	0.445164	0.032141	AT3G08730, AT5G36230, AT1G54290, AT1G26630, AT2G40570, AT2G20050, AT5G10480, AT4G00660, AT1G79280, AT4G27130, AT3G50820	1564	47	13998	2.09471	1	0.301608	42.7412
GOTERM_BP_FAT	GO:0009310~amine catabolic process	11	0.445164	0.032141	AT2G35370, AT1G79440, AT3G59050, AT3G30775, AT1G03090, AT4G34030, AT1G17290, AT3G47340, AT3G22200, AT1G68890, AT1G65840	1564	47	13998	2.09471	1	0.301608	42.7412
GOTERM_BP_FAT	GO:0006766~vitamin metabolic process	15	0.607042	0.0329217	AT3G02870, AT2G18950, AT2G19800, AT2G45790, AT4G26850, AT5G37850, AT4G15560, AT5G28840, AT2G29630, AT2G39770, AT2G01350, AT5G54770, AT1G68890, AT1G60600, AT3G14990	1564	74	13998	1.81422	1	0.306291	43.5244
GOTERM_BP_FAT	GO:0006873~cellular ion homeostasis	16	0.647511	0.0331786	AT1G04120, AT2G38170, AT2G46800, AT5G24270, AT3G15353, AT3G56240, AT3G09390, AT1G15960, AT5G63530, AT4G16370, AT3G53720, AT5G47560, AT5G67330, AT5G24030, AT1G05200, AT2G18790	1564	81	13998	1.76793	1	0.306827	43.7799
GOTERM_BP_FAT	GO:0006536~glutamate metabolic process	6	0.242817	0.0338879	AT1G65960, AT1G79440, AT5G04140, AT3G30775, AT5G53460, AT3G22200	1564	17	13998	3.15887	1	0.310849	44.4798
GOTERM_BP_FAT	GO:0006833~water transport	4	0.161878	0.0344187	AT3G53420, AT2G45960, AT1G01620, AT2G18790	1564	7	13998	5.11436	1	0.313444	44.9981
GOTERM_BP_FAT	GO:0032880~regulation of protein localization	4	0.161878	0.0344187	AT5G24520, AT5G41790, AT4G18710, AT1G06390	1564	7	13998	5.11436	1	0.313444	44.9981
GOTERM_BP_FAT	GO:0009645~response to low light intensity stimulus	4	0.161878	0.0344187	AT2G26300, AT2G06850, AT3G59220, AT2G18790	1564	7	13998	5.11436	1	0.313444	44.9981
GOTERM_BP_FAT	GO:0009228~thiamin biosynthetic process	4	0.161878	0.0344187	AT2G29630, AT5G54770, AT4G15560, AT3G14990	1564	7	13998	5.11436	1	0.313444	44.9981
GOTERM_BP_FAT	GO:0042044~fluid transport	4	0.161878	0.0344187	AT3G53420, AT2G45960, AT1G01620, AT2G18790	1564	7	13998	5.11436	1	0.313444	44.9981
GOTERM_BP_FAT	GO:0030004~cellular monovalent inorganic cation homeostasis	4	0.161878	0.0344187	AT5G47560, AT1G04120, AT5G24270, AT3G53720	1564	7	13998	5.11436	1	0.313444	44.9981
GOTERM_BP_FAT	GO:0051646~mitochondrion localization	3	0.121408	0.0346023	AT1G17580, AT5G20490, AT5G43900	1564	3	13998	8.95013	1	0.313371	45.1764
GOTERM_BP_FAT	GO:0009854~oxidative photosynthetic carbon pathway	3	0.121408	0.0346023	AT1G80380, AT3G14420, AT3G14415	1564	3	13998	8.95013	1	0.313371	45.1764
GOTERM_BP_FAT	GO:0042344~indole glucosinolate catabolic process	3	0.121408	0.0346023	AT5G44070, AT1G59870, AT2G44490	1564	3	13998	8.95013	1	0.313371	45.1764
GOTERM_BP_FAT	GO:0060151~peroxisome localization	3	0.121408	0.0346023	AT1G17580, AT5G20490, AT5G43900	1564	3	13998	8.95013	1	0.313371	45.1764
GOTERM_BP_FAT	GO:0051645~Golgi localization	3	0.121408	0.0346023	AT1G17580, AT5G20490, AT5G43900	1564	3	13998	8.95013	1	0.313371	45.1764
GOTERM_BP_FAT	GO:0006778~porphyrin metabolic process	13	0.526103	0.0352977	AT5G08280, AT3G14930, AT1G03630, AT1G10670, AT4G15560, AT4G27440, AT5G40850, AT4G27430, AT4G01690, AT1G69740, AT1G44446, AT4G25080, AT3G03710	1564	61	13998	1.9074	1	0.317155	45.8465
GOTERM_BP_FAT	GO:0051606~detection of stimulus	14	0.566572	0.0360766	AT2G32950, AT4G32040, AT1G62380, AT2G43010, AT5G24270, AT1G09530, AT3G59060, AT4G26570, AT5G37780, AT5G25220, AT1G09570, AT4G18710, AT4G10180, AT2G18790	1564	68	13998	1.84267	1	0.321499	46.5879
GOTERM_BP_FAT	GO:0019438~aromatic compound biosynthetic process	34	1.37596	0.0361505	AT3G17390, AT5G24530, AT2G34770, AT5G54160, AT2G02990, AT3G24503, AT5G44070, AT5G20990, AT4G39980, AT4G33510, AT4G27430, AT2G26300, AT2G21660, AT2G29630, AT3G45640, AT1G11790, AT2G38470, AT5G51110, AT1G05850, AT3G29200, AT1G16540, AT2G36880, AT3G16500, AT4G15560, AT5G54810, AT4G30470, AT1G22410, AT3G54640, AT1G02860, AT5G05730, AT2G30490, AT5G54770, AT1G43620, AT3G14990	1564	215	13998	1.41537	1	0.320575	46.6578
GOTERM_BP_FAT	GO:0010101~post-embryonic root morphogenesis	7	0.283286	0.0365045	AT2G38120, AT4G14550, AT1G18800, AT3G62980, AT2G34680, AT1G32230, AT1G69040	1564	23	13998	2.72395	1	0.321721	46.9912
GOTERM_BP_FAT	GO:0010102~lateral root morphogenesis	7	0.283286	0.0365045	AT2G38120, AT4G14550, AT1G18800, AT3G62980, AT2G34680, AT1G32230, AT1G69040	1564	23	13998	2.72395	1	0.321721	46.9912
GOTERM_BP_FAT	GO:0042775~mitochondrial ATP synthesis coupled electron transport	7	0.283286	0.0365045	AT4G02580, AT2G02050, AT1G15120, AT4G32470, AT3G52730, AT5G11770, AT2G01090	1564	23	13998	2.72395	1	0.321721	46.9912
GOTERM_BP_FAT	GO:0055082~cellular chemical homeostasis	16	0.647511	0.0365726	AT1G04120, AT2G38170, AT2G46800, AT5G24270, AT3G15353, AT3G56240, AT3G09390, AT1G15960, AT5G63530, AT4G16370, AT3G53720, AT5G47560, AT5G67330, AT5G24030, AT1G05200, AT2G18790	1564	82	13998	1.74637	1	0.320763	47.0551
GOTERM_BP_FAT	GO:0032989~cellular component morphogenesis	36	1.4569	0.0374385	AT1G13180, AT1G75780, AT1G68530, AT2G19760, AT2G06850, AT1G69530, AT1G71270, AT3G16630, AT2G37640, AT3G22200, AT4G12420, AT3G12280, AT5G05690, AT1G31420, AT5G22350, AT5G54510, AT5G20490, AT5G64340, AT4G26690, AT1G49240, AT5G58100, AT1G76850, AT5G45190, AT2G14120, AT3G10380, AT1G26770, AT3G13870, AT2G28950, AT5G17020, AT1G75750, AT3G16640, AT1G70940, AT5G49720, AT4G00100, AT3G09840, AT5G04240	1564	231	13998	1.39483	1	0.325608	47.8615
GOTERM_BP_FAT	GO:0034622~cellular macromolecular complex assembly	33	1.33549	0.0375447	AT1G75780, AT3G55620, AT1G09140, AT3G18035, AT5G56950, AT3G26710, AT1G08220, AT4G31560, AT1G50010, AT4G29040, AT4G40040, AT5G54640, AT1G06760, AT5G40660, AT5G62690, AT3G60740, AT2G31660, AT2G37340, AT5G10980, AT5G35200, AT1G07820, AT3G59020, AT5G17020, AT1G22700, AT1G52740, AT2G36250, AT5G62700, AT1G20010, AT4G40030, AT3G08960, AT1G18800, AT3G50820, AT1G54260	1564	208	13998	1.41997	1	0.324919	47.9596
GOTERM_BP_FAT	GO:0000902~cell morphogenesis	33	1.33549	0.0375447	AT1G75780, AT1G13180, AT1G68530, AT2G19760, AT2G06850, AT1G69530, AT1G71270, AT3G16630, AT2G37640, AT3G22200, AT4G12420, AT3G12280, AT5G05690, AT1G31420, AT5G54510, AT5G20490, AT5G64340, AT4G26690, AT1G49240, AT1G76850, AT5G45190, AT1G26770, AT3G13870, AT3G10380, AT2G28950, AT5G17020, AT1G75750, AT3G16640, AT1G70940, AT5G49720, AT3G09840, AT4G00100, AT5G04240	1564	208	13998	1.41997	1	0.324919	47.9596
GOTERM_BP_FAT	GO:0048581~negative regulation of post-embryonic development	12	0.485633	0.0384069	AT5G46210, AT5G60410, AT5G65050, AT3G07650, AT5G51230, AT5G04240, AT1G14400, AT4G10180, AT1G79280, AT1G45050, AT2G22540, AT3G19980	1564	55	13998	1.95276	1	0.329639	48.7495
GOTERM_BP_FAT	GO:0033013~tetrapyrrole metabolic process	13	0.526103	0.0394906	AT5G08280, AT3G14930, AT1G03630, AT1G10670, AT4G15560, AT4G27440, AT5G40850, AT4G27430, AT4G01690, AT1G69740, AT1G44446, AT4G25080, AT3G03710	1564	62	13998	1.87664	1	0.335839	49.7265
GOTERM_BP_FAT	GO:0006461~protein complex assembly	30	1.21408	0.0395643	AT1G02680, AT1G75780, AT3G25520, AT5G43630, AT3G26710, AT2G36990, AT1G08220, AT4G31560, AT1G65440, AT1G50010, AT4G29040, AT5G13730, AT5G62690, AT3G60740, AT5G40660, AT5G62050, AT2G31660, AT5G13820, AT5G35200, AT3G59020, AT5G17020, AT3G13445, AT1G22700, AT2G36250, AT5G43130, AT5G62700, AT1G20010, AT1G54140, AT3G08960, AT5G23120, AT3G50820	1564	186	13998	1.44357	1	0.334892	49.7923
GOTERM_BP_FAT	GO:0070271~protein complex biogenesis	30	1.21408	0.0395643	AT1G02680, AT1G75780, AT3G25520, AT5G43630, AT3G26710, AT2G36990, AT1G08220, AT4G31560, AT1G65440, AT1G50010, AT4G29040, AT5G13730, AT5G62690, AT3G60740, AT5G40660, AT5G62050, AT2G31660, AT5G13820, AT5G35200, AT3G59020, AT5G17020, AT3G13445, AT1G22700, AT2G36250, AT5G43130, AT5G62700, AT1G20010, AT1G54140, AT3G08960, AT5G23120, AT3G50820	1564	186	13998	1.44357	1	0.334892	49.7923
GOTERM_BP_FAT	GO:0006555~methionine metabolic process	11	0.445164	0.0416514	AT3G17390, AT1G02500, AT3G03780, AT4G37770, AT1G62380, AT3G59970, AT3G01120, AT1G05010, AT3G59060, AT5G53850, AT4G14710	1564	49	13998	2.00921	1	0.347853	51.6223
GOTERM_BP_FAT	GO:0006643~membrane lipid metabolic process	9	0.364225	0.0416641	AT4G36480, AT1G14290, AT4G10060, AT1G27980, AT2G04560, AT4G31780, AT5G23450, AT4G22330, AT3G55360	1564	36	13998	2.23753	1	0.346454	51.6333
GOTERM_BP_FAT	GO:0048528~post-embryonic root development	12	0.485633	0.0431594	AT2G38120, AT4G29040, AT4G14550, AT5G45130, AT1G18800, AT5G05730, AT3G62980, AT3G16640, AT3G28860, AT2G34680, AT1G32230, AT1G69040	1564	56	13998	1.91788	1	0.355072	52.9053
GOTERM_BP_FAT	GO:0010150~leaf senescence	7	0.283286	0.0442281	AT5G62000, AT1G54040, AT3G48140, AT5G39610, AT1G27320, AT5G03280, AT1G59750	1564	24	13998	2.61045	1	0.360686	53.795
GOTERM_BP_FAT	GO:0033554~cellular response to stress	60	2.42817	0.0467811	AT4G00020, AT2G45170, AT1G20620, AT2G33770, AT4G25100, AT4G26850, AT2G45130, AT5G61420, AT3G52560, AT4G10180, AT1G78870, AT3G03250, AT2G37130, AT5G41150, AT5G20150, AT1G29395, AT5G46210, AT4G20380, AT5G15090, AT3G54640, AT1G02860, AT2G47470, AT1G04980, AT1G70660, AT5G44680, AT2G02990, AT2G15970, AT5G34850, AT5G15410, AT5G44070, AT1G33560, AT4G30170, AT5G56950, AT5G03280, AT2G44490, AT1G08830, AT5…	1564	426	13998	1.26058	1	0.375829	55.857
GOTERM_BP_FAT	GO:0046165~alcohol biosynthetic process	9	0.364225	0.0481538	AT3G02870, AT1G13440, AT3G55440, AT2G45790, AT4G37870, AT1G12780, AT3G04120, AT4G17190, AT4G24620	1564	37	13998	2.17706	1	0.383057	56.9295
GOTERM_BP_FAT	GO:0042364~water-soluble vitamin biosynthetic process	12	0.485633	0.0483011	AT3G02870, AT5G28840, AT2G19800, AT2G45790, AT2G29630, AT4G26850, AT2G39770, AT2G01350, AT5G37850, AT5G54770, AT4G15560, AT3G14990	1564	57	13998	1.88424	1	0.382443	57.0431
GOTERM_BP_FAT	GO:0000305~response to oxygen radical	5	0.202347	0.0485257	AT4G20380, AT4G25100, AT3G16500, AT1G08830, AT1G32230	1564	13	13998	3.44236	1	0.38232	57.2158
GOTERM_BP_FAT	GO:0000303~response to superoxide	5	0.202347	0.0485257	AT4G20380, AT4G25100, AT3G16500, AT1G08830, AT1G32230	1564	13	13998	3.44236	1	0.38232	57.2158
GOTERM_BP_FAT	GO:0016197~endosome transport	5	0.202347	0.0485257	AT1G48550, AT5G53530, AT3G51310, AT1G17730, AT3G54840	1564	13	13998	3.44236	1	0.38232	57.2158
GOTERM_BP_FAT	GO:0015672~monovalent inorganic cation transport	26	1.05221	0.0486892	AT4G30190, AT2G28520, AT3G58730, AT3G01390, AT1G54370, AT5G51710, AT1G78900, AT3G56160, AT2G35060, AT5G08690, AT2G21410, AT4G23710, AT4G32260, AT2G18960, AT4G38920, AT4G38510, AT3G42050, AT5G47560, AT1G70300, AT5G13450, AT5G27150, AT5G12860, AT1G15690, AT2G33040, AT2G26900, AT4G32530	1564	159	13998	1.46354	1	0.381817	57.3411
GOTERM_BP_FAT	GO:0009066~aspartate family amino acid metabolic process	14	0.566572	0.0490127	AT3G17390, AT1G02500, AT3G03780, AT1G62380, AT3G59060, AT5G14060, AT4G14710, AT4G37770, AT3G59970, AT3G02020, AT1G05010, AT3G01120, AT3G47340, AT5G53850	1564	71	13998	1.76481	1	0.382315	57.5881
GOTERM_BP_FAT	GO:0031399~regulation of protein modification process	4	0.161878	0.0505802	AT2G20050, AT5G10480, AT1G79280, AT3G50820	1564	8	13998	4.47506	1	0.39047	58.7656
GOTERM_BP_FAT	GO:0010161~red light signaling pathway	4	0.161878	0.0505802	AT2G43010, AT2G18790, AT1G09570, AT5G49230	1564	8	13998	4.47506	1	0.39047	58.7656
GOTERM_BP_FAT	GO:0019725~cellular homeostasis	35	1.41643	0.0508428	AT5G60640, AT5G06690, AT2G46800, AT1G56500, AT5G24270, AT3G56240, AT4G21990, AT3G02730, AT5G63530, AT4G16370, AT1G76080, AT1G21750, AT3G58620, AT5G24030, AT2G18790, AT1G05200, AT5G39950, AT1G62180, AT1G04120, AT2G38170, AT4G03520, AT3G09390, AT3G15353, AT2G42580, AT1G15960, AT3G53720, AT5G47560, AT1G35620, AT4G04610, AT5G16400, AT5G67330, AT1G08570, AT2G47470, AT1G04980, AT3G17240	1564	229	13998	1.36792	1	0.390545	58.9598
GOTERM_BP_FAT	GO:0042773~ATP synthesis coupled electron transport	8	0.323756	0.0509801	AT4G02580, AT2G02050, AT1G15120, AT4G32470, AT3G52730, AT5G37510, AT5G11770, AT2G01090	1564	31	13998	2.30971	1	0.389861	59.061
GOTERM_BP_FAT	GO:0006631~fatty acid metabolic process	33	1.33549	0.0523674	AT2G34770, AT2G18950, AT1G04710, AT4G29010, AT1G68530, AT1G10670, AT3G55360, AT1G51500, AT4G25050, AT2G33150, AT3G45140, AT3G11170, AT4G20870, AT3G12120, AT4G23850, AT1G67730, AT4G30950, AT1G14290, AT3G48530, AT3G55440, AT1G54630, AT5G65110, AT2G31360, AT3G51840, AT4G00400, AT5G21170, AT3G29160, AT1G07420, AT3G25770, AT3G58750, AT5G43760, AT2G38040, AT5G16390	1564	214	13998	1.38016	1	0.396701	60.0705
GOTERM_BP_FAT	GO:0010260~organ senescence	7	0.283286	0.0528971	AT5G62000, AT1G54040, AT3G48140, AT5G39610, AT1G27320, AT5G03280, AT1G59750	1564	25	13998	2.50604	1	0.398335	60.4497
GOTERM_BP_FAT	GO:0009069~serine family amino acid metabolic process	11	0.445164	0.0529211	AT2G35370, AT4G04610, AT4G34200, AT2G17640, AT4G39940, AT3G03630, AT3G61440, AT4G21990, AT5G28030, AT4G13930, AT1G62180	1564	51	13998	1.93042	1	0.396962	60.4669
GOTERM_BP_FAT	GO:0009737~response to abscisic acid stimulus	42	1.69972	0.0532889	AT5G01810, AT2G15970, AT5G48870, AT2G05520, AT3G46590, AT4G23260, AT1G51500, AT3G58490, AT5G61420, AT1G76180, AT1G17840, AT5G52310, AT5G47390, AT2G26300, AT3G45640, AT3G14050, AT3G59220, AT3G11410, AT2G31320, AT4G27410, AT3G50500, AT2G26980, AT2G18960, AT5G13530, AT1G54100, AT3G55610, AT2G04550, AT1G20440, AT1G75750, AT4G18010, AT5G50720, AT2G37220, AT1G29395, AT4G21670, AT2G36530, AT5G53160, AT2…	1564	285	13998	1.31897	1	0.397627	60.7281
GOTERM_BP_FAT	GO:0006412~translation	156	6.31323	0.0552216	AT2G41840, AT3G63190, AT1G07930, AT2G27710, AT2G44065, AT3G11940, AT1G07830, AT5G06360, AT1G02780, AT3G27160, AT5G64140, AT5G11750, AT5G47190, AT3G60245, AT3G58140, AT1G72340, AT2G21580, AT5G54760, AT1G07920, AT4G30690, AT4G17300, AT3G11120, AT5G57870, AT4G08350, AT5G20290, AT2G40510, AT5G16715, AT5G59850, AT2G46280, AT3G15190, AT5G56940, AT1G48970, AT1G43170, AT4G26480, AT1G69620, AT3G63490, AT3…	1564	1231	13998	1.13422	1	0.407389	62.0743
GOTERM_BP_FAT	GO:0019748~secondary metabolic process	59	2.3877	0.0560781	AT3G17390, AT2G34770, AT5G24530, AT3G52930, AT3G24503, AT1G54040, AT3G19710, AT5G48180, AT5G23010, AT3G02360, AT4G27430, AT1G12140, AT3G16400, AT2G32440, AT3G03710, AT2G30860, AT2G18790, AT2G07050, AT3G63520, AT1G16540, AT5G11670, AT2G01350, AT1G43620, AT5G54160, AT2G02990, AT5G44070, AT1G31800, AT4G33360, AT2G36460, AT1G10670, AT2G44490, AT2G21660, AT3G45640, AT1G18270, AT2G38470, AT2G22990, AT1…	1564	423	13998	1.24836	1	0.410794	62.6569
GOTERM_BP_FAT	GO:0006399~tRNA metabolic process	22	0.890328	0.0560794	AT4G04350, AT4G17300, AT2G45330, AT1G68720, AT5G16715, AT1G07910, AT1G17960, AT5G47970, AT5G22800, AT1G09620, AT1G50200, AT4G26870, AT3G02660, AT2G27760, AT3G62120, AT3G58140, AT4G26480, AT5G26830, AT3G61113, AT4G31180, AT4G26300, AT1G48520	1564	131	13998	1.50307	1	0.409286	62.6577
GOTERM_BP_FAT	GO:0015986~ATP synthesis coupled proton transport	12	0.485633	0.059793	AT5G13450, AT2G28520, AT4G38510, AT4G38920, AT3G58730, AT5G08690, AT2G33040, AT2G21410, AT1G78900, AT3G42050, AT4G32530, AT4G32260	1564	59	13998	1.82036	1	0.428598	65.0875
GOTERM_BP_FAT	GO:0015985~energy coupled proton transport, down electrochemical gradient	12	0.485633	0.059793	AT5G13450, AT2G28520, AT4G38510, AT4G38920, AT3G58730, AT5G08690, AT2G33040, AT2G21410, AT1G78900, AT3G42050, AT4G32530, AT4G32260	1564	59	13998	1.82036	1	0.428598	65.0875
GOTERM_BP_FAT	GO:0009820~alkaloid metabolic process	12	0.485633	0.059793	AT3G52930, AT3G55440, AT3G02360, AT5G57655, AT5G11670, AT1G18270, AT2G01350, AT5G44520, AT2G36460, AT4G26520, AT2G21330, AT5G35790	1564	59	13998	1.82036	1	0.428598	65.0875
GOTERM_BP_FAT	GO:0009646~response to absence of light	5	0.202347	0.0621188	AT2G32950, AT1G31812, AT5G18170, AT3G47340, AT2G43400	1564	14	13998	3.19647	1	0.439736	66.5326
GOTERM_BP_FAT	GO:0006949~syncytium formation	5	0.202347	0.0621188	AT1G26770, AT2G19800, AT2G28950, AT1G69530, AT2G37640	1564	14	13998	3.19647	1	0.439736	66.5326
GOTERM_BP_FAT	GO:0009638~phototropism	5	0.202347	0.0621188	AT2G30520, AT3G45780, AT5G58140, AT2G18790, AT1G09570	1564	14	13998	3.19647	1	0.439736	66.5326
GOTERM_BP_FAT	GO:0051028~mRNA transport	5	0.202347	0.0621188	AT2G21660, AT4G00660, AT1G79280, AT5G11200, AT5G11170	1564	14	13998	3.19647	1	0.439736	66.5326
GOTERM_BP_FAT	GO:0043480~pigment accumulation in tissues	3	0.121408	0.0641103	AT1G10670, AT3G28860, AT4G00730	1564	4	13998	6.7126	1	0.448815	67.7251
GOTERM_BP_FAT	GO:0019419~sulfate reduction	3	0.121408	0.0641103	AT4G04610, AT4G21990, AT1G62180	1564	4	13998	6.7126	1	0.448815	67.7251
GOTERM_BP_FAT	GO:0016574~histone ubiquitination	3	0.121408	0.0641103	AT2G02760, AT1G14400, AT1G55250	1564	4	13998	6.7126	1	0.448815	67.7251
GOTERM_BP_FAT	GO:0006556~S-adenosylmethionine biosynthetic process	3	0.121408	0.0641103	AT3G17390, AT2G36880, AT1G02500	1564	4	13998	6.7126	1	0.448815	67.7251
GOTERM_BP_FAT	GO:0043478~pigment accumulation in response to UV light	3	0.121408	0.0641103	AT1G10670, AT3G28860, AT4G00730	1564	4	13998	6.7126	1	0.448815	67.7251
GOTERM_BP_FAT	GO:0043476~pigment accumulation	3	0.121408	0.0641103	AT1G10670, AT3G28860, AT4G00730	1564	4	13998	6.7126	1	0.448815	67.7251
GOTERM_BP_FAT	GO:0043473~pigmentation	3	0.121408	0.0641103	AT1G10670, AT3G28860, AT4G00730	1564	4	13998	6.7126	1	0.448815	67.7251
GOTERM_BP_FAT	GO:0010492~maintenance of shoot apical meristem identity	3	0.121408	0.0641103	AT3G07780, AT5G63780, AT5G48160	1564	4	13998	6.7126	1	0.448815	67.7251
GOTERM_BP_FAT	GO:0043481~anthocyanin accumulation in tissues in response to UV light	3	0.121408	0.0641103	AT1G10670, AT3G28860, AT4G00730	1564	4	13998	6.7126	1	0.448815	67.7251
GOTERM_BP_FAT	GO:0043479~pigment accumulation in tissues in response to UV light	3	0.121408	0.0641103	AT1G10670, AT3G28860, AT4G00730	1564	4	13998	6.7126	1	0.448815	67.7251
GOTERM_BP_FAT	GO:0033523~histone H2B ubiquitination	3	0.121408	0.0641103	AT2G02760, AT1G14400, AT1G55250	1564	4	13998	6.7126	1	0.448815	67.7251
GOTERM_BP_FAT	GO:0010014~meristem initiation	6	0.242817	0.0642192	AT3G07780, AT1G72560, AT2G34710, AT1G15750, AT1G30490, AT5G48160	1564	20	13998	2.68504	1	0.447825	67.7891
GOTERM_BP_FAT	GO:0019941~modification-dependent protein catabolic process	74	2.99474	0.0646161	AT3G60820, AT4G22285, AT2G45170, AT2G33770, AT2G31510, AT1G75950, AT3G25520, AT5G25350, AT4G02890, AT2G18290, AT5G21930, AT5G19990, AT1G45050, AT3G22110, AT5G05080, AT2G45910, AT3G51260, AT5G13530, AT1G79210, AT1G78870, AT1G65430, AT3G17000, AT1G56450, AT5G20570, AT5G46210, AT2G20580, AT5G45620, AT1G02860, AT3G52590, AT5G09900, AT2G27020, AT1G13060, AT3G54480, AT3G46460, AT1G53850, AT5G66070, AT4…	1564	550	13998	1.2042	1	0.448356	68.0215
GOTERM_BP_FAT	GO:0043632~modification-dependent macromolecule catabolic process	74	2.99474	0.0646161	AT3G60820, AT4G22285, AT2G45170, AT2G33770, AT2G31510, AT1G75950, AT3G25520, AT5G25350, AT4G02890, AT2G18290, AT5G21930, AT5G19990, AT1G45050, AT3G22110, AT5G05080, AT2G45910, AT3G51260, AT5G13530, AT1G79210, AT1G78870, AT1G65430, AT3G17000, AT1G56450, AT5G20570, AT5G46210, AT2G20580, AT5G45620, AT1G02860, AT3G52590, AT5G09900, AT2G27020, AT1G13060, AT3G54480, AT3G46460, AT1G53850, AT5G66070, AT4…	1564	550	13998	1.2042	1	0.448356	68.0215
GOTERM_BP_FAT	GO:0006413~translational initiation	14	0.566572	0.0648327	AT4G30690, AT3G55620, AT5G57870, AT1G26630, AT5G54940, AT1G34360, AT1G48970, AT1G54290, AT1G72340, AT2G24060, AT3G11400, AT4G27130, AT5G54760, AT3G13920	1564	74	13998	1.69327	1	0.44794	68.1477
GOTERM_BP_FAT	GO:0009738~abscisic acid mediated signaling	14	0.566572	0.0648327	AT2G26980, AT5G01810, AT5G13530, AT2G04550, AT4G18010, AT4G21670, AT5G53160, AT2G26300, AT3G45640, AT3G19290, AT3G59220, AT3G11410, AT3G50500, AT2G22430	1564	74	13998	1.69327	1	0.44794	68.1477
GOTERM_BP_FAT	GO:0009814~defense response, incompatible interaction	17	0.687981	0.0657281	AT2G27040, AT4G16890, AT2G39940, AT5G45110, AT4G35450, AT5G03280, AT2G44490, AT3G54920, AT5G06960, AT4G16990, AT1G32230, AT4G20380, AT4G23100, AT1G59870, AT1G02860, AT1G11310, AT1G22070	1564	96	13998	1.58492	1	0.451057	68.6642
GOTERM_BP_FAT	GO:0006767~water-soluble vitamin metabolic process	12	0.485633	0.0661601	AT3G02870, AT5G28840, AT2G19800, AT2G45790, AT2G29630, AT4G26850, AT2G39770, AT2G01350, AT5G37850, AT5G54770, AT4G15560, AT3G14990	1564	60	13998	1.79003	1	0.451747	68.9106
GOTERM_BP_FAT	GO:0042724~thiamin and derivative biosynthetic process	4	0.161878	0.0697261	AT2G29630, AT5G54770, AT4G15560, AT3G14990	1564	9	13998	3.97783	1	0.468292	70.8759
GOTERM_BP_FAT	GO:0010675~regulation of cellular carbohydrate metabolic process	4	0.161878	0.0697261	AT4G39940, AT3G47450, AT5G61420, AT3G03710	1564	9	13998	3.97783	1	0.468292	70.8759
GOTERM_BP_FAT	GO:0042723~thiamin and derivative metabolic process	4	0.161878	0.0697261	AT2G29630, AT5G54770, AT4G15560, AT3G14990	1564	9	13998	3.97783	1	0.468292	70.8759
GOTERM_BP_FAT	GO:0006772~thiamin metabolic process	4	0.161878	0.0697261	AT2G29630, AT5G54770, AT4G15560, AT3G14990	1564	9	13998	3.97783	1	0.468292	70.8759
GOTERM_BP_FAT	GO:0048827~phyllome development	31	1.25455	0.0700812	AT1G13180, AT5G39740, AT3G25520, AT3G16630, AT1G10670, AT3G12280, AT4G36870, AT2G36400, AT1G48920, AT1G01160, AT4G29040, AT5G20490, AT4G26690, AT1G14400, AT3G47450, AT1G45050, AT1G55250, AT5G45190, AT5G24520, AT4G24560, AT2G22475, AT2G23760, AT2G48120, AT5G55920, AT4G30340, AT1G48410, AT5G46210, AT4G00100, AT5G27150, AT4G18710, AT1G30210	1564	204	13998	1.36007	1	0.468503	71.0651
GOTERM_BP_FAT	GO:0009250~glucan biosynthetic process	14	0.566572	0.0707789	AT3G55800, AT3G07160, AT1G10670, AT2G36390, AT5G49720, AT2G36850, AT5G19220, AT4G18240, AT5G24300, AT5G15650, AT2G39770, AT2G21590, AT5G03650, AT5G64740	1564	75	13998	1.67069	1	0.470406	71.4334
GOTERM_BP_FAT	GO:0043067~regulation of programmed cell death	7	0.283286	0.0731187	AT2G34770, AT5G52060, AT1G02120, AT4G20380, AT4G20870, AT1G21750, AT5G47910	1564	27	13998	2.3204	1	0.480277	72.6366
GOTERM_BP_FAT	GO:0051603~proteolysis involved in cellular protein catabolic process	74	2.99474	0.0763933	AT3G60820, AT4G22285, AT2G45170, AT2G33770, AT2G31510, AT1G75950, AT3G25520, AT5G25350, AT4G02890, AT2G18290, AT5G21930, AT5G19990, AT1G45050, AT3G22110, AT5G05080, AT2G45910, AT3G51260, AT5G13530, AT1G79210, AT1G78870, AT1G65430, AT3G17000, AT1G56450, AT5G20570, AT5G46210, AT2G20580, AT5G45620, AT1G02860, AT3G52590, AT5G09900, AT2G27020, AT1G13060, AT3G54480, AT3G46460, AT1G53850, AT5G66070, AT4…	1564	555	13998	1.19335	1	0.494313	74.2406
GOTERM_BP_FAT	GO:0009913~epidermal cell differentiation	19	0.768919	0.0764326	AT1G13180, AT5G24520, AT2G38120, AT3G13870, AT5G43900, AT2G22475, AT3G16630, AT3G16640, AT5G03280, AT5G37850, AT1G70940, AT3G12280, AT5G20490, AT4G00100, AT4G26690, AT1G49240, AT5G09810, AT1G05850, AT5G45190	1564	113	13998	1.50489	1	0.492927	74.2592
GOTERM_BP_FAT	GO:0010565~regulation of cellular ketone metabolic process	6	0.242817	0.0768544	AT4G20380, AT1G02860, AT3G47450, AT1G05850, AT3G03710, AT1G69040	1564	21	13998	2.55718	1	0.493338	74.4592
GOTERM_BP_FAT	GO:0033365~protein localization in organelle	14	0.566572	0.0770696	AT3G20000, AT5G62050, AT2G31660, AT3G59020, AT5G17020, AT1G79280, AT2G45770, AT1G27970, AT4G30600, AT5G20020, AT1G67650, AT5G20010, AT3G08960, AT4G16143	1564	76	13998	1.64871	1	0.492786	74.5606
GOTERM_BP_FAT	GO:0008283~cell proliferation	8	0.323756	0.0780146	AT1G22840, AT1G01160, AT4G24560, AT5G39740, AT3G25520, AT3G49780, AT1G18800, AT5G55920	1564	34	13998	2.10591	1	0.495613	75.0016
GOTERM_BP_FAT	GO:0031669~cellular response to nutrient levels	13	0.526103	0.0787797	AT1G20620, AT2G45170, AT2G02990, AT2G33770, AT3G03250, AT5G20150, AT2G45130, AT5G61420, AT2G26660, AT5G21170, AT4G10380, AT3G62980, AT3G47340	1564	69	13998	1.68626	1	0.49758	75.3533
GOTERM_BP_FAT	GO:0006606~protein import into nucleus	9	0.364225	0.0804407	AT5G20020, AT2G31660, AT5G20010, AT3G59020, AT5G17020, AT3G08960, AT4G16143, AT1G79280, AT1G27970	1564	41	13998	1.96466	1	0.503579	76.1008
GOTERM_BP_FAT	GO:0030163~protein catabolic process	76	3.07568	0.0862083	AT3G60820, AT4G22285, AT2G45170, AT2G33770, AT2G31510, AT1G75950, AT3G25520, AT5G25350, AT4G02890, AT2G18290, AT5G21930, AT5G19990, AT1G45050, AT3G22110, AT5G05080, AT2G45910, AT3G51260, AT5G13530, AT1G79210, AT1G78870, AT1G65430, AT3G17000, AT1G56450, AT5G20570, AT5G46210, AT1G45000, AT2G20580, AT5G45620, AT1G02860, AT3G52590, AT5G09900, AT2G27020, AT1G13060, AT3G54480, AT3G46460, AT1G53850, AT5…	1564	576	13998	1.18092	1	0.527418	78.5344
GOTERM_BP_FAT	GO:0008544~epidermis development	19	0.768919	0.0872831	AT1G13180, AT5G24520, AT2G38120, AT3G13870, AT5G43900, AT2G22475, AT3G16630, AT3G16640, AT5G03280, AT5G37850, AT1G70940, AT3G12280, AT5G20490, AT4G00100, AT4G26690, AT1G49240, AT5G09810, AT1G05850, AT5G45190	1564	115	13998	1.47872	1	0.530451	78.9613
GOTERM_BP_FAT	GO:0007398~ectoderm development	19	0.768919	0.0872831	AT1G13180, AT5G24520, AT2G38120, AT3G13870, AT5G43900, AT2G22475, AT3G16630, AT3G16640, AT5G03280, AT5G37850, AT1G70940, AT3G12280, AT5G20490, AT4G00100, AT4G26690, AT1G49240, AT5G09810, AT1G05850, AT5G45190	1564	115	13998	1.47872	1	0.530451	78.9613
GOTERM_BP_FAT	GO:0044257~cellular protein catabolic process	74	2.99474	0.0898446	AT3G60820, AT4G22285, AT2G45170, AT2G33770, AT2G31510, AT1G75950, AT3G25520, AT5G25350, AT4G02890, AT2G18290, AT5G21930, AT5G19990, AT1G45050, AT3G22110, AT5G05080, AT2G45910, AT3G51260, AT5G13530, AT1G79210, AT1G78870, AT1G65430, AT3G17000, AT1G56450, AT5G20570, AT5G46210, AT2G20580, AT5G45620, AT1G02860, AT3G52590, AT5G09900, AT2G27020, AT1G13060, AT3G54480, AT3G46460, AT1G53850, AT5G66070, AT4…	1564	561	13998	1.18059	1	0.539678	79.9466
GOTERM_BP_FAT	GO:0051170~nuclear import	9	0.364225	0.0901241	AT5G20020, AT2G31660, AT5G20010, AT3G59020, AT5G17020, AT3G08960, AT4G16143, AT1G79280, AT1G27970	1564	42	13998	1.91788	1	0.539278	80.0514
GOTERM_BP_FAT	GO:0009606~tropism	10	0.404694	0.0901984	AT2G38120, AT2G30520, AT3G45780, AT5G39510, AT5G45130, AT3G28860, AT5G58140, AT1G70940, AT2G18790, AT1G09570	1564	49	13998	1.82656	1	0.538032	80.0792
GOTERM_BP_FAT	GO:0045036~protein targeting to chloroplast	6	0.242817	0.0907227	AT5G50920, AT2G28900, AT5G57180, AT4G35450, AT2G45770, AT2G16640	1564	22	13998	2.44094	1	0.538653	80.2743
GOTERM_BP_FAT	GO:0006333~chromatin assembly or disassembly	16	0.647511	0.0914153	AT5G10980, AT1G07820, AT3G18035, AT5G56950, AT1G52740, AT1G65440, AT1G20693, AT1G20696, AT4G40040, AT4G40030, AT4G19020, AT5G54640, AT3G51880, AT1G18800, AT1G06760, AT1G54260	1564	93	13998	1.53981	1	0.53996	80.5292
GOTERM_BP_FAT	GO:0002237~response to molecule of bacterial origin	4	0.161878	0.0915971	AT3G26810, AT3G62980, AT1G12820, AT4G23210	1564	10	13998	3.58005	1	0.539169	80.5955
GOTERM_BP_FAT	GO:0051168~nuclear export	4	0.161878	0.0915971	AT2G21660, AT1G72560, AT5G17020, AT1G79280	1564	10	13998	3.58005	1	0.539169	80.5955
GOTERM_BP_FAT	GO:0051789~response to protein stimulus	4	0.161878	0.0915971	AT4G29040, AT2G02810, AT3G10800, AT2G17520	1564	10	13998	3.58005	1	0.539169	80.5955
GOTERM_BP_FAT	GO:0046685~response to arsenic	4	0.161878	0.0915971	AT5G44070, AT4G10380, AT1G09570, AT5G42790	1564	10	13998	3.58005	1	0.539169	80.5955
GOTERM_BP_FAT	GO:0048569~post-embryonic organ development	27	1.09268	0.0922703	AT3G26810, AT1G70510, AT1G79280, AT1G66240, AT1G32230, AT4G29040, AT5G62000, AT5G27320, AT3G05120, AT3G45640, AT5G45130, AT3G62980, AT4G17300, AT2G38120, AT4G14550, AT1G12820, AT3G16640, AT1G30490, AT2G34680, AT1G69040, AT3G12810, AT1G47260, AT1G14720, AT1G18800, AT2G34710, AT5G05730, AT3G28860	1564	178	13998	1.3576	1	0.540385	80.8395
GOTERM_BP_FAT	GO:0007242~intracellular signaling cascade	101	4.08741	0.0952942	AT3G26810, AT5G47200, AT5G25350, AT5G08130, AT5G65670, AT5G45130, AT4G10180, AT4G19530, AT3G50500, AT2G18790, AT1G06390, AT5G49230, AT2G38120, AT5G62920, AT2G04550, AT4G09720, AT3G59060, AT1G09530, AT1G16920, AT1G70490, AT5G47010, AT4G20380, AT1G23490, AT3G19290, AT3G54990, AT3G28860, AT2G22430, AT4G08500, AT5G01810, AT1G70510, AT5G03520, AT1G53910, AT5G03280, AT3G59770, AT3G54840, AT1G49300, AT2…	1564	790	13998	1.14426	1	0.551002	81.9003
GOTERM_BP_FAT	GO:0006457~protein folding	36	1.4569	0.0978401	AT4G26555, AT2G18040, AT3G09440, AT5G17840, AT2G44650, AT1G56340, AT1G73655, AT4G24280, AT3G56070, AT2G47320, AT3G16420, AT5G28540, AT3G01480, AT5G61790, AT5G02500, AT3G60740, AT1G80920, AT1G36390, AT2G29960, AT5G23240, AT3G11450, AT1G09210, AT4G37910, AT4G35450, AT5G42020, AT1G61770, AT5G06110, AT5G20220, AT1G09080, AT5G16650, AT4G24190, AT1G29990, AT2G43560, AT2G42750, AT2G30695, AT5G17710	1564	251	13998	1.28368	1	0.559472	82.7502
GOTERM_BP_FAT	GO:0009658~chloroplast organization	11	0.445164	0.0980458	AT5G02250, AT5G49940, AT5G50920, AT5G45390, AT3G45780, AT1G69390, AT2G48120, AT5G58140, AT2G36250, AT4G25910, AT3G25690	1564	57	13998	1.72722	1	0.558744	82.8172
GOTERM_BP_FAT	GO:0005976~polysaccharide metabolic process	32	1.29502	0.098256	AT2G01850, AT5G26570, AT3G55800, AT2G04560, AT3G07160, AT2G06850, AT1G10670, AT4G30270, AT2G36850, AT1G69830, AT4G26690, AT4G18240, AT5G15650, AT5G64860, AT1G05850, AT4G24620, AT3G52180, AT1G78240, AT1G10760, AT3G10740, AT5G57560, AT1G68560, AT2G36390, AT5G49720, AT5G19220, AT1G19940, AT5G24300, AT1G14720, AT2G39770, AT2G21590, AT5G03650, AT5G64740	1564	219	13998	1.30778	1	0.558039	82.8855
GOTERM_BP_FAT	GO:0044265~cellular macromolecule catabolic process	77	3.11615	0.0987151	AT3G60820, AT4G22285, AT2G45170, AT2G33770, AT2G31510, AT1G75950, AT3G25520, AT3G01540, AT5G25350, AT4G02890, AT2G18290, AT5G21930, AT5G19990, AT1G45050, AT3G22110, AT5G05080, AT3G03710, AT2G45910, AT3G51260, AT5G13530, AT1G79210, AT1G78870, AT1G65430, AT3G17000, AT1G56450, AT5G20570, AT5G46210, AT5G47010, AT2G20580, AT5G45620, AT1G02860, AT3G52590, AT5G09900, AT2G27020, AT1G13060, AT3G54480, AT3…	1564	589	13998	1.17005	1	0.558298	83.0336
GOTERM_BP_FAT	GO:0009057~macromolecule catabolic process	88	3.56131	0.0988077	AT3G60820, AT4G22285, AT2G45170, AT5G26570, AT2G33770, AT2G31510, AT1G75950, AT3G25520, AT3G01540, AT5G25350, AT4G02890, AT2G18290, AT5G21930, AT1G69830, AT5G19990, AT5G64860, AT1G45050, AT3G22110, AT5G05080, AT3G03710, AT2G45910, AT5G13530, AT3G51260, AT1G79210, AT1G78870, AT1G65430, AT1G10760, AT3G17000, AT1G68560, AT1G56450, AT5G20570, AT5G46210, AT5G47010, AT1G45000, AT2G20580, AT5G45620, AT1…	1564	682	13998	1.15486	1	0.557148	83.0633
GOTERM_BP_FAT	GO:0030007~cellular potassium ion homeostasis	3	0.121408	0.0990656	AT1G04120, AT5G24270, AT3G53720	1564	5	13998	5.37008	1	0.556639	83.1458
GOTERM_BP_FAT	GO:0046185~aldehyde catabolic process	3	0.121408	0.0990656	AT1G53580, AT3G10850, AT2G43430	1564	5	13998	5.37008	1	0.556639	83.1458
GOTERM_BP_FAT	GO:0042436~indole derivative catabolic process	3	0.121408	0.0990656	AT5G44070, AT1G59870, AT2G44490	1564	5	13998	5.37008	1	0.556639	83.1458
GOTERM_BP_FAT	GO:0055069~zinc ion homeostasis	3	0.121408	0.0990656	AT2G38170, AT2G46800, AT5G13740	1564	5	13998	5.37008	1	0.556639	83.1458
GOTERM_BP_FAT	GO:0006471~protein amino acid ADP-ribosylation	3	0.121408	0.0990656	AT4G02390, AT2G26300, AT2G31320	1564	5	13998	5.37008	1	0.556639	83.1458
GOTERM_BP_FAT	GO:0055075~potassium ion homeostasis	3	0.121408	0.0990656	AT1G04120, AT5G24270, AT3G53720	1564	5	13998	5.37008	1	0.556639	83.1458
GOTERM_BP_FAT	GO:0019243~methylglyoxal catabolic process to D-lactate	3	0.121408	0.0990656	AT1G53580, AT3G10850, AT2G43430	1564	5	13998	5.37008	1	0.556639	83.1458
GOTERM_BP_FAT	GO:0010021~amylopectin biosynthetic process	3	0.121408	0.0990656	AT5G24300, AT2G36390, AT5G03650	1564	5	13998	5.37008	1	0.556639	83.1458
GOTERM_BP_FAT	GO:0006537~glutamate biosynthetic process	3	0.121408	0.0990656	AT5G04140, AT3G30775, AT5G53460	1564	5	13998	5.37008	1	0.556639	83.1458
GOTERM_BP_FAT	GO:0009438~methylglyoxal metabolic process	3	0.121408	0.0990656	AT1G53580, AT3G10850, AT2G43430	1564	5	13998	5.37008	1	0.556639	83.1458
GOTERM_BP_FAT	GO:0046500~S-adenosylmethionine metabolic process	3	0.121408	0.0990656	AT3G17390, AT2G36880, AT1G02500	1564	5	13998	5.37008	1	0.556639	83.1458
GOTERM_BP_FAT	GO:0006089~lactate metabolic process	3	0.121408	0.0990656	AT1G53580, AT3G10850, AT2G43430	1564	5	13998	5.37008	1	0.556639	83.1458
GOTERM_BP_FAT	GO:0048586~regulation of long-day photoperiodism, flowering	3	0.121408	0.0990656	AT3G07650, AT5G04240, AT4G04920	1564	5	13998	5.37008	1	0.556639	83.1458
GOTERM_BP_FAT	GO:0051596~methylglyoxal catabolic process	3	0.121408	0.0990656	AT1G53580, AT3G10850, AT2G43430	1564	5	13998	5.37008	1	0.556639	83.1458
GOTERM_BP_FAT	GO:0009910~negative regulation of flower development	8	0.323756	0.0998959	AT5G60410, AT5G65050, AT5G51230, AT1G14400, AT1G79280, AT1G45050, AT2G22540, AT3G19980	1564	36	13998	1.98892	1	0.55832	83.409
