# Supplementary material for: Dynamic regulation of genome-wide pre-mRNA splicing and stress tolerance by the Sm-like protein LSm5 in Arabidopsis
Source: Genome Biol. 2014 Jan 7;15(1):R1. doi: 10.1186/gb-2014-15-1-r1 (PMC4053965; doi:10.1186/gb-2014-15-1-r1)
Supplement: Additional file 32 — List of AS events that were significantly absent in the NaCl-treated SAD1-OE plants. [file gb-2014-15-1-r1-S32.xlsx]

## Sheet: Sheet1
Additional File 32: List of alternative splicing events that were significantly absent in the NaCl-treated SAD1-OE plants.
(a) The number indicates the position of the exon that contains alternative 5' or alternative 3' splice site or is a skipped exon;
(b) The number is the distance from alternative 5' (or 3' )splice site to the corresponding dominant 5' (or 3') splice site, and the minus/plus indicates the downstream and upstream of the dominant (5' or 3') splice site, respectively;
(c) p value is calculated by Fisher Exact Test; Note that if the splice junction was absent in the SAD1-OE and the corresponding junction-reads in the wildtype were more than 5, this junction would be considered to be significantly absent in the SAD1-OE and the p-value will be assigned to zero.
Treatment	Types	ID	Exon(a)	Stands	Distance(b)	Junction-read counts in WT	Exon-read counts in WT	Junction-read counts in mutant	Exon-read counts in mutant	p value(c)
NaCl	Alternative 5' Spice Site	AT1G69480.1	1	-	4	5	484.381	0	257.995	0
NaCl	Alternative 5' Spice Site	AT5G18680.1	2	-	148	5	65.9455	0	67.104	0
NaCl	Alternative 5' Spice Site	AT2G31580.1	9	-	27	5	17.2228	0	12.995	0
NaCl	Alternative 5' Spice Site	AT5G17460.1	3	-	-122	5	3327.53	0	2925.54	0
NaCl	Alternative 5' Spice Site	AT3G16785.1	15	+	73	5	32.0495	0	43.7822	0
NaCl	Alternative 5' Spice Site	AT5G47840.1	4	+	-42	5	263.554	0	242.639	0
NaCl	Alternative 5' Spice Site	AT1G06470.2	3	+	22	5	13.1782	0	9.05446	0
NaCl	Alternative 5' Spice Site	AT3G58720.1	1	-	145	5	81.5347	0	61.802	0
NaCl	Alternative 5' Spice Site	AT2G33490.1	3	+	18	5	7.58911	0	9.35149	0
NaCl	Alternative 5' Spice Site	AT4G00690.1	7	+	-21	5	1.23762	0	0.267327	0
NaCl	Alternative 5' Spice Site	AT1G34150.1	2	+	-7	5	6.56436	0	5.57426	0
NaCl	Alternative 5' Spice Site	AT3G19740.1	10	-	34	5	15.2921	0	11.9604	0
NaCl	Alternative 5' Spice Site	AT4G35560.2	12	+	-22	5	233.168	0	183.54	0
NaCl	Alternative 5' Spice Site	AT2G44060.1	0	+	88	5	3273.83	0	2782.16	0
NaCl	Alternative 5' Spice Site	AT2G38840.1	1	+	38	5	14.3812	0	6.69802	0
NaCl	Alternative 5' Spice Site	AT1G07119.1	2	+	261	5	19.5396	0	18.3812	0
NaCl	Alternative 5' Spice Site	AT4G20070.1	3	+	4	5	24.4257	0	21.2129	0
NaCl	Alternative 5' Spice Site	AT5G50915.1	2	-	-6	5	40.3069	0	12.9356	0
NaCl	Alternative 5' Spice Site	AT1G78630.1	0	+	86	5	1138.14	0	971.559	0
NaCl	Alternative 5' Spice Site	AT1G04160.1	10	+	11	5	4.18812	0	3.09901	0
NaCl	Alternative 5' Spice Site	AT3G53800.1	4	+	29	5	472.213	0	286.589	0
NaCl	Alternative 5' Spice Site	AT4G12560.1	1	+	183	5	49.4307	0	50.3366	0
NaCl	Alternative 5' Spice Site	AT4G02120.1	12	+	-11	5	20.995	0	19.198	0
NaCl	Alternative 5' Spice Site	AT5G56360.1	6	-	4	5	22.3168	0	16.2525	0
NaCl	Alternative 5' Spice Site	AT5G59390.1	3	+	-15	5	3.11386	0	1.4604	0
NaCl	Alternative 5' Spice Site	AT1G47510.2	5	-	4	5	50.8762	0	25.1584	0
NaCl	Alternative 5' Spice Site	AT3G51850.1	4	+	61	5	150.218	0	98.6089	0
NaCl	Alternative 5' Spice Site	AT1G15240.3	4	+	5	5	235.916	0	176.807	0
NaCl	Alternative 5' Spice Site	AT5G63000.1	3	-	94	5	40.802	0	54.4455	0
NaCl	Alternative 5' Spice Site	AT2G32340.1	2	+	-12	5	1.52475	0	0	0
NaCl	Alternative 5' Spice Site	AT1G10830.1	1	-	151	5	158.272	0	119.228	0
NaCl	Alternative 5' Spice Site	AT3G47470.1	3	-	55	5	6104.96	0	7308.23	0
NaCl	Alternative 5' Spice Site	AT1G10900.1	9	-	25	5	18.698	0	13.7525	0
NaCl	Alternative 5' Spice Site	AT5G44250.1	2	-	-49	5	60.9455	0	79.9703	0
NaCl	Alternative 5' Spice Site	AT5G02020.2	3	-	-3	5	588.881	0	249.317	0
NaCl	Alternative 5' Spice Site	AT3G23980.1	4	-	-6	5	49.3465	0	45.2426	0
NaCl	Alternative 5' Spice Site	AT2G39930.1	8	+	16	5	15.6683	0	23.9257	0
NaCl	Alternative 5' Spice Site	AT1G09230.1	5	-	-4	5	23.9703	0	22.2277	0
NaCl	Alternative 5' Spice Site	AT3G48360.1	3	-	69	5	126.604	0	232.985	0
NaCl	Alternative 5' Spice Site	AT5G49940.2	1	+	206	5	241.5	0	247.921	0
NaCl	Alternative 5' Spice Site	AT4G25170.1	0	+	-442	5	446.856	0	223.678	0
NaCl	Alternative 5' Spice Site	AT3G56130.1	2	+	130	5	13.005	0	10.4752	0
NaCl	Alternative 5' Spice Site	AT4G19200.1	0	+	118	5	576.574	0	814.366	0
NaCl	Alternative 5' Spice Site	AT2G34720.1	5	-	117	5	11.8515	0	3.92574	0
NaCl	Alternative 5' Spice Site	AT5G57960.1	12	-	120	5	84.5198	0	34.5297	0
NaCl	Alternative 5' Spice Site	AT5G06060.1	4	-	83	6	55.0644	0	66.9208	0
NaCl	Alternative 5' Spice Site	AT4G02280.1	2	+	-5	6	342.52	0	192.594	0
NaCl	Alternative 5' Spice Site	AT5G52200.1	3	-	752	6	29.6733	0	5.68812	0
NaCl	Alternative 5' Spice Site	AT3G01590.1	2	+	64	6	39.1337	0	28.6584	0
NaCl	Alternative 5' Spice Site	AT5G04670.1	3	-	37	6	238.624	0	199.059	0
NaCl	Alternative 5' Spice Site	AT1G68820.1	4	+	18	6	17.2871	0	22.8465	0
NaCl	Alternative 5' Spice Site	AT1G15290.1	4	-	-58	6	75.203	0	29.1733	0
NaCl	Alternative 5' Spice Site	AT4G33240.3	12	-	46	6	22.0099	0	17.2624	0
NaCl	Alternative 5' Spice Site	AT5G11840.1	2	-	-5	6	14.1337	0	12.6386	0
NaCl	Alternative 5' Spice Site	AT3G18350.1	0	+	73	6	60.4703	0	43.0842	0
NaCl	Alternative 5' Spice Site	AT3G20910.1	2	+	-3	6	13.6238	0	10.6238	0
NaCl	Alternative 5' Spice Site	AT4G19650.1	0	+	1531	6	0.589109	0	2.9604	0
NaCl	Alternative 5' Spice Site	AT3G07360.2	0	+	243	6	1701	0	920.465	0
NaCl	Alternative 5' Spice Site	AT4G21660.1	11	-	196	6	86.9208	0	58.5347	0
NaCl	Alternative 5' Spice Site	AT3G52340.2	2	+	-47	6	283.955	0	231.876	0
NaCl	Alternative 5' Spice Site	AT3G03300.3	12	-	-56	6	14.7277	0	7.19802	0
NaCl	Alternative 5' Spice Site	AT1G10760.1	28	-	50	6	130.703	0	110.663	0
NaCl	Alternative 5' Spice Site	AT1G05900.2	4	+	31	6	5.87624	0	6.71782	0
NaCl	Alternative 5' Spice Site	AT4G02005.2	3	-	168	6	3.13861	0	2.21782	0
NaCl	Alternative 5' Spice Site	AT5G40280.1	8	+	-4	6	2.23762	0	2.29208	0
NaCl	Alternative 5' Spice Site	AT2G41220.1	6	+	114	6	32.4505	0	28.3515	0
NaCl	Alternative 5' Spice Site	AT3G48190.1	1	+	1354	6	55.3317	0	36.7574	0
NaCl	Alternative 5' Spice Site	AT1G73990.1	10	+	-4	6	54.6238	0	30.1436	0
NaCl	Alternative 5' Spice Site	AT5G08590.1	2	+	14	6	40.5594	0	71.7228	0
NaCl	Alternative 5' Spice Site	AT3G18900.1	8	+	18	6	2.26733	0	2.09901	0
NaCl	Alternative 5' Spice Site	AT5G04480.1	4	-	-8	6	84.1436	0	41.4703	0
NaCl	Alternative 5' Spice Site	AT1G45249.1	3	-	451	6	1047.55	0	736.02	0
NaCl	Alternative 5' Spice Site	AT5G04900.1	2	+	-4	6	9.85644	0	3.43564	0
NaCl	Alternative 5' Spice Site	AT5G57660.1	0	+	-2	6	865.931	0	1113.84	0
NaCl	Alternative 5' Spice Site	AT4G21820.1	6	+	247	6	1.56436	0	1.5396	0
NaCl	Alternative 5' Spice Site	AT5G17660.1	5	-	7	7	4.5099	0	2.71287	0
NaCl	Alternative 5' Spice Site	AT1G20890.1	3	-	-31	7	21.8663	0	11.5099	0
NaCl	Alternative 5' Spice Site	AT3G57410.1	24	-	789	7	26.7376	0	18.7228	0
NaCl	Alternative 5' Spice Site	AT1G78670.1	2	+	-5	7	20.4752	0	18.4802	0
NaCl	Alternative 5' Spice Site	AT4G31390.2	0	+	-16	7	181.842	0	102.96	0
NaCl	Alternative 5' Spice Site	AT2G26350.1	6	-	5	7	17.396	0	14.9752	0
NaCl	Alternative 5' Spice Site	AT5G13300.1	2	-	89	7	91.901	0	77.6089	0
NaCl	Alternative 5' Spice Site	AT5G09880.1	9	-	524	7	97.5	0	100.059	0
NaCl	Alternative 5' Spice Site	AT1G22510.2	4	-	184	7	53.7822	0	34.005	0
NaCl	Alternative 5' Spice Site	AT3G55940.1	1	+	-127	7	49.3812	0	47.5545	0
NaCl	Alternative 5' Spice Site	AT2G42790.1	10	-	-8	7	105.965	0	72.3861	0
NaCl	Alternative 5' Spice Site	AT5G01380.1	1	-	-38	7	210.856	0	69.7129	0
NaCl	Alternative 5' Spice Site	AT2G39010.1	0	+	219	7	2158.3	0	2541.75	0
NaCl	Alternative 5' Spice Site	AT5G04360.1	6	+	61	7	18.5693	0	19.5	0
NaCl	Alternative 5' Spice Site	AT2G43430.1	7	-	-124	8	35.4901	0	30.9307	0
NaCl	Alternative 5' Spice Site	AT1G36180.1	5	+	2394	8	3.15347	0	3.81683	0
NaCl	Alternative 5' Spice Site	AT2G35900.1	1	-	353	8	101.431	0	86.9604	0
NaCl	Alternative 5' Spice Site	AT2G20890.1	1	+	-153	8	1241.36	0	878.376	0
NaCl	Alternative 5' Spice Site	AT1G19835.1	5	-	208	9	43.3366	0	26.4455	0
NaCl	Alternative 5' Spice Site	AT1G29400.2	11	-	243	9	103.351	0	90.0446	0
NaCl	Alternative 5' Spice Site	AT3G12810.1	13	+	-10	9	460.406	0	337.921	0
NaCl	Alternative 5' Spice Site	AT5G42940.1	5	-	-24	9	578.332	0	496.342	0
NaCl	Alternative 5' Spice Site	AT5G11950.1	1	+	-19	9	48.2426	0	35.7475	0
NaCl	Alternative 5' Spice Site	AT1G29390.2	4	-	64	9	307.688	0	216.05	0
NaCl	Alternative 5' Spice Site	AT3G17712.2	2	+	-4	10	2.62871	0	0	0
NaCl	Alternative 5' Spice Site	AT4G34650.1	5	+	-89	11	54.7277	0	43.4752	0
NaCl	Alternative 5' Spice Site	AT1G07745.1	8	-	135	11	6.42574	0	3.97525	0
NaCl	Alternative 5' Spice Site	AT2G39010.1	1	+	639	12	1191.67	0	1656.83	0
NaCl	Alternative 5' Spice Site	AT4G21430.1	9	-	-5	12	18.7426	0	9.14356	0
NaCl	Alternative 5' Spice Site	AT2G45910.1	0	+	-273	15	106.193	0	83.5396	0
NaCl	Alternative 5' Spice Site	AT4G24800.1	0	+	155	15	265.134	0	176.03	0
NaCl	Alternative 5' Spice Site	AT3G16260.1	4	+	28	15	33.5941	0	23.8762	0
NaCl	Alternative 5' Spice Site	AT1G79270.1	0	+	-317	17	76.0594	0	103.96	0
NaCl	Alternative 5' Spice Site	AT5G52100.1	4	+	11	20	36.6287	0	21.7277	0
NaCl	Alternative 5' Spice Site	AT1G76020.1	3	-	88	21	35.6287	0	46.3713	0
NaCl	Alternative 5' Spice Site	AT3G53180.1	3	+	32	48	136.054	27	140.752	0.0265293
NaCl	Alternative 5' Spice Site	AT5G50850.1	7	+	212	25	212.574	8	233.975	0.00194271
NaCl	Alternative 5' Spice Site	AT5G57630.1	7	-	-44	9	20.7723	4	38.3069	0.0332033
NaCl	Alternative 5' Spice Site	AT3G03690.1	3	-	5	42	101.525	16	96.505	0.0043716
NaCl	Alternative 5' Spice Site	AT1G66760.1	0	+	8	26	1150.03	20	1676	0.0343597
NaCl	Alternative 5' Spice Site	AT3G28940.1	3	-	-5	4	99.1238	2	420.861	0.0151498
NaCl	Alternative 5' Spice Site	AT3G60950.1	17	+	-20	19	9.09901	7	17.3614	0.0115478
NaCl	Alternative 5' Spice Site	AT4G30510.2	3	-	-5	13	26.1782	2	21.2178	0.0344988
NaCl	Alternative 5' Spice Site	AT1G79270.1	0	+	320	26	76.0594	14	103.96	0.0134646
NaCl	Alternative 5' Spice Site	AT1G73990.1	7	+	-22	12	33.3416	2	40.2426	0.00742215
NaCl	Alternative 5' Spice Site	AT5G04550.1	1	-	252	16	1051.33	4	826.634	0.0396809
NaCl	Alternative 5' Spice Site	AT5G53300.3	1	-	31	11	696.252	4	822.99	0.0386578
NaCl	Alternative 5' Spice Site	AT5G19940.1	1	+	8	19	381.257	2	254.059	0.00504922
NaCl	Alternative 5' Spice Site	AT2G05310.1	1	-	70	67	430.381	31	407.525	0.00131294
NaCl	Alternative 5' Spice Site	AT2G42500.1	4	-	259	7	69.4505	2	100.896	0.0379392
NaCl	Alternative 5' Spice Site	AT1G17410.2	3	-	4	20	29.2079	9	34.7327	0.044301
NaCl	Alternative 5' Spice Site	AT5G37260.1	4	-	310	284	134.386	161	37.7228	0.000755935
NaCl	Alternative 5' Spice Site	AT1G08230.2	4	-	191	15	161.921	8	275.114	0.0084574
NaCl	Alternative 3' Spice Site	AT2G48020.1	15	+	25	5	56.4505	0	39.2327	0
NaCl	Alternative 3' Spice Site	AT5G42420.1	3	+	7	5	89.5	0	87.8762	0
NaCl	Alternative 3' Spice Site	AT2G01735.1	1	+	10	5	62.9455	0	87.9208	0
NaCl	Alternative 3' Spice Site	AT4G32060.1	4	+	-100	5	344.089	0	290.995	0
NaCl	Alternative 3' Spice Site	AT4G21820.1	11	+	18	5	3.67822	0	0.737624	0
NaCl	Alternative 3' Spice Site	AT4G02120.1	14	+	7	5	25.401	0	29.7624	0
NaCl	Alternative 3' Spice Site	AT2G21520.1	6	+	41	5	48.3366	0	43.3861	0
NaCl	Alternative 3' Spice Site	AT2G32170.1	12	+	5	5	17.2376	0	8.44554	0
NaCl	Alternative 3' Spice Site	AT5G23630.1	6	-	10	5	33.1188	0	21.2624	0
NaCl	Alternative 3' Spice Site	AT4G34750.2	1	+	-45	5	87.3614	0	56.8317	0
NaCl	Alternative 3' Spice Site	AT2G47710.1	2	-	-24	5	234.465	0	209.777	0
NaCl	Alternative 3' Spice Site	AT3G04630.2	2	+	3	5	123.559	0	104.96	0
NaCl	Alternative 3' Spice Site	AT1G14120.1	2	-	42	5	33.2673	0	33.9505	0
NaCl	Alternative 3' Spice Site	AT5G08430.1	1	+	41	5	103.025	0	59.005	0
NaCl	Alternative 3' Spice Site	AT1G26830.1	2	+	331	5	771.01	0	721.47	0
NaCl	Alternative 3' Spice Site	AT1G06150.1	4	-	5	5	207.406	0	224.218	0
NaCl	Alternative 3' Spice Site	AT1G53560.1	2	-	22	5	183.158	0	111.688	0
NaCl	Alternative 3' Spice Site	AT5G43630.1	1	+	18	5	46.7723	0	26.0594	0
NaCl	Alternative 3' Spice Site	AT3G19670.1	25	-	77	5	33.8119	0	40.1683	0
NaCl	Alternative 3' Spice Site	AT3G45770.2	6	-	11	5	45.6436	0	67.7574	0
NaCl	Alternative 3' Spice Site	AT5G18100.1	5	+	-92	5	17.5644	0	16.9554	0
NaCl	Alternative 3' Spice Site	AT3G01460.1	4	+	10	5	84.5396	0	48.1782	0
NaCl	Alternative 3' Spice Site	AT2G01490.1	2	+	13	5	95.2079	0	71.0693	0
NaCl	Alternative 3' Spice Site	AT1G09932.1	3	-	4	5	23.4406	0	52.4208	0
NaCl	Alternative 3' Spice Site	AT1G72190.1	5	-	-29	5	11.1386	0	7.5	0
NaCl	Alternative 3' Spice Site	AT3G54010.2	9	+	-68	5	37.6188	0	30.2772	0
NaCl	Alternative 3' Spice Site	AT1G79600.1	1	-	-11	5	1242.21	0	872.644	0
NaCl	Alternative 3' Spice Site	AT5G40500.1	2	+	-16	5	47.5099	0	36.5891	0
NaCl	Alternative 3' Spice Site	AT5G61830.1	2	+	-114	5	36.3416	0	28.1238	0
NaCl	Alternative 3' Spice Site	AT5G61830.1	2	+	-19	5	36.3416	0	28.1238	0
NaCl	Alternative 3' Spice Site	AT3G55460.1	3	+	-471	5	137.163	0	85.0545	0
NaCl	Alternative 3' Spice Site	AT3G62310.1	3	-	-104	5	324.411	0	285.312	0
NaCl	Alternative 3' Spice Site	AT1G28050.1	1	-	-13	5	203.822	0	308.728	0
NaCl	Alternative 3' Spice Site	AT1G77290.2	1	+	-239	5	31.8614	0	21.3366	0
NaCl	Alternative 3' Spice Site	AT3G15290.1	1	+	-72	5	91.3762	0	68.2772	0
NaCl	Alternative 3' Spice Site	AT1G60490.1	4	-	29	5	33.0644	0	38.3416	0
NaCl	Alternative 3' Spice Site	AT4G15545.1	3	+	4	5	26.2376	0	21.9257	0
NaCl	Alternative 3' Spice Site	AT1G19660.2	3	-	13	5	226.896	0	214.465	0
NaCl	Alternative 3' Spice Site	AT4G36190.1	6	+	19	5	8.39109	0	5.69307	0
NaCl	Alternative 3' Spice Site	AT2G38780.1	5	+	-178	5	20.3762	0	7.11386	0
NaCl	Alternative 3' Spice Site	AT5G66055.1	2	-	4	5	45.0347	0	31.5198	0
NaCl	Alternative 3' Spice Site	AT1G79380.1	6	+	26	5	36.9406	0	42.8416	0
NaCl	Alternative 3' Spice Site	AT2G33440.1	1	+	-29	5	5.69802	0	6.10396	0
NaCl	Alternative 3' Spice Site	AT5G37260.1	3	-	-371	5	134.386	0	37.7228	0
NaCl	Alternative 3' Spice Site	AT5G44800.1	9	-	5	5	74.5198	0	33.5446	0
NaCl	Alternative 3' Spice Site	AT3G13870.1	15	-	-11	5	26.2525	0	30.797	0
NaCl	Alternative 3' Spice Site	AT4G31800.1	3	+	-15	5	1376.04	0	940.728	0
NaCl	Alternative 3' Spice Site	AT5G35400.1	5	-	5	5	8.90594	0	7.93564	0
NaCl	Alternative 3' Spice Site	AT3G02460.1	7	+	6	5	10.1089	0	11.3465	0
NaCl	Alternative 3' Spice Site	AT1G13880.1	2	+	-3	5	444.431	0	355.871	0
NaCl	Alternative 3' Spice Site	AT4G35860.2	0	-	7	5	173.233	0	240.272	0
NaCl	Alternative 3' Spice Site	AT5G55040.2	0	-	-17	5	469.252	0	353.262	0
NaCl	Alternative 3' Spice Site	AT1G22070.1	1	+	-114	5	99.7921	0	92.6287	0
NaCl	Alternative 3' Spice Site	AT5G61190.1	6	+	-9	5	36.5297	0	36.5594	0
NaCl	Alternative 3' Spice Site	AT4G01880.1	6	-	13	5	25.8317	0	16.203	0
NaCl	Alternative 3' Spice Site	AT1G64110.2	15	+	-16	5	29.7426	0	18.9208	0
NaCl	Alternative 3' Spice Site	AT5G13190.1	1	-	-512	5	357.149	0	506.936	0
NaCl	Alternative 3' Spice Site	AT4G15570.1	7	+	10	5	3.49505	0	1.5297	0
NaCl	Alternative 3' Spice Site	AT5G49900.1	8	-	5	5	34.5297	0	31.4208	0
NaCl	Alternative 3' Spice Site	AT1G10510.1	2	+	-7	5	57.5347	0	42.995	0
NaCl	Alternative 3' Spice Site	AT4G20300.2	4	+	3	5	68.5842	0	76.4109	0
NaCl	Alternative 3' Spice Site	AT3G16310.1	1	-	11	5	80.1485	0	107.173	0
NaCl	Alternative 3' Spice Site	AT4G25500.3	2	+	-242	5	108.312	0	114.683	0
NaCl	Alternative 3' Spice Site	AT1G04120.2	9	-	86	5	1113.52	0	986.342	0
NaCl	Alternative 3' Spice Site	AT2G37520.1	17	-	6	5	209.455	0	186.985	0
NaCl	Alternative 3' Spice Site	AT5G14740.5	3	+	-3	5	745.881	0	281.693	0
NaCl	Alternative 3' Spice Site	AT5G29000.1	6	-	-155	5	160.678	0	108.327	0
NaCl	Alternative 3' Spice Site	AT1G30540.1	5	-	-82	5	37.3267	0	43.1782	0
NaCl	Alternative 3' Spice Site	AT5G16210.1	17	-	-63	5	116.193	0	81.604	0
NaCl	Alternative 3' Spice Site	AT5G04810.1	2	+	-43	5	63.9653	0	30.505	0
NaCl	Alternative 3' Spice Site	AT3G54230.2	13	+	-76	5	54.4307	0	43.8911	0
NaCl	Alternative 3' Spice Site	AT4G17310.2	0	-	-570	5	13.2822	0	18.8168	0
NaCl	Alternative 3' Spice Site	AT2G07750.1	4	+	19	5	8.85644	0	8.85149	0
NaCl	Alternative 3' Spice Site	AT2G47960.1	2	+	4	5	44.4455	0	32.1683	0
NaCl	Alternative 3' Spice Site	AT5G16060.1	1	+	10	5	41.0644	0	27.0594	0
NaCl	Alternative 3' Spice Site	AT2G04845.1	2	-	-5	5	8.31188	0	7.20792	0
NaCl	Alternative 3' Spice Site	AT2G18440.2	1	-	-33	5	340.619	0	540.777	0
NaCl	Alternative 3' Spice Site	AT1G76570.1	2	+	71	6	53.8317	0	50.2376	0
NaCl	Alternative 3' Spice Site	AT3G62190.1	1	+	-67	6	45.3564	0	38.6535	0
NaCl	Alternative 3' Spice Site	AT3G26690.1	1	-	4	6	98.3663	0	103.371	0
NaCl	Alternative 3' Spice Site	AT2G45250.2	1	+	-55	6	42.099	0	38.2822	0
NaCl	Alternative 3' Spice Site	AT1G11870.3	2	+	-7	6	34.6287	0	28.5099	0
NaCl	Alternative 3' Spice Site	AT2G42890.3	1	+	-90	6	21.5941	0	26.0941	0
NaCl	Alternative 3' Spice Site	AT3G61080.1	5	+	10	6	20.8119	0	16.9158	0
NaCl	Alternative 3' Spice Site	AT1G67960.1	7	-	4	6	11.7475	0	4.75743	0
NaCl	Alternative 3' Spice Site	AT3G24430.1	5	-	-45	6	55.7673	0	27.8069	0
NaCl	Alternative 3' Spice Site	AT5G42620.2	10	+	-161	6	15.2673	0	14.1188	0
NaCl	Alternative 3' Spice Site	AT4G00430.2	1	-	-160	6	5380.31	0	4890.58	0
NaCl	Alternative 3' Spice Site	AT3G47630.1	7	-	19	6	15.9208	0	13.9604	0
NaCl	Alternative 3' Spice Site	AT1G01790.1	3	+	-24	6	52.8119	0	37.6683	0
NaCl	Alternative 3' Spice Site	AT1G80770.2	1	+	-202	6	25.3515	0	23.2723	0
NaCl	Alternative 3' Spice Site	AT5G04040.1	1	+	243	6	425.51	0	359.955	0
NaCl	Alternative 3' Spice Site	AT3G52180.1	3	-	-53	6	56.5149	0	108.54	0
NaCl	Alternative 3' Spice Site	AT1G73060.1	7	+	-5	6	50.1337	0	39.599	0
NaCl	Alternative 3' Spice Site	AT2G45560.1	1	-	-59	6	310.985	0	142.391	0
NaCl	Alternative 3' Spice Site	AT2G04050.1	3	-	41	6	233.312	0	113.812	0
NaCl	Alternative 3' Spice Site	AT5G48790.1	4	-	-20	6	34.7871	0	18.4356	0
NaCl	Alternative 3' Spice Site	AT4G18810.2	13	-	5	6	65.9901	0	35.8465	0
NaCl	Alternative 3' Spice Site	AT5G55290.2	2	-	15	6	35.8168	0	35.5644	0
NaCl	Alternative 3' Spice Site	AT2G47710.1	1	-	-13	6	190.653	0	125.995	0
NaCl	Alternative 3' Spice Site	AT1G45474.1	1	+	5	6	185.129	0	160.455	0
NaCl	Alternative 3' Spice Site	AT5G36160.1	5	-	-75	6	300.525	0	345.866	0
NaCl	Alternative 3' Spice Site	AT1G64770.1	1	+	11	6	618.683	0	264.53	0
NaCl	Alternative 3' Spice Site	AT1G01650.1	6	-	-145	6	128.252	0	92.8218	0
NaCl	Alternative 3' Spice Site	AT2G07680.1	5	+	9	6	4.85644	0	2.70792	0
NaCl	Alternative 3' Spice Site	AT4G23850.1	7	-	-22	6	100.812	0	126.559	0
NaCl	Alternative 3' Spice Site	AT1G70650.1	2	+	-3	6	12.3416	0	13.401	0
NaCl	Alternative 3' Spice Site	AT5G02830.1	4	-	-17	6	11.5347	0	8.45545	0
NaCl	Alternative 3' Spice Site	AT4G33000.1	3	+	4	6	7.87129	0	5.30198	0
NaCl	Alternative 3' Spice Site	AT5G51980.1	6	-	7	6	262.673	0	122.233	0
NaCl	Alternative 3' Spice Site	AT1G67140.2	27	-	5	6	21.6386	0	11.1089	0
NaCl	Alternative 3' Spice Site	AT2G35110.2	18	-	-10	6	7.78713	0	7.5099	0
NaCl	Alternative 3' Spice Site	AT3G62120.2	2	-	5	6	364.98	0	280.223	0
NaCl	Alternative 3' Spice Site	AT1G14980.1	0	-	-258	6	321.252	0	326.054	0
NaCl	Alternative 3' Spice Site	AT1G63680.1	5	+	-23	6	50.896	0	27.6485	0
NaCl	Alternative 3' Spice Site	AT3G55640.1	1	+	-32	6	139.946	0	104.376	0
NaCl	Alternative 3' Spice Site	AT1G76530.1	5	+	49	6	5.5198	0	1.70297	0
NaCl	Alternative 3' Spice Site	AT4G21960.1	1	-	4	6	2724.06	0	3661.41	0
NaCl	Alternative 3' Spice Site	AT2G26830.1	6	+	10	6	9.5495	0	9.60891	0
NaCl	Alternative 3' Spice Site	AT5G66470.1	4	-	-94	6	40.4851	0	19.6436	0
NaCl	Alternative 3' Spice Site	AT5G39590.1	3	+	-31	6	357.455	0	333.599	0
NaCl	Alternative 3' Spice Site	AT2G41500.1	5	-	-19	6	7.53465	0	3.84653	0
NaCl	Alternative 3' Spice Site	AT4G02030.1	6	+	16	7	9.91584	0	7.60396	0
NaCl	Alternative 3' Spice Site	AT1G72770.1	4	+	-36	7	923.767	0	801.005	0
NaCl	Alternative 3' Spice Site	AT2G32950.1	6	+	-409	7	11.2327	0	6.35149	0
NaCl	Alternative 3' Spice Site	AT2G22240.2	4	-	21	7	496.391	0	172.436	0
NaCl	Alternative 3' Spice Site	AT3G62360.1	17	-	7	7	58.3267	0	57.5347	0
NaCl	Alternative 3' Spice Site	AT2G39130.1	10	-	5	7	4.88119	0	2.5	0
NaCl	Alternative 3' Spice Site	AT1G06460.1	5	-	8	7	236.921	0	307.851	0
NaCl	Alternative 3' Spice Site	AT2G38950.1	5	+	-38	7	60.2277	0	36.0446	0
NaCl	Alternative 3' Spice Site	AT5G03500.3	3	-	-3	7	17.6931	0	21.9158	0
NaCl	Alternative 3' Spice Site	AT1G64750.1	1	-	50	7	56.3416	0	60.2129	0
NaCl	Alternative 3' Spice Site	AT1G73480.1	5	+	-23	7	348.307	0	358.015	0
NaCl	Alternative 3' Spice Site	AT2G13440.1	9	-	-5	7	12.8812	0	6.97525	0
NaCl	Alternative 3' Spice Site	AT4G13460.1	1	-	9	7	644.881	0	428.475	0
NaCl	Alternative 3' Spice Site	AT1G51110.1	2	+	4	7	35.104	0	25.1337	0
NaCl	Alternative 3' Spice Site	AT1G61210.1	8	+	3	7	24.6733	0	17.1287	0
NaCl	Alternative 3' Spice Site	AT1G21410.1	1	+	-31	7	154.005	0	104.881	0
NaCl	Alternative 3' Spice Site	AT1G73480.1	5	+	-5	7	348.307	0	358.015	0
NaCl	Alternative 3' Spice Site	AT3G04485.1	3	+	-299	7	13.5	0	13.4356	0
NaCl	Alternative 3' Spice Site	AT1G06230.1	1	+	5	7	612	0	603.738	0
NaCl	Alternative 3' Spice Site	AT5G12130.1	2	+	-5	7	41.2376	0	21.1733	0
NaCl	Alternative 3' Spice Site	AT5G53500.1	4	-	12	7	151.678	0	81.4604	0
NaCl	Alternative 3' Spice Site	AT4G35335.1	8	+	-52	7	8.14851	0	7.04455	0
NaCl	Alternative 3' Spice Site	AT4G12780.1	3	+	6	7	27.099	0	18.5842	0
NaCl	Alternative 3' Spice Site	AT3G19900.1	2	-	-15	7	65.6139	0	39.4901	0
NaCl	Alternative 3' Spice Site	AT5G05435.1	1	+	7	7	18.505	0	11.8465	0
NaCl	Alternative 3' Spice Site	AT2G30170.2	5	-	8	7	37.5941	0	38.4257	0
NaCl	Alternative 3' Spice Site	AT4G03250.1	3	+	-65	7	47.599	0	21.7574	0
NaCl	Alternative 3' Spice Site	AT4G28750.1	0	-	-17	7	1769.65	0	2080.54	0
NaCl	Alternative 3' Spice Site	AT4G34000.1	2	+	6	7	2756.69	0	1623.89	0
NaCl	Alternative 3' Spice Site	AT3G66654.1	1	+	-400	7	69	0	77.2822	0
NaCl	Alternative 3' Spice Site	AT5G57700.2	1	+	-7	7	7.31683	0	7.23267	0
NaCl	Alternative 3' Spice Site	AT3G17770.1	9	-	-34	7	54.3861	0	50.8366	0
NaCl	Alternative 3' Spice Site	AT1G31500.2	3	-	5	7	20.5891	0	17.0693	0
NaCl	Alternative 3' Spice Site	AT2G04340.1	1	+	4	8	58.7822	0	47.5792	0
NaCl	Alternative 3' Spice Site	AT5G22450.1	10	-	-3	8	222.292	0	194.53	0
NaCl	Alternative 3' Spice Site	AT3G57410.1	17	-	16	8	93.901	0	64.2673	0
NaCl	Alternative 3' Spice Site	AT1G62780.1	5	-	5	8	123.752	0	100.55	0
NaCl	Alternative 3' Spice Site	AT3G51840.1	7	-	-5	8	103.322	0	95.4158	0
NaCl	Alternative 3' Spice Site	AT2G04842.1	4	-	-17	8	115.916	0	73.1139	0
NaCl	Alternative 3' Spice Site	AT4G00630.2	16	-	-86	8	55.8762	0	43.5099	0
NaCl	Alternative 3' Spice Site	AT1G43890.1	1	+	44	8	86.7673	0	111.748	0
NaCl	Alternative 3' Spice Site	AT1G03090.2	6	+	-63	8	23.3069	0	9.86634	0
NaCl	Alternative 3' Spice Site	AT5G57940.1	5	+	-35	8	51.0149	0	41.495	0
NaCl	Alternative 3' Spice Site	AT1G19690.1	2	-	25	8	12.3614	0	7.59901	0
NaCl	Alternative 3' Spice Site	AT5G54940.1	1	-	16	8	5.36139	0	9.92574	0
NaCl	Alternative 3' Spice Site	AT3G44880.1	5	+	11	8	708.97	0	560.332	0
NaCl	Alternative 3' Spice Site	AT5G22470.1	1	+	-3	8	8.63861	0	1.5297	0
NaCl	Alternative 3' Spice Site	AT3G60310.1	3	+	-37	9	16.8366	0	8.41584	0
NaCl	Alternative 3' Spice Site	AT3G03560.1	13	-	7	9	17.2525	0	16.3366	0
NaCl	Alternative 3' Spice Site	AT3G07030.1	0	-	-14	9	60.9059	0	28.0495	0
NaCl	Alternative 3' Spice Site	AT1G04945.1	5	+	27	9	51.3515	0	43.5644	0
NaCl	Alternative 3' Spice Site	AT5G50110.1	3	+	-5	9	14.9208	0	8.91584	0
NaCl	Alternative 3' Spice Site	AT2G42560.1	0	-	4	9	1058.03	0	148.119	0
NaCl	Alternative 3' Spice Site	AT4G34070.1	3	-	-85	10	8.47525	0	6.45545	0
NaCl	Alternative 3' Spice Site	AT1G59610.1	15	+	-30	10	21.3119	0	21.3119	0
NaCl	Alternative 3' Spice Site	AT4G13800.1	4	-	5	10	13.0396	0	6.14851	0
NaCl	Alternative 3' Spice Site	AT2G46560.1	14	-	-66	10	469.569	0	290.277	0
NaCl	Alternative 3' Spice Site	AT4G02260.1	8	+	5	11	26.6436	0	14.0842	0
NaCl	Alternative 3' Spice Site	AT3G44340.1	24	-	-30	11	0.762376	0	0	0
NaCl	Alternative 3' Spice Site	AT2G03390.2	4	-	5	11	120.233	0	93.9802	0
NaCl	Alternative 3' Spice Site	AT4G17610.1	24	-	63	11	8.34653	0	6.4604	0
NaCl	Alternative 3' Spice Site	AT2G39800.3	9	-	-18	12	1040.05	0	697.163	0
NaCl	Alternative 3' Spice Site	AT3G27925.1	0	-	10	12	176.757	0	149.49	0
NaCl	Alternative 3' Spice Site	AT1G18470.1	2	-	-52	12	56.1139	0	30.5347	0
NaCl	Alternative 3' Spice Site	AT5G35170.2	7	+	-10	13	34.6386	0	26.3119	0
NaCl	Alternative 3' Spice Site	AT2G35800.1	3	+	-73	14	54.4752	0	26.104	0
NaCl	Alternative 3' Spice Site	AT2G31580.1	12	-	-46	14	15.9851	0	11.7624	0
NaCl	Alternative 3' Spice Site	AT5G14220.2	15	-	9	17	0.519802	0	0.341584	0
NaCl	Alternative 3' Spice Site	AT4G18240.1	4	+	5	34	487.733	9	359.678	0.00633769
NaCl	Alternative 3' Spice Site	AT2G01490.1	3	+	-35	15	41.3713	5	42.2921	0.0473016
NaCl	Alternative 3' Spice Site	AT3G15220.1	8	-	-51	12	9.27723	2	11.1733	0.0302131
NaCl	Alternative 3' Spice Site	AT5G65260.1	2	-	-698	18	60.4059	5	63.5347	0.0114027
NaCl	Alternative 3' Spice Site	AT3G05880.1	0	-	6	67	2994.53	33	3921.93	3.30954e-06
NaCl	Alternative 3' Spice Site	AT3G61470.1	1	+	-19	18	2293	3	2189.83	0.00156333
NaCl	Alternative 3' Spice Site	AT5G54170.1	1	-	-112	35	100.292	10	87.2327	0.00387819
NaCl	Alternative 3' Spice Site	AT4G38200.1	2	+	-10	19	72.4455	6	69.6881	0.0280596
NaCl	Alternative 3' Spice Site	AT2G40130.1	2	+	5	27	125.99	16	159.05	0.0321543
NaCl	Alternative 3' Spice Site	AT2G04160.1	4	-	-39	9	206.054	3	362.569	0.0116268
NaCl	Alternative 3' Spice Site	AT1G21450.1	1	+	6	23	594.124	10	623.619	0.0210895
NaCl	Alternative 3' Spice Site	AT2G18170.1	0	-	176	17	556.149	6	540.941	0.0339635
NaCl	Alternative 3' Spice Site	AT1G71080.1	0	-	-9	7	388.589	2	520.139	0.0443096
NaCl	Alternative 3' Spice Site	AT4G17140.1	14	-	-75	46	32.6733	12	20.995	0.0400866
NaCl	Alternative 3' Spice Site	AT4G00450.1	8	+	31	25	487.673	7	330.287	0.0421047
NaCl	Alternative 3' Spice Site	AT5G05140.1	4	+	-38	51	72.7426	28	81.599	0.012855
NaCl	Alternative 3' Spice Site	AT1G73390.3	2	-	7	14	185.916	7	251.668	0.0407793
NaCl	Alternative 3' Spice Site	AT3G20250.1	7	-	36	83	753.545	63	951.757	0.00411849
NaCl	Alternative 3' Spice Site	AT2G42880.1	0	-	3	40	332.104	23	430.762	0.00239387
NaCl	Alternative 3' Spice Site	AT5G11650.1	3	+	-34	38	38.802	7	22.2723	0.0269153
NaCl	Alternative 3' Spice Site	AT5G19220.1	8	-	11	29	76.6287	4	56.9406	0.00103966
NaCl	Alternative 3' Spice Site	AT2G47250.1	3	-	-103	17	353.916	4	288.51	0.0237909
NaCl	Alternative 3' Spice Site	AT4G19490.1	7	+	-9	13	41.9059	2	32.302	0.0404479
NaCl	Alternative 3' Spice Site	AT5G64470.1	1	+	7	28	65.1139	6	55.0495	0.00288228
NaCl	Alternative 3' Spice Site	AT4G04180.1	13	+	27	38	35.2772	17	35.896	0.0299353
NaCl	Alternative 3' Spice Site	AT4G35310.1	1	+	18	17	475.287	5	439.317	0.0284835
NaCl	Alternative 3' Spice Site	AT3G16840.1	12	-	-3	16	73.8812	3	60.2673	0.0231069
NaCl	Alternative 3' Spice Site	AT3G54030.1	8	+	-46	12	110.847	3	113.703	0.0305184
NaCl	Alternative 3' Spice Site	AT3G52180.1	3	-	7	10	56.5149	3	108.54	0.00498246
NaCl	Alternative 3' Spice Site	AT4G02890.2	0	-	228	422	9336.27	212	7193.13	3.81546e-07
NaCl	Alternative 3' Spice Site	AT1G71240.1	5	+	-5	13	72.8168	2	57.8119	0.0257013
NaCl	Alternative 3' Spice Site	AT1G30640.1	2	+	-60	17	85.3614	5	81.703	0.0228966
NaCl	Alternative 3' Spice Site	AT3G23580.1	2	+	-49	12	31.7723	3	30.8812	0.0472791
NaCl	Alternative 3' Spice Site	AT1G56660.1	1	+	3	176	1001.54	14	779.02	1.29755e-26
NaCl	Alternative 3' Spice Site	AT4G12650.1	0	-	-4	157	1179.37	120	1163.5	0.0488363
NaCl	Alternative 3' Spice Site	AT4G40060.1	0	-	-13	12	784.193	3	756.144	0.035052
NaCl	Alternative 3' Spice Site	AT5G52310.1	1	+	3	89	5116.63	83	2766.21	0.00049596
NaCl	Alternative 3' Spice Site	AT4G11670.1	22	-	-11	16	20.1782	6	29.6832	0.0201828
NaCl	Alternative 3' Spice Site	AT4G31780.1	1	+	-13	18	1036.35	5	947.332	0.018897
NaCl	Alternative 3' Spice Site	AT4G14920.1	0	-	-3	10	105.931	2	102.347	0.0367751
NaCl	Alternative 3' Spice Site	AT1G51110.1	5	+	-5	18	161.515	3	138.525	0.00526084
NaCl	Alternative 3' Spice Site	AT1G22850.1	1	-	-176	26	38.2129	8	40.3416	0.00718987
NaCl	Alternative 3' Spice Site	AT5G07270.1	7	+	-35	16	37.104	4	31.8663	0.0406535
NaCl	Cassette Exon	AT1G61850.2	6	+	0	5	56.8317	0	37.9257	0
NaCl	Cassette Exon	AT3G57880.1	1	-	0	5	914.158	0	764.094	0
NaCl	Cassette Exon	AT3G08840.2	3	-	0	5	25.7475	0	27.0396	0
NaCl	Cassette Exon	AT3G26840.1	6	+	0	5	23.6089	0	39.0891	0
NaCl	Cassette Exon	AT4G20930.1	8	-	0	5	14.2921	0	11	0
NaCl	Cassette Exon	AT4G10960.1	2	-	0	5	294.936	0	244.98	0
NaCl	Cassette Exon	AT4G21430.1	9	-	0	5	27.4802	0	12.1188	0
NaCl	Cassette Exon	AT5G17610.1	2	+	0	5	5.72277	0	1.93069	0
NaCl	Cassette Exon	AT3G54960.1	10	-	0	5	145.921	0	238.213	0
NaCl	Cassette Exon	AT2G20270.1	3	-	0	5	143.554	0	106.193	0
NaCl	Cassette Exon	AT1G43850.2	8	+	0	5	294.851	0	262.995	0
NaCl	Cassette Exon	AT5G20500.1	1	+	0	5	123.554	0	140.381	0
NaCl	Cassette Exon	AT4G26850.1	4	-	0	5	169.193	0	172.396	0
NaCl	Cassette Exon	AT3G24190.1	8	+	0	5	169.183	0	101.723	0
NaCl	Cassette Exon	AT4G35830.1	10	-	0	5	99.3416	0	157.134	0
NaCl	Cassette Exon	AT5G64240.2	2	+	0	5	218.292	0	153.267	0
NaCl	Cassette Exon	AT2G27900.2	18	+	0	5	33.3119	0	43.4059	0
NaCl	Cassette Exon	AT1G27320.1	5	+	0	5	184.025	0	164.614	0
NaCl	Cassette Exon	AT5G38470.2	4	+	0	5	90.2772	0	117.936	0
NaCl	Cassette Exon	AT5G48335.1	2	+	0	5	3.09901	0	4.67822	0
NaCl	Cassette Exon	AT1G75210.1	10	+	0	5	11.1931	0	8.05446	0
NaCl	Cassette Exon	AT3G11960.2	11	+	0	5	86.2525	0	94.2327	0
NaCl	Cassette Exon	AT2G06925.1	1	-	0	5	91.7822	0	89.4059	0
NaCl	Cassette Exon	AT2G30695.2	2	-	0	5	24.6832	0	18.0149	0
NaCl	Cassette Exon	AT3G17880.1	1	+	0	5	33.7574	0	36.5743	0
NaCl	Cassette Exon	AT5G38660.1	2	-	0	5	37.9257	0	21.8861	0
NaCl	Cassette Exon	AT1G79520.1	3	-	0	6	127.099	0	45.5693	0
NaCl	Cassette Exon	AT5G08110.1	6	-	0	6	14.0446	0	10.4752	0
NaCl	Cassette Exon	AT2G36530.1	7	-	0	6	526.153	0	506.149	0
NaCl	Cassette Exon	AT3G52140.4	2	+	0	6	81.6782	0	84.9455	0
NaCl	Cassette Exon	AT1G21720.1	4	+	0	6	51.5149	0	50.7772	0
NaCl	Cassette Exon	AT5G53450.2	3	+	0	6	88.3366	0	35.9802	0
NaCl	Cassette Exon	AT5G39950.1	1	-	0	6	120.713	0	140.965	0
NaCl	Cassette Exon	AT5G67590.1	1	+	0	6	267.564	0	229.535	0
NaCl	Cassette Exon	AT3G27610.1	8	-	0	6	11.7426	0	12.901	0
NaCl	Cassette Exon	AT1G55140.2	3	-	0	6	29.4604	0	16.7277	0
NaCl	Cassette Exon	AT3G21510.1	2	-	0	6	26.797	0	35.8317	0
NaCl	Cassette Exon	AT5G10470.2	5	-	0	6	59.5297	0	42.7525	0
NaCl	Cassette Exon	AT4G30820.1	2	+	0	6	4.17822	0	5.56436	0
NaCl	Cassette Exon	AT2G44610.1	1	-	0	6	306.495	0	370.851	0
NaCl	Cassette Exon	AT1G09210.1	8	-	0	6	195.535	0	235.569	0
NaCl	Cassette Exon	AT5G62570.1	1	+	0	6	43.2624	0	31.9703	0
NaCl	Cassette Exon	AT4G28025.1	3	-	0	6	110.723	0	63.5842	0
NaCl	Cassette Exon	AT5G06360.1	5	+	0	6	193.926	0	190.272	0
NaCl	Cassette Exon	AT1G26180.1	4	+	0	7	9.0495	0	7.03465	0
NaCl	Cassette Exon	AT3G11880.1	5	+	0	7	86.6584	0	114.807	0
NaCl	Cassette Exon	AT4G23710.1	1	+	0	7	62.0396	0	71.6782	0
NaCl	Cassette Exon	AT1G12250.1	2	+	0	7	92.9455	0	98.7525	0
NaCl	Cassette Exon	AT3G01590.1	4	+	0	7	79.3366	0	62.6535	0
NaCl	Cassette Exon	AT3G17880.1	8	+	0	7	91.7426	0	118.906	0
NaCl	Cassette Exon	AT3G28100.1	3	+	0	7	34.8861	0	26.3465	0
NaCl	Cassette Exon	AT5G53450.2	1	+	0	7	68.1832	0	20.1287	0
NaCl	Cassette Exon	AT3G14200.1	3	-	0	7	33.5941	0	28.9802	0
NaCl	Cassette Exon	AT5G50100.1	1	+	0	7	149.104	0	69.401	0
NaCl	Cassette Exon	AT4G27820.1	5	-	0	8	91.9455	0	42.3416	0
NaCl	Cassette Exon	AT4G30690.2	1	+	0	8	108.446	0	112.347	0
NaCl	Cassette Exon	AT2G48160.1	9	-	0	8	655.782	0	428.802	0
NaCl	Cassette Exon	AT1G78060.1	2	-	0	8	378.238	0	254.886	0
NaCl	Cassette Exon	AT3G05820.1	1	-	0	8	59.1535	0	19.9406	0
NaCl	Cassette Exon	AT1G32750.1	17	-	0	8	56.1386	0	33.401	0
NaCl	Cassette Exon	AT1G33980.1	1	+	0	8	137.213	0	108.975	0
NaCl	Cassette Exon	AT5G67140.1	2	-	0	9	22.9109	0	13.0545	0
NaCl	Cassette Exon	AT5G67030.1	5	-	0	9	107.96	0	68.3713	0
NaCl	Cassette Exon	AT5G19050.1	1	+	0	9	44.7228	0	54.0693	0
NaCl	Cassette Exon	AT1G70700.2	1	+	0	9	710.688	0	937.163	0
NaCl	Cassette Exon	AT1G76200.1	2	+	0	9	91.8168	0	192.104	0
NaCl	Cassette Exon	AT5G03830.1	1	+	0	10	2.4802	0	3.80693	0
NaCl	Cassette Exon	AT4G35790.3	3	-	0	10	206.911	0	241.436	0
NaCl	Cassette Exon	AT1G69480.1	3	-	0	10	110.04	0	71.0545	0
NaCl	Cassette Exon	AT4G19410.1	5	-	0	10	100.351	0	115.287	0
NaCl	Cassette Exon	AT1G75560.2	2	-	0	11	13.3218	0	10.0891	0
NaCl	Cassette Exon	AT1G51500.1	6	-	0	11	557.327	0	399	0
NaCl	Cassette Exon	AT1G54100.1	10	-	0	13	667.46	0	489.406	0
NaCl	Cassette Exon	AT5G01800.1	1	+	0	19	111.792	0	116.084	0
NaCl	Cassette Exon	AT3G20390.1	1	-	0	20	695.094	0	904.248	0
NaCl	Cassette Exon	AT3G49800.1	1	-	0.315789	19	487.639	6	502.153	0.0084974
NaCl	Cassette Exon	AT3G27300.3	7	-	0.2	10	19.995	2	25.2723	0.022884
NaCl	Cassette Exon	AT4G15470.1	1	+	0.166667	12	758.059	2	808.688	0.00597562
NaCl	Cassette Exon	AT2G36390.1	4	+	0.444444	18	24.4554	8	52.9554	0.00103732
NaCl	Cassette Exon	AT3G33530.1	8	+	0.190476	21	45.495	4	39.0248	0.00939003
NaCl	Cassette Exon	AT5G20900.1	1	+	0.87037	54	540.792	47	791.762	0.0120575
NaCl	Cassette Exon	AT3G13440.1	1	+	0.307692	26	415.416	8	368.792	0.00781027
NaCl	Cassette Exon	AT1G56600.1	2	+	0.217391	46	3014.9	10	2335.07	6.44482e-05
NaCl	Cassette Exon	AT1G58270.1	3	-	0.506667	75	2788.13	38	3466.29	5.39334e-06
NaCl	Cassette Exon	AT3G56090.1	6	-	0.272727	22	489.475	6	477.411	0.00361433
NaCl	Cassette Exon	AT3G12130.1	1	-	0.2	15	277.693	3	232.099	0.0159066
NaCl	Cassette Exon	AT2G45170.2	1	+	0.405797	69	95.7822	28	84.8119	0.00469311
NaCl	Cassette Exon	AT2G45380.1	6	-	0.44	25	122.683	11	123.48	0.0325573
NaCl	Cassette Exon	AT4G16760.2	4	-	0.25	56	280.124	14	242.619	1.79051e-05
NaCl	Cassette Exon	AT3G57550.2	1	+	0.333333	15	135.525	5	140.876	0.0353447
NaCl	Cassette Exon	AT5G35180.4	17	+	0.166667	12	111.064	2	126.455	0.00516612
NaCl	Cassette Exon	AT5G23050.1	5	-	0.377049	61	190.807	23	164.955	0.00145122
NaCl	Cassette Exon	AT1G73390.3	3	-	0.25	20	212.837	5	243.733	0.00152988

## Sheet: Sheet2
1	2
2	3
9	10
3	4
15	16
4	5
3	4
1	2
3	4
7	8
2	3
10	11
12	13
0	1
1	2
2	3
3	4
2	3
0	1
10	11
4	5
1	2
12	13
6	7
3	4
5	6
4	5
4	5
3	4
2	3
1	2
3	4
9	10
2	3
3	4
4	5
8	9
5	6
3	4
1	2
0	1
2	3
0	1
5	6
12	13
4	5
2	3
3	4
2	3
3	4
4	5
4	5
12	13
2	3
0	1
2	3
0	1
0	1
11	12
2	3
12	13
28	29
4	5
3	4
8	9
6	7
1	2
10	11
2	3
8	9
4	5
3	4
2	3
0	1
6	7
5	6
3	4
24	25
2	3
0	1
6	7
2	3
9	10
4	5
1	2
10	11
1	2
0	1
6	7
7	8
5	6
1	2
1	2
5	6
11	12
13	14
5	6
1	2
4	5
2	3
5	6
8	9
1	2
9	10
0	1
0	1
4	5
0	1
4	5
3	4
3	4
7	8
7	8
3	4
0	1
3	4
17	18
3	4
0	1
7	8
1	2
1	2
1	2
1	2
4	5
3	4
4	5
4	5
15	16
3	4
1	2
4	5
11	12
14	15
6	7
12	13
6	7
1	2
2	3
2	3
2	3
1	2
2	3
4	5
2	3
1	2
25	26
6	7
5	6
4	5
2	3
3	4
5	6
9	10
1	2
2	3
2	3
2	3
3	4
3	4
1	2
1	2
1	2
4	5
3	4
3	4
6	7
5	6
2	3
6	7
1	2
3	4
9	10
15	16
3	4
5	6
7	8
2	3
0	1
0	1
1	2
6	7
6	7
15	16
1	2
7	8
8	9
2	3
4	5
1	2
2	3
9	10
17	18
3	4
6	7
5	6
17	18
2	3
13	14
0	1
4	5
2	3
1	2
2	3
1	2
2	3
1	2
1	2
1	2
2	3
1	2
5	6
7	8
5	6
10	11
1	2
7	8
3	4
1	2
1	2
3	4
7	8
1	2
3	4
4	5
13	14
2	3
1	2
1	2
5	6
1	2
6	7
5	6
7	8
2	3
4	5
3	4
6	7
27	28
18	19
2	3
0	1
5	6
1	2
5	6
1	2
6	7
4	5
3	4
5	6
6	7
4	5
6	7
4	5
17	18
10	11
5	6
5	6
3	4
1	2
5	6
9	10
1	2
2	3
8	9
1	2
5	6
3	4
1	2
2	3
4	5
8	9
3	4
2	3
1	2
5	6
3	4
0	1
2	3
1	2
1	2
9	10
3	4
1	2
10	11
17	18
5	6
7	8
4	5
16	17
1	2
6	7
5	6
2	3
1	2
5	6
1	2
3	4
13	14
0	1
5	6
3	4
0	1
3	4
15	16
4	5
14	15
8	9
24	25
4	5
24	25
9	10
0	1
2	3
7	8
3	4
12	13
15	16
4	5
3	4
8	9
2	3
0	1
1	2
1	2
2	3
2	3
4	5
1	2
0	1
0	1
14	15
8	9
4	5
2	3
7	8
0	1
3	4
8	9
3	4
7	8
1	2
13	14
1	2
12	13
8	9
3	4
0	1
5	6
2	3
2	3
1	2
0	1
0	1
1	2
22	23
1	2
0	1
5	6
1	2
7	8
