# Supplementary material for: Dynamic regulation of genome-wide pre-mRNA splicing and stress tolerance by the Sm-like protein LSm5 in Arabidopsis
Source: Genome Biol. 2014 Jan 7;15(1):R1. doi: 10.1186/gb-2014-15-1-r1 (PMC4053965; doi:10.1186/gb-2014-15-1-r1)
Supplement: Additional file 34 — List of introns that were significantly absent in the NaCl-treated SAD1-OE compared to the wild type. [file gb-2014-15-1-r1-S34.xlsx]

## Sheet: Sheet1
Additional File 34: List of introns that were significantly absent in the NaCl-treated SAD1-OE compared to WT.
(a) The number indicates the position of the retained intron;
(b) p value is calculated by Fisher Exact Test; Note that if the intron retention was absent in the SAD1-OE and the corresponding intron-coverage-by-reads in the wildtype were more than 5, this intron-retention would be considered to be significant and the p-value will be assigned to zero;
Treatment	ID	Stands	Intron(a)	Intron length	Intron reads in WT	Exon reads in WT	Intron reads in mutant	Exon reads in mutant	p value(b)
NaCl	AT1G06360.1	-	2	74	5.40541	53.0545	0	16.4208	0
NaCl	AT4G26700.2	+	10	97	5.18557	198.842	0	100.381	0
NaCl	AT1G13609.2	+	0	92	13.8261	12.802	0	0	0
NaCl	AT2G33820.1	-	1	87	5.16092	13.8267	0	7.54455	0
NaCl	AT3G18390.1	+	5	95	5.62105	205.564	0	90.6089	0
NaCl	AT2G18876.1	+	10	107	5.42056	15.005	0	10.4554	0
NaCl	AT5G18245.1	+	2	192	7.55729	71.8564	0	32.297	0
NaCl	AT5G48760.2	-	3	12	6	86.1931	0	64.0347	0
NaCl	AT1G72760.1	-	7	100	5.58	2.82178	0	0.039604	0
NaCl	AT1G72500.1	-	1	67	5.37313	49.8515	0	49.6683	0
NaCl	AT4G34700.1	+	3	96	5.08333	58.7277	0	53.604	0
NaCl	AT1G13609.1	+	0	91	13.8681	12.7277	0	0	0
NaCl	AT4G26700.1	+	9	97	5.18557	198.842	0	100.381	0
NaCl	AT5G35670.1	+	1	74	6.60811	51.5495	0	45.6089	0
NaCl	AT4G26700.3	+	9	97	5.18557	198.842	0	100.381	0
NaCl	AT1G66840.1	-	1	77	5.49351	11.198	0	2.25248	0
NaCl	AT1G06690.1	-	4	99	5.80808	7.5396	0	5.68317	0
NaCl	AT5G55920.1	-	11	81	5.7037	17.0495	0	16.0743	0
NaCl	AT2G18876.2	+	8	107	5.42056	15.005	0	10.4554	0
NaCl	AT4G38390.1	+	3	95	7.04211	6.27228	0	0.5	0
NaCl	AT5G28463.1	+	1	150	8.29333	19.9158	0	4.20297	0
NaCl	AT5G47380.1	-	2	68	5.5	11.8267	0	3.14851	0
NaCl	AT2G05440.1	+	1	80	37.7723	203.916	2.86139	251.916	7.67634e-10
NaCl	AT2G17500.1	+	0	91	15.604	237.54	1.34653	304.317	2.52819e-05
NaCl	AT4G24960.2	+	1	266	69.495	1661.45	16.5941	1573.21	6.96175e-08
NaCl	AT5G05410.2	+	1	98	689.178	3014	663.406	2345.15	0.000541842
NaCl	AT2G05440.5	+	1	41	18.9109	213.386	1.42574	252.624	7.59737e-06
NaCl	AT2G26980.4	-	13	190	157.455	195.089	20.7723	65.6436	0.000583439
NaCl	AT2G05440.7	+	1	62	28.8911	208.396	1.73267	252.47	5.63336e-08
NaCl	AT2G05440.3	+	1	68	39.5941	203.054	5.0396	250.842	6.81743e-09
NaCl	AT2G33380.2	-	0	352	2723.15	4811.13	1492.35	3114.25	2.61624e-05
NaCl	AT5G37260.1	-	3	459	208.604	134.386	144.317	37.7228	2.41048e-05
NaCl	AT3G59990.3	-	10	101	38.5545	83.0842	10.7228	86.9208	0.000312786
NaCl	AT2G17360.2	+	4	133	583.98	497.48	410.089	528.743	3.47494e-06
NaCl	AT4G39330.2	+	4	114	339.257	540.431	234.713	560.144	0.000109849
NaCl	AT3G24518.1	-	0	105	61.0297	165.317	13.0594	116.005	0.000124654
NaCl	AT4G05320.4	+	0	296	88.1287	9210.5	39.0495	10841.1	1.42429e-07
NaCl	AT4G29020.2	+	0	134	661.832	546.069	235.059	338.124	5.50051e-08
NaCl	AT4G01690.2	+	8	92	113.277	146.881	64.3168	158.465	0.000922365
NaCl	AT2G05380.2	+	1	41	183.723	288.743	84.4455	277.431	1.58001e-06
NaCl	AT2G05520.4	+	1	62	1173.1	4363.5	469.911	5979.24	2.13613e-109
NaCl	AT3G02470.4	+	0	147	443.188	450.054	35.1386	181.896	1.33219e-20
NaCl	AT3G14420.4	+	0	94	431.594	772.554	96.5941	343.629	7.26557e-08
NaCl	AT1G66200.2	-	0	389	1265.1	837.901	821.406	722.757	2.6734e-05
NaCl	AT3G62580.1	+	1	87	21.3069	316.525	5.22772	530.297	1.33233e-05
NaCl	AT5G19090.2	+	3	365	106.941	264.287	48.2079	238.124	0.000296358
NaCl	AT5G38410.2	-	0	190	1734.42	9696.96	1009.86	6556.42	0.000465904
NaCl	AT3G59990.1	-	10	79	36.4158	84.1782	10.6832	86.9406	0.000853824
NaCl	AT3G01500.2	-	0	286	1541.94	1723.39	921.713	829.381	0.000267602
NaCl	AT5G02500.2	-	0	389	11285.2	14046.2	8107.96	12278.6	8.44332e-25
NaCl	AT1G35160.1	+	2	272	39.2178	288.04	23.505	551.95	1.88868e-05
NaCl	AT1G08570.4	+	0	109	323.782	417.871	143.129	319.332	1.15581e-05
NaCl	AT2G05520.2	+	1	20	350.525	4776.46	178.337	6124.8	2.58744e-24
NaCl	AT1G15520.1	-	7	79	2.91089	12.8564	0.108911	277.683	0.00013358
NaCl	AT4G24960.1	+	2	266	69.495	1652.33	16.5941	1567.17	6.91838e-08
NaCl	AT1G20100.2	-	2	438	450.683	421.975	357.228	504.104	2.25208e-05
NaCl	AT4G05320.5	+	1	455	1998.78	8084.16	1749.16	9931.51	4.19056e-21
NaCl	AT3G15353.2	-	1	213	38.9109	639.931	5.20792	407.906	0.000101831
NaCl	AT1G07590.1	-	0	227	42.7129	6683.16	9.9604	6145.65	2.12682e-05
NaCl	AT2G05520.6	+	1	83	1404.62	4247.74	529.545	5949.43	6.70758e-141
NaCl	AT2G05520.3	+	1	59	1080.17	4412.38	573.099	5927.03	3.54656e-66
NaCl	AT3G54840.1	+	6	249	10	39.7178	2.28713	88.8317	0.000572249
NaCl	AT1G14320.2	+	1	170	1233.59	1125.71	1140.62	1269.22	0.000701672
NaCl	AT3G02730.1	-	0	174	62.7624	533.837	24.4356	515.089	0.000122647
NaCl	AT1G20100.1	-	1	438	450.683	421.975	357.228	504.104	2.25208e-05
NaCl	AT5G15960.1	+	1	106	62.0099	962.614	53.1683	1727.9	0.000147597
NaCl	AT3G25520.2	-	3	446	1360.55	121.015	1100.3	24.4356	3.11818e-12
NaCl	AT2G05440.8	+	1	119	67.4257	189.089	7.0198	249.837	1.76791e-15
NaCl	AT2G01250.2	-	0	177	369.178	467.005	288.851	514.95	0.000737605
NaCl	AT3G25690.2	+	0	843	95.505	166.361	24.8812	122.188	2.62333e-05
NaCl	AT2G30770.1	-	0	292	4.79208	23.4307	4.37624	378.287	0.000108248
NaCl	AT2G05440.6	+	1	122	77.505	184.03	9.47525	248.614	3.87664e-17
NaCl	AT2G26500.3	+	1	95	1293.63	1664.41	1175.01	2098.11	2.87115e-10
NaCl	AT1G54100.1	-	13	105	635.95	780.455	263.228	520.757	1.87618e-07
NaCl	AT3G51730.1	+	4	175	85.2673	313.609	45.6832	380.703	3.78845e-05
NaCl	AT4G24960.3	+	2	151	39.3861	1161.28	11.5842	1184.67	0.000169912
NaCl	AT5G26000.2	-	0	75	143.337	5927.92	109.347	7202.09	0.000263987
NaCl	AT5G66570.1	+	0	295	44.2673	10298.8	14.7723	12625.1	4.93752e-06
NaCl	AT2G46820.2	+	0	109	174.139	1004.98	61.4158	1208.03	3.88462e-17
NaCl	AT1G15820.1	-	0	214	35.3564	7281.68	16.1188	9361.52	0.000548385
NaCl	AT3G24500.2	+	0	120	162.208	146.064	87.1782	168.025	1.31599e-05
NaCl	AT5G03560.1	-	1	1242	222.238	130.252	94.9406	106.772	0.000258724
NaCl	AT1G08570.2	+	0	92	353.693	403.446	304.574	237.649	0.000902408
NaCl	AT1G01620.2	-	3	28	162.663	875.243	143.297	493.906	0.000689439
NaCl	AT2G05520.5	+	1	101	1837.17	4033.88	855.257	5785.95	1.50335e-139
NaCl	AT3G01500.1	-	0	286	1541.94	1723.39	921.713	829.381	0.000267602
NaCl	AT3G59990.4	-	10	94	51.0594	76.9208	18.2178	83.1188	0.0002943
NaCl	AT4G36800.2	-	4	487	92.9505	138.906	22.6139	117.163	1.72542e-06
NaCl	AT2G41100.4	+	0	225	32.3069	199.446	1.23762	86.3614	0.000311688
NaCl	AT1G15520.1	-	12	106	3.14851	10.604	0.366337	259.896	0.000107342
NaCl	AT1G61520.3	+	0	305	453.97	2293.97	25.4851	2497.05	8.507e-103
NaCl	AT3G25690.3	+	0	843	95.505	166.361	24.8812	122.188	2.62333e-05
NaCl	AT4G26300.1	-	16	748	18.7624	13.5693	1	17.3069	0.000243772
NaCl	AT5G57880.1	+	9	458	121.743	251.658	59.9208	275.99	7.005e-06
NaCl	AT3G24518.2	-	2	105	61.0297	165.317	13.0594	116.005	0.000124654
NaCl	AT1G35160.2	+	2	188	30.7129	292.381	13.2574	557.842	2.73938e-06
NaCl	AT4G02890.1	-	0	227	5557.53	10017.7	3919.52	8067.65	2.37281e-07
NaCl	AT3G09200.2	-	4	98	722.109	469.54	593.505	259.866	3.07293e-05
NaCl	AT5G50200.3	+	0	303	21.495	46.6782	14.3267	112.901	0.000848914
NaCl	AT5G55160.1	-	1	621	17.1683	142.5	3.10891	164.059	0.000855497
