# Supplementary material for: Dynamic regulation of genome-wide pre-mRNA splicing and stress tolerance by the Sm-like protein LSm5 in Arabidopsis
Source: Genome Biol. 2014 Jan 7;15(1):R1. doi: 10.1186/gb-2014-15-1-r1 (PMC4053965; doi:10.1186/gb-2014-15-1-r1)
Supplement: Additional file 36 — Functional category of genes with increased splicing efficiency in the NaCl-treated SAD1-OE plants. [file gb-2014-15-1-r1-S36.xlsx]

## Sheet: Sheet1
Additional File 36: Functional category of genes with increased splicing efficiency in the NaCl-treated SAD1-OE plants.
Note: the result was obtained with the DAVID software. p value and fold enrichment of a category can indicate the significance of enrichment for that category.
Category	Term	Count	%	p Value	Genes	List Total	Pop Hits	Pop Total	Fold Enrichment	Bonferroni	Benjamini	FDR
GOTERM_BP_FAT	GO:0009628~response to abiotic stimulus	56	11.0672	4.40667e-08	AT2G44060, AT3G24500, AT5G15960, AT4G26850, AT2G05520, AT1G15820, AT4G02890, AT5G38410, AT5G66570, AT1G45249, AT4G00430, AT1G14980, AT5G52310, AT4G35830, AT1G66200, AT2G33380, AT2G22240, AT3G48190, AT2G26980, AT1G54100, AT5G08590, AT1G04120, AT1G10760, AT2G36530, AT3G01500, AT5G67590, AT1G60490, AT5G37260, AT5G05410, AT4G00450, AT1G73990, AT4G05320, AT2G41100, AT3G01460, AT1G06460, AT4G35790, AT1…	301	1197	13998	2.17567	4.25676e-05	4.25676e-05	6.93172e-05
GOTERM_BP_FAT	GO:0009414~response to water deprivation	18	3.55731	2.36389e-07	AT2G44060, AT1G54100, AT3G24500, AT2G39800, AT5G15960, AT2G05520, AT4G34000, AT1G27320, AT1G56600, AT1G45249, AT4G00430, AT5G52310, AT5G67030, AT1G01620, AT5G40280, AT2G33380, AT4G24960, AT5G05410	301	176	13998	4.75619	0.000228326	0.000114169	0.00037184
GOTERM_BP_FAT	GO:0009415~response to water	18	3.55731	4.8263e-07	AT2G44060, AT1G54100, AT3G24500, AT2G39800, AT5G15960, AT2G05520, AT4G34000, AT1G27320, AT1G56600, AT1G45249, AT4G00430, AT5G52310, AT5G67030, AT1G01620, AT5G40280, AT2G33380, AT4G24960, AT5G05410	301	185	13998	4.52481	0.000466112	0.000155395	0.000759177
GOTERM_BP_FAT	GO:0019684~photosynthesis, light reaction	12	2.37154	1.90149e-06	AT5G52100, AT3G47470, AT2G46820, AT1G64770, AT1G61520, AT1G45474, AT3G27925, AT1G15820, AT3G61470, AT1G76570, AT2G20890, AT5G66570	301	85	13998	6.56541	0.00183516	0.000459106	0.00299102
GOTERM_BP_FAT	GO:0005982~starch metabolic process	8	1.58103	6.33859e-06	AT5G04360, AT5G19220, AT3G52180, AT4G18240, AT2G39930, AT1G10760, AT1G67140, AT2G36390	301	34	13998	10.9423	0.00610439	0.00122387	0.00997016
GOTERM_BP_FAT	GO:0009266~response to temperature stimulus	23	4.54545	8.04083e-06	AT3G24500, AT1G10760, AT2G41100, AT5G15960, AT4G26850, AT4G35790, AT1G06460, AT1G27320, AT2G36530, AT1G14980, AT3G09200, AT5G52310, AT3G01500, AT5G67590, AT5G38470, AT3G05880, AT5G55160, AT5G67030, AT2G22240, AT2G33380, AT4G24960, AT5G05410, AT5G02500	301	354	13998	3.02151	0.00773739	0.00129374	0.0126475
GOTERM_BP_FAT	GO:0015979~photosynthesis	15	2.96443	2.45493e-05	AT5G52100, AT3G47470, AT2G46820, AT1G61520, AT1G45474, AT1G15820, AT5G38410, AT5G66570, AT2G20890, AT3G56090, AT1G64770, AT3G27925, AT3G61470, AT4G28750, AT1G76570	301	175	13998	3.98614	0.023436	0.00338212	0.0386092
GOTERM_BP_FAT	GO:0009269~response to desiccation	6	1.18577	2.97937e-05	AT1G54100, AT2G44060, AT5G52310, AT2G39800, AT2G05520, AT2G33380	301	18	13998	15.5017	0.0283709	0.00359118	0.0468553
GOTERM_BP_FAT	GO:0006970~response to osmotic stress	23	4.54545	5.08621e-05	AT1G54100, AT1G04120, AT5G08590, AT1G09210, AT2G39800, AT5G15960, AT4G34000, AT1G27320, AT1G51500, AT4G33000, AT2G36530, AT1G45249, AT3G09200, AT5G52310, AT5G67590, AT3G05880, AT1G60490, AT5G37260, AT5G67030, AT4G35830, AT1G66200, AT2G33380, AT4G24960	301	399	13998	2.68074	0.0479465	0.00544446	0.0799763
GOTERM_BP_FAT	GO:0009765~photosynthesis, light harvesting	7	1.3834	5.22164e-05	AT3G47470, AT1G61520, AT1G45474, AT3G27925, AT1G15820, AT3G61470, AT1G76570	301	32	13998	10.173	0.0491912	0.00503153	0.082105
GOTERM_BP_FAT	GO:0006091~generation of precursor metabolites and energy	23	4.54545	6.08229e-05	AT5G52100, AT3G47470, AT2G46820, AT1G61520, AT1G45474, AT5G20500, AT2G20270, AT1G15820, AT3G02730, AT2G36530, AT2G20890, AT5G66570, AT5G19220, AT2G42790, AT5G50850, AT1G64770, AT5G67590, AT3G27925, AT1G08570, AT4G35830, AT3G61470, AT1G76570, AT5G39950	301	404	13998	2.64756	0.0570638	0.00532728	0.0956318
GOTERM_BP_FAT	GO:0009737~response to abscisic acid stimulus	18	3.55731	0.000142708	AT2G26980, AT1G54100, AT3G24500, AT2G39800, AT1G47510, AT5G15960, AT2G05520, AT1G72770, AT4G34000, AT1G51500, AT2G36530, AT1G45249, AT5G52310, AT3G05880, AT5G37260, AT5G40280, AT2G33380, AT4G24960	301	285	13998	2.93716	0.128785	0.0114231	0.224245
GOTERM_BP_FAT	GO:0030258~lipid modification	7	1.3834	0.00028825	AT2G42790, AT1G47510, AT1G60490, AT2G26350, AT4G31780, AT3G51840, AT4G16760	301	43	13998	7.57058	0.243074	0.0211944	0.452456
GOTERM_BP_FAT	GO:0009651~response to salt stress	20	3.95257	0.000391652	AT1G54100, AT1G04120, AT5G08590, AT1G09210, AT2G39800, AT4G34000, AT1G27320, AT1G51500, AT4G33000, AT2G36530, AT1G45249, AT3G09200, AT5G52310, AT3G05880, AT1G60490, AT5G37260, AT4G35830, AT1G66200, AT2G33380, AT4G24960	301	369	13998	2.5206	0.31505	0.0266672	0.614296
GOTERM_BP_FAT	GO:0009409~response to cold	14	2.7668	0.00156961	AT1G10760, AT5G15960, AT4G35790, AT1G27320, AT2G36530, AT3G09200, AT5G52310, AT3G01500, AT5G67590, AT5G38470, AT3G05880, AT2G33380, AT4G24960, AT5G02500	301	233	13998	2.79429	0.780725	0.0962134	2.44066
GOTERM_BP_FAT	GO:0006399~tRNA metabolic process	10	1.97628	0.00204066	AT1G34150, AT2G13440, AT3G62120, AT1G11870, AT5G35400, AT4G26300, AT3G16260, AT2G04842, AT5G17660, AT4G01880	301	131	13998	3.55	0.861001	0.116028	3.16216
GOTERM_BP_FAT	GO:0042742~defense response to bacterium	12	2.37154	0.00206769	AT3G12810, AT3G44880, AT3G01500, AT5G50850, AT4G26850, AT2G30770, AT5G14740, AT1G27320, AT2G22240, AT1G22070, AT4G31800, AT5G66570	301	184	13998	3.03293	0.864592	0.110962	3.20343
GOTERM_BP_FAT	GO:0019252~starch biosynthetic process	4	0.790514	0.00530303	AT5G04360, AT5G19220, AT2G39930, AT2G36390	301	17	13998	10.9423	0.994121	0.248251	8.02366
GOTERM_BP_FAT	GO:0009408~response to heat	9	1.77866	0.00602131	AT3G24500, AT4G26850, AT5G67030, AT5G55160, AT1G06460, AT2G22240, AT5G05410, AT5G02500, AT1G14980	301	127	13998	3.29563	0.997074	0.264395	9.06287
GOTERM_BP_FAT	GO:0009617~response to bacterium	13	2.56917	0.00643572	AT4G26850, AT1G27320, AT5G14740, AT4G31800, AT5G66570, AT3G12810, AT3G44880, AT5G50850, AT3G01500, AT3G28940, AT2G30770, AT2G22240, AT1G22070	301	244	13998	2.47772	0.998044	0.267909	9.65742
GOTERM_BP_FAT	GO:0006631~fatty acid metabolic process	12	2.37154	0.00648353	AT2G42790, AT3G15290, AT1G61850, AT1G06360, AT1G36180, AT2G26350, AT4G23850, AT1G51500, AT2G33380, AT3G51840, AT3G45770, AT4G16760	301	214	13998	2.60776	0.998133	0.258599	9.72579
GOTERM_BP_FAT	GO:0044242~cellular lipid catabolic process	6	1.18577	0.00737325	AT2G42790, AT5G04040, AT2G26350, AT3G51840, AT5G49900, AT4G16760	301	57	13998	4.89526	0.999214	0.277438	10.9891
GOTERM_BP_FAT	GO:0016051~carbohydrate biosynthetic process	13	2.56917	0.00878731	AT5G04360, AT2G39930, AT1G63680, AT4G02280, AT2G36390, AT1G56600, AT3G03690, AT5G38410, AT3G52340, AT3G08840, AT5G19220, AT4G18240, AT2G22240	301	254	13998	2.38018	0.999802	0.309748	12.9629
GOTERM_BP_FAT	GO:0008033~tRNA processing	6	1.18577	0.00977795	AT1G34150, AT2G13440, AT5G35400, AT3G16260, AT5G17660, AT4G01880	301	61	13998	4.57426	0.999925	0.326656	14.3212
GOTERM_BP_FAT	GO:0009719~response to endogenous stimulus	33	6.52174	0.0105772	AT3G21510, AT1G15520, AT3G24500, AT4G05320, AT1G47510, AT5G15960, AT4G26850, AT2G05520, AT1G72770, AT5G50915, AT1G27320, AT4G02890, AT1G51500, AT5G13300, AT2G04160, AT1G45249, AT5G52310, AT5G40280, AT2G33380, AT4G24960, AT2G26980, AT3G48360, AT4G34750, AT1G54100, AT2G39800, AT4G34000, AT2G36530, AT3G05880, AT3G54010, AT5G37260, AT4G36800, AT1G70700, AT1G35160	301	975	13998	1.57401	0.999965	0.336933	15.4025
GOTERM_BP_FAT	GO:0010033~response to organic substance	38	7.50988	0.011696	AT3G21510, AT3G24500, AT1G15520, AT4G05320, AT1G47510, AT5G15960, AT4G26850, AT2G05520, AT1G72770, AT3G03300, AT5G50915, AT1G27320, AT5G13300, AT4G02890, AT1G51500, AT2G04160, AT4G31800, AT2G20890, AT1G45249, AT5G52310, AT5G40280, AT2G33380, AT4G24960, AT1G22070, AT2G26980, AT3G48360, AT4G34750, AT1G54100, AT2G39800, AT4G34000, AT2G36530, AT3G05880, AT3G54010, AT5G37260, AT5G67030, AT4G36800, AT1…	301	1176	13998	1.50271	0.999988	0.354101	16.8948
GOTERM_BP_FAT	GO:0042538~hyperosmotic salinity response	5	0.988142	0.0122074	AT5G52310, AT2G39800, AT3G05880, AT4G24960, AT4G33000	301	42	13998	5.53631	0.999993	0.355605	17.5687
GOTERM_BP_FAT	GO:0009725~response to hormone stimulus	31	6.12648	0.0122387	AT3G21510, AT1G15520, AT3G24500, AT4G05320, AT1G47510, AT5G15960, AT2G05520, AT1G72770, AT1G27320, AT5G50915, AT4G02890, AT1G51500, AT5G13300, AT2G04160, AT1G45249, AT5G52310, AT5G40280, AT2G33380, AT4G24960, AT2G26980, AT3G48360, AT4G34750, AT1G54100, AT2G39800, AT4G34000, AT2G36530, AT3G05880, AT3G54010, AT5G37260, AT4G36800, AT1G35160	301	909	13998	1.58598	0.999993	0.346126	17.6097
GOTERM_BP_FAT	GO:0016042~lipid catabolic process	11	2.17391	0.0130057	AT3G16785, AT2G42790, AT3G55940, AT1G61850, AT5G04040, AT2G06925, AT4G35790, AT2G26350, AT3G51840, AT5G49900, AT4G16760	301	205	13998	2.49539	0.999997	0.353424	18.6103
GOTERM_BP_FAT	GO:0046486~glycerolipid metabolic process	6	1.18577	0.0134785	AT5G04040, AT1G47510, AT1G60490, AT1G10900, AT4G35790, AT4G33240	301	66	13998	4.22773	0.999998	0.354002	19.2215
GOTERM_BP_FAT	GO:0009657~plastid organization	7	1.3834	0.0141196	AT5G49940, AT5G12130, AT1G11870, AT4G31780, AT1G63680, AT3G25690, AT2G20890	301	92	13998	3.53842	0.999999	0.35797	20.0433
GOTERM_BP_FAT	GO:0009314~response to radiation	19	3.75494	0.0160709	AT4G00450, AT2G32950, AT1G73990, AT4G05320, AT2G41100, AT5G15960, AT3G01460, AT1G15820, AT4G02890, AT5G38410, AT2G36530, AT5G66570, AT5G67030, AT4G40060, AT2G22240, AT1G26830, AT1G76570, AT3G48190, AT5G05410	301	482	13998	1.83318	1	0.38681	22.4967
GOTERM_BP_FAT	GO:0006073~cellular glucan metabolic process	8	1.58103	0.0173609	AT5G04360, AT5G19220, AT3G52180, AT4G18240, AT2G39930, AT1G10760, AT1G67140, AT2G36390	301	124	13998	3.00032	1	0.401102	24.0797
GOTERM_BP_FAT	GO:0009084~glutamine family amino acid biosynthetic process	4	0.790514	0.0175987	AT2G39800, AT2G41220, AT1G66200, AT3G53180	301	26	13998	7.15461	1	0.396169	24.3681
GOTERM_BP_FAT	GO:0006972~hyperosmotic response	5	0.988142	0.0205785	AT5G52310, AT2G39800, AT3G05880, AT4G24960, AT4G33000	301	49	13998	4.74541	1	0.436672	27.8973
GOTERM_BP_FAT	GO:0055114~oxidation reduction	37	7.31225	0.0207545	AT1G06690, AT4G39330, AT2G46820, AT5G14220, AT5G20500, AT2G41220, AT3G23580, AT5G38410, AT3G02730, AT3G27300, AT5G04900, AT3G44880, AT1G64770, AT5G50850, AT5G18100, AT2G45560, AT5G61830, AT5G06060, AT4G16760, AT4G20930, AT5G39950, AT5G52100, AT1G54100, AT2G39800, AT2G20270, AT4G21960, AT3G14420, AT3G51840, AT1G14120, AT3G56090, AT1G06360, AT5G67590, AT1G08570, AT5G67030, AT4G01690, AT2G30770, AT3…	301	1186	13998	1.45083	1	0.430373	28.1008
GOTERM_BP_FAT	GO:0006541~glutamine metabolic process	4	0.790514	0.0214915	AT2G41220, AT1G66200, AT1G78670, AT3G53180	301	28	13998	6.64357	1	0.4329	28.9473
GOTERM_BP_FAT	GO:0006635~fatty acid beta-oxidation	4	0.790514	0.0214915	AT2G42790, AT2G26350, AT3G51840, AT4G16760	301	28	13998	6.64357	1	0.4329	28.9473
GOTERM_BP_FAT	GO:0009416~response to light stimulus	18	3.55731	0.0233944	AT4G00450, AT2G32950, AT1G73990, AT4G05320, AT2G41100, AT5G15960, AT3G01460, AT1G15820, AT4G02890, AT5G38410, AT2G36530, AT5G66570, AT5G67030, AT4G40060, AT2G22240, AT1G26830, AT1G76570, AT5G05410	301	466	13998	1.79633	1	0.452163	31.0899
GOTERM_BP_FAT	GO:0019725~cellular homeostasis	11	2.17391	0.025872	AT3G56090, AT1G04120, AT5G23630, AT3G17880, AT3G54960, AT2G20270, AT1G08570, AT5G20500, AT3G15353, AT3G02730, AT5G39950	301	229	13998	2.23386	1	0.477571	33.7891
GOTERM_BP_FAT	GO:0006396~RNA processing	17	3.35968	0.0260014	AT1G55140, AT5G09880, AT3G55460, AT3G03300, AT5G55920, AT5G35400, AT2G41500, AT2G47250, AT4G17610, AT3G16260, AT4G01880, AT5G17660, AT4G21660, AT1G34150, AT2G13440, AT3G19670, AT4G25500	301	436	13998	1.81327	1	0.470722	33.9273
GOTERM_BP_FAT	GO:0000271~polysaccharide biosynthetic process	7	1.3834	0.0275212	AT5G04360, AT5G19220, AT3G08840, AT4G18240, AT2G39930, AT1G63680, AT2G36390	301	107	13998	3.04238	1	0.481863	35.5305
GOTERM_BP_FAT	GO:0034440~lipid oxidation	4	0.790514	0.0281408	AT2G42790, AT2G26350, AT3G51840, AT4G16760	301	31	13998	6.00064	1	0.481347	36.1736
GOTERM_BP_FAT	GO:0019395~fatty acid oxidation	4	0.790514	0.0281408	AT2G42790, AT2G26350, AT3G51840, AT4G16760	301	31	13998	6.00064	1	0.481347	36.1736
GOTERM_BP_FAT	GO:0009062~fatty acid catabolic process	4	0.790514	0.0331113	AT2G42790, AT2G26350, AT3G51840, AT4G16760	301	33	13998	5.63697	1	0.530668	41.1195
GOTERM_BP_FAT	GO:0042592~homeostatic process	12	2.37154	0.0373439	AT3G56090, AT1G04120, AT5G23630, AT3G17880, AT3G54960, AT2G20270, AT1G08570, AT5G20500, AT3G15353, AT3G48190, AT3G02730, AT5G39950	301	278	13998	2.00741	1	0.566372	45.0458
GOTERM_BP_FAT	GO:0006650~glycerophospholipid metabolic process	5	0.988142	0.0375012	AT1G47510, AT1G60490, AT1G10900, AT4G35790, AT4G33240	301	59	13998	3.9411	1	0.559792	45.1869
GOTERM_BP_FAT	GO:0009064~glutamine family amino acid metabolic process	5	0.988142	0.0395275	AT2G39800, AT2G41220, AT1G66200, AT1G78670, AT3G53180	301	60	13998	3.87542	1	0.57127	46.9742
GOTERM_BP_FAT	GO:0003006~reproductive developmental process	26	5.13834	0.0403903	AT4G00450, AT2G44060, AT5G14220, AT2G26830, AT3G18390, AT3G01460, AT4G15570, AT5G66055, AT3G03690, AT2G04842, AT1G43850, AT1G10510, AT3G44880, AT2G26350, AT4G40060, AT1G26830, AT4G26300, AT4G24960, AT2G42560, AT2G32950, AT2G41500, AT3G51840, AT3G12810, AT3G56090, AT1G11870, AT1G78630	301	807	13998	1.4983	1	0.571464	47.7185
GOTERM_BP_FAT	GO:0010015~root morphogenesis	6	1.18577	0.0406011	AT3G04630, AT1G04160, AT3G13870, AT3G25520, AT5G55920, AT2G04160	301	88	13998	3.17079	1	0.565756	47.8989
GOTERM_BP_FAT	GO:0009751~response to salicylic acid stimulus	8	1.58103	0.0427649	AT1G15520, AT4G05320, AT2G05520, AT5G37260, AT2G33380, AT4G02890, AT1G22070, AT4G31800	301	150	13998	2.48027	1	0.57753	49.7169
GOTERM_BP_FAT	GO:0044042~glucan metabolic process	8	1.58103	0.0440596	AT5G04360, AT5G19220, AT3G52180, AT4G18240, AT2G39930, AT1G10760, AT1G67140, AT2G36390	301	151	13998	2.46384	1	0.581281	50.7762
GOTERM_BP_FAT	GO:0048573~photoperiodism, flowering	4	0.790514	0.0443212	AT4G00450, AT2G32950, AT3G01460, AT4G40060	301	37	13998	5.02757	1	0.576274	50.9876
GOTERM_BP_FAT	GO:0032583~regulation of gene-specific transcription	3	0.592885	0.0450771	AT3G20910, AT2G34720, AT1G45249	301	16	13998	8.71968	1	0.575505	51.5939
GOTERM_BP_FAT	GO:0005976~polysaccharide metabolic process	10	1.97628	0.0463639	AT5G04360, AT5G19220, AT3G52180, AT3G08840, AT4G18240, AT2G39930, AT1G10760, AT1G67140, AT1G63680, AT2G36390	301	219	13998	2.12352	1	0.57906	52.6098
GOTERM_BP_FAT	GO:0006644~phospholipid metabolic process	7	1.3834	0.047434	AT1G47510, AT2G06925, AT1G60490, AT1G10900, AT4G35790, AT2G22240, AT4G33240	301	122	13998	2.66832	1	0.580767	53.4394
GOTERM_BP_FAT	GO:0044264~cellular polysaccharide metabolic process	8	1.58103	0.0480946	AT5G04360, AT5G19220, AT3G52180, AT4G18240, AT2G39930, AT1G10760, AT1G67140, AT2G36390	301	154	13998	2.41584	1	0.579246	53.9448
GOTERM_BP_FAT	GO:0034660~ncRNA metabolic process	11	2.17391	0.0523465	AT1G34150, AT2G13440, AT3G62120, AT1G11870, AT5G55920, AT5G35400, AT4G26300, AT3G16260, AT2G04842, AT5G17660, AT4G01880	301	259	13998	1.97512	1	0.604447	57.0763
GOTERM_BP_FAT	GO:0009648~photoperiodism	4	0.790514	0.0538082	AT4G00450, AT2G32950, AT3G01460, AT4G40060	301	40	13998	4.6505	1	0.608339	58.106
GOTERM_BP_FAT	GO:0009668~plastid membrane organization	3	0.592885	0.0558949	AT5G12130, AT4G31780, AT2G20890	301	18	13998	7.75083	1	0.616328	59.536
GOTERM_BP_FAT	GO:0010027~thylakoid membrane organization	3	0.592885	0.0558949	AT5G12130, AT4G31780, AT2G20890	301	18	13998	7.75083	1	0.616328	59.536
GOTERM_BP_FAT	GO:0048364~root development	9	1.77866	0.0602052	AT3G04630, AT3G16785, AT1G04160, AT3G13870, AT2G39800, AT3G25520, AT3G54010, AT5G55920, AT2G04160	301	196	13998	2.13543	1	0.638196	62.3462
GOTERM_BP_FAT	GO:0022622~root system development	9	1.77866	0.0602052	AT3G04630, AT3G16785, AT1G04160, AT3G13870, AT2G39800, AT3G25520, AT3G54010, AT5G55920, AT2G04160	301	196	13998	2.13543	1	0.638196	62.3462
GOTERM_BP_FAT	GO:0009853~photorespiration	4	0.790514	0.0606283	AT4G34700, AT2G26350, AT3G14420, AT5G38410	301	42	13998	4.42905	1	0.634672	62.612
GOTERM_BP_FAT	GO:0019637~organophosphate metabolic process	7	1.3834	0.0609528	AT1G47510, AT2G06925, AT1G60490, AT1G10900, AT4G35790, AT2G22240, AT4G33240	301	130	13998	2.50411	1	0.630618	62.8146
GOTERM_BP_FAT	GO:0006023~aminoglycan biosynthetic process	2	0.395257	0.0629312	AT3G08840, AT1G63680	301	3	13998	31.0033	1	0.63677	64.028
GOTERM_BP_FAT	GO:0009273~peptidoglycan-based cell wall biogenesis	2	0.395257	0.0629312	AT3G08840, AT1G63680	301	3	13998	31.0033	1	0.63677	64.028
GOTERM_BP_FAT	GO:0006024~glycosaminoglycan biosynthetic process	2	0.395257	0.0629312	AT3G08840, AT1G63680	301	3	13998	31.0033	1	0.63677	64.028
GOTERM_BP_FAT	GO:0000270~peptidoglycan metabolic process	2	0.395257	0.0629312	AT3G08840, AT1G63680	301	3	13998	31.0033	1	0.63677	64.028
GOTERM_BP_FAT	GO:0030203~glycosaminoglycan metabolic process	2	0.395257	0.0629312	AT3G08840, AT1G63680	301	3	13998	31.0033	1	0.63677	64.028
GOTERM_BP_FAT	GO:0009252~peptidoglycan biosynthetic process	2	0.395257	0.0629312	AT3G08840, AT1G63680	301	3	13998	31.0033	1	0.63677	64.028
GOTERM_BP_FAT	GO:0030384~phosphoinositide metabolic process	4	0.790514	0.0641826	AT1G47510, AT1G60490, AT1G10900, AT4G33240	301	43	13998	4.32604	1	0.63837	64.7763
GOTERM_BP_FAT	GO:0009631~cold acclimation	3	0.592885	0.0675127	AT5G67590, AT1G10760, AT5G15960	301	20	13998	6.97575	1	0.651825	66.6971
GOTERM_BP_FAT	GO:0048608~reproductive structure development	23	4.54545	0.068792	AT4G00450, AT2G44060, AT2G42560, AT2G26830, AT2G32950, AT5G14220, AT3G01460, AT3G18390, AT5G66055, AT3G51840, AT2G04842, AT3G12810, AT3G56090, AT1G43850, AT3G44880, AT1G10510, AT1G11870, AT2G26350, AT4G40060, AT1G26830, AT1G78630, AT4G24960, AT4G26300	301	731	13998	1.46322	1	0.653274	67.4086
GOTERM_BP_FAT	GO:0009642~response to light intensity	5	0.988142	0.0714104	AT1G73990, AT2G32950, AT2G41100, AT2G22240, AT5G66570	301	73	13998	3.18527	1	0.66189	68.8206
GOTERM_BP_FAT	GO:0033554~cellular response to stress	15	2.96443	0.0756139	AT2G45170, AT2G32950, AT1G05900, AT2G03390, AT4G26850, AT4G21960, AT1G07745, AT3G23580, AT3G16785, AT5G23630, AT3G54960, AT5G38470, AT5G18100, AT3G48190, AT1G22070	301	426	13998	1.6375	1	0.678132	70.9683
GOTERM_BP_FAT	GO:0009250~glucan biosynthetic process	5	0.988142	0.0772082	AT5G04360, AT5G19220, AT4G18240, AT2G39930, AT2G36390	301	75	13998	3.10033	1	0.68065	71.746
GOTERM_BP_FAT	GO:0022900~electron transport chain	8	1.58103	0.0790262	AT2G46820, AT1G64770, AT5G67590, AT2G20270, AT1G08570, AT5G20500, AT3G02730, AT5G39950	301	173	13998	2.15052	1	0.684164	72.609
GOTERM_BP_FAT	GO:0009768~photosynthesis, light harvesting in photosystem I	2	0.395257	0.0830184	AT1G45474, AT3G61470	301	4	13998	23.2525	1	0.697604	74.4182
GOTERM_BP_FAT	GO:0032582~negative regulation of gene-specific transcription	2	0.395257	0.0830184	AT3G20910, AT2G34720	301	4	13998	23.2525	1	0.697604	74.4182
GOTERM_BP_FAT	GO:0001709~cell fate determination	2	0.395257	0.0830184	AT5G23630, AT2G41500	301	4	13998	23.2525	1	0.697604	74.4182
GOTERM_BP_FAT	GO:0048511~rhythmic process	4	0.790514	0.087423	AT3G48360, AT5G37260, AT4G21960, AT2G18170	301	49	13998	3.79633	1	0.711968	76.2842
GOTERM_BP_FAT	GO:0045454~cell redox homeostasis	7	1.3834	0.0895782	AT3G17880, AT3G54960, AT2G20270, AT1G08570, AT5G20500, AT3G02730, AT5G39950	301	144	13998	2.26066	1	0.716095	77.15
GOTERM_BP_FAT	GO:0044275~cellular carbohydrate catabolic process	7	1.3834	0.0918623	AT5G04360, AT5G50850, AT1G10760, AT3G27300, AT2G36530, AT4G20930, AT5G26000	301	145	13998	2.24507	1	0.7206	78.0353
