# Supplementary material for: Dynamic regulation of genome-wide pre-mRNA splicing and stress tolerance by the Sm-like protein LSm5 in Arabidopsis
Source: Genome Biol. 2014 Jan 7;15(1):R1. doi: 10.1186/gb-2014-15-1-r1 (PMC4053965; doi:10.1186/gb-2014-15-1-r1)
Supplement: Additional file 40 — Functional category of stress-responsive genes with intron retention in the sad1 mutant. [file gb-2014-15-1-r1-S40.xlsx]

## Sheet: Sheet1
Additional File 40: Functional category of stress-responsive genes with intron retention in sad1 mutant.
Note: the result was obtained with the DAVID software. p value and fold enrichment of a category can indicate the significance of enrichment for that category.
Category	Term	Count	%	p value	Genes	List Total	Pop Hits	Pop Total	Fold Enrichment	Bonferroni	Benjamini	FDR
GOTERM_BP_FAT	GO:0009628~response to abiotic stimulus	317	100	0	AT1G20450, AT1G75780, AT3G02870, AT2G45790, AT5G15960, AT4G37490, AT4G26850, AT5G47910, AT2G05520, AT1G48030, AT3G60750, AT2G13560, AT1G50010, AT4G39260, AT1G37130, AT5G01530, AT5G49230, AT4G30950, AT2G38120, AT1G73660, AT3G03250, AT1G07820, AT5G15970, AT1G09530, AT2G36530, AT1G67090, AT3G61430, AT1G58200, AT5G37260, AT3G19290, AT5G39510, AT4G08500, AT1G65930, AT2G15970, AT4G30650, AT5G20830, AT1…	317	1197	13998	11.6942	0	0	0
GOTERM_BP_FAT	GO:0006970~response to osmotic stress	133	41.9558	1.02511e-124	AT2G45790, AT5G15960, AT3G60750, AT2G13560, AT1G50010, AT5G09650, AT5G47390, AT4G39260, AT3G50500, AT2G33380, AT1G06390, AT1G78290, AT5G60920, AT1G04120, AT1G73660, AT3G03250, AT5G15970, AT2G46280, AT2G36530, AT4G39090, AT1G31180, AT2G40190, AT1G58200, AT5G20010, AT5G37260, AT3G19290, AT4G08500, AT1G65930, AT4G30650, AT5G20830, AT4G23600, AT5G24270, AT5G20080, AT5G03280, AT1G51500, AT2G17840, AT1…	317	399	13998	14.7192	1.07124e-121	5.3562e-122	1.62873e-121
GOTERM_BP_FAT	GO:0009651~response to salt stress	119	37.5394	3.12851e-108	AT2G45790, AT3G60750, AT2G13560, AT1G50010, AT5G09650, AT5G47390, AT4G39260, AT2G33380, AT3G50500, AT1G06390, AT5G60920, AT1G04120, AT1G73660, AT3G03250, AT2G46280, AT2G36530, AT4G39090, AT1G31180, AT5G20010, AT3G19290, AT5G37260, AT4G08500, AT1G65930, AT4G30650, AT4G23600, AT5G24270, AT5G20080, AT5G03280, AT1G51500, AT2G17840, AT1G08830, AT5G66880, AT2G47730, AT3G15950, AT1G13930, AT1G17840, AT1…	317	369	13998	14.2406	3.26929e-105	1.08976e-105	4.97068e-105
GOTERM_BP_FAT	GO:0009266~response to temperature stimulus	108	34.0694	2.44397e-94	AT1G20450, AT3G02870, AT2G27710, AT5G15960, AT4G26850, AT5G47910, AT4G24280, AT5G05580, AT4G39260, AT3G53990, AT1G16880, AT5G45130, AT2G46790, AT2G33380, AT2G18790, AT1G10760, AT5G15970, AT2G36530, AT4G34150, AT1G67090, AT1G79440, AT3G25770, AT1G08550, AT4G08500, AT2G15970, AT4G30650, AT5G20830, AT1G68530, AT1G06460, AT5G03280, AT2G17840, AT2G47730, AT3G11410, AT4G26080, AT1G05850, AT4G26840, AT2…	317	354	13998	13.4718	2.55395e-91	6.38488e-92	3.88307e-91
GOTERM_BP_FAT	GO:0009409~response to cold	79	24.9211	1.76642e-71	AT3G17390, AT1G20450, AT1G20620, AT3G02870, AT2G27710, AT2G28900, AT5G15960, AT4G24280, AT5G52310, AT3G11170, AT4G39260, AT5G01600, AT3G53990, AT1G16880, AT2G33380, AT4G02380, AT2G18790, AT5G20250, AT5G10140, AT2G38170, AT1G10760, AT5G57560, AT5G15970, AT3G22370, AT1G29395, AT2G36530, AT4G34150, AT1G67090, AT5G67590, AT3G25770, AT5G43760, AT2G27020, AT4G08500, AT2G15970, AT4G30650, AT2G33800, AT1…	317	233	13998	14.9719	1.84591e-68	3.69181e-69	2.80654e-68
GOTERM_BP_FAT	GO:0009314~response to radiation	92	29.0221	2.08823e-59	AT5G67385, AT2G34770, AT2G21150, AT1G75780, AT1G20620, AT5G24470, AT4G37490, AT5G15960, AT1G69530, AT1G15820, AT1G48030, AT4G02890, AT4G25050, AT1G09570, AT5G66570, AT5G05690, AT1G68050, AT4G27430, AT3G59220, AT1G37130, AT2G46790, AT5G58140, AT5G01530, AT5G09810, AT2G18790, AT5G49230, AT1G14290, AT4G30950, AT5G41150, AT3G54890, AT3G24170, AT1G09530, AT1G27650, AT4G00730, AT2G36530, AT4G10340, AT5…	317	482	13998	8.42845	2.1822e-56	3.637e-57	3.31785e-56
GOTERM_BP_FAT	GO:0009415~response to water	64	20.1893	6.39971e-58	AT1G20450, AT5G59320, AT3G23920, AT5G59220, AT5G15960, AT2G05520, AT4G00430, AT5G62470, AT5G52310, AT2G33380, AT4G02380, AT5G49230, AT2G18960, AT1G54100, AT3G63520, AT1G07820, AT5G15970, AT3G51920, AT1G29395, AT4G39090, AT5G40390, AT3G61430, AT1G12480, AT3G19290, AT5G05410, AT2G22430, AT1G01470, AT2G15970, AT5G48870, AT5G20830, AT1G33560, AT4G24020, AT1G27320, AT2G45960, AT1G56600, AT2G17840, AT1…	317	185	13998	15.2762	6.6877e-55	9.55386e-56	1.01681e-54
GOTERM_BP_FAT	GO:0009416~response to light stimulus	89	28.0757	2.47954e-57	AT5G67385, AT2G34770, AT2G21150, AT1G75780, AT1G20620, AT5G24470, AT5G15960, AT1G69530, AT1G15820, AT1G48030, AT4G02890, AT4G25050, AT1G09570, AT5G66570, AT5G05690, AT1G68050, AT4G27430, AT3G59220, AT1G37130, AT2G46790, AT5G58140, AT5G01530, AT5G09810, AT2G18790, AT5G49230, AT1G14290, AT4G30950, AT3G54890, AT1G09530, AT1G27650, AT4G00730, AT2G36530, AT4G10340, AT5G11060, AT5G46210, AT1G67090, AT1…	317	466	13998	8.43356	2.59112e-54	3.2389e-55	3.93958e-54
GOTERM_BP_FAT	GO:0009414~response to water deprivation	61	19.2429	3.7898e-55	AT1G20450, AT5G59320, AT3G23920, AT5G59220, AT5G15960, AT2G05520, AT4G00430, AT5G62470, AT5G52310, AT2G33380, AT4G02380, AT5G49230, AT2G18960, AT1G54100, AT3G63520, AT1G07820, AT5G15970, AT3G51920, AT1G29395, AT4G39090, AT5G40390, AT3G61430, AT3G19290, AT2G22430, AT5G05410, AT1G01470, AT2G15970, AT5G48870, AT1G33560, AT4G24020, AT1G27320, AT2G45960, AT1G56600, AT2G17840, AT1G76180, AT1G32230, AT3…	317	176	13998	15.3047	3.96034e-52	4.40038e-53	6.02137e-52
GOTERM_BP_FAT	GO:0009737~response to abscisic acid stimulus	57	17.9811	6.51322e-37	AT1G20450, AT5G59320, AT5G59220, AT5G15960, AT2G05520, AT5G64750, AT5G62470, AT5G52310, AT5G47390, AT3G59220, AT2G33380, AT3G50500, AT2G26980, AT1G48000, AT2G18960, AT1G54100, AT5G15970, AT3G51920, AT1G29395, AT4G21670, AT2G36530, AT2G40190, AT4G09460, AT1G12480, AT3G19290, AT5G37260, AT2G22430, AT1G35720, AT2G15970, AT5G48870, AT4G23600, AT1G51500, AT5G66880, AT1G76180, AT1G17840, AT2G26300, AT3…	317	285	13998	8.83155	6.80632e-34	6.80632e-35	1.03484e-33
GOTERM_BP_FAT	GO:0009719~response to endogenous stimulus	93	29.3375	6.16001e-34	AT1G20450, AT5G59320, AT5G59220, AT2G28900, AT1G62380, AT5G15960, AT4G26850, AT1G69530, AT2G05520, AT4G02890, AT5G64750, AT5G62470, AT5G52310, AT5G47390, AT3G59220, AT5G45130, AT3G50500, AT2G33380, AT5G09810, AT1G06390, AT2G18790, AT1G48000, AT2G26980, AT2G18960, AT1G18330, AT1G54100, AT2G38120, AT5G57560, AT5G15970, AT1G09530, AT3G51920, AT1G29395, AT4G21670, AT2G36530, AT5G46210, AT4G09460, AT2…	317	975	13998	4.21197	6.43721e-31	5.85201e-32	9.78723e-31
GOTERM_BP_FAT	GO:0010035~response to inorganic substance	70	22.082	3.91479e-33	AT1G20620, AT3G52930, AT3G09440, AT1G48030, AT4G24280, AT3G56240, AT3G60750, AT1G09570, AT1G50010, AT5G62470, AT5G09650, AT5G47390, AT5G01600, AT4G02380, AT1G48000, AT5G62690, AT1G18330, AT3G03780, AT1G15930, AT3G51920, AT5G07440, AT5G37780, AT2G46280, AT2G36530, AT1G56450, AT4G09460, AT5G20010, AT5G18170, AT1G12480, AT2G27020, AT4G08500, AT5G05410, AT1G35720, AT1G65930, AT1G56340, AT2G33800, AT5…	317	540	13998	5.72415	4.09096e-30	3.40913e-31	6.21996e-30
GOTERM_BP_FAT	GO:0010038~response to metal ion	60	18.9274	1.09393e-32	AT1G20620, AT3G52930, AT3G09440, AT1G48030, AT4G24280, AT3G56240, AT3G60750, AT1G50010, AT5G62470, AT5G47390, AT5G09650, AT5G01600, AT5G62690, AT1G48000, AT1G18330, AT3G03780, AT1G15930, AT3G51920, AT5G07440, AT5G37780, AT2G46280, AT2G36530, AT1G56450, AT4G09460, AT5G20010, AT5G18170, AT2G27020, AT4G08500, AT1G35720, AT1G65930, AT1G56340, AT5G20830, AT2G33800, AT5G24270, AT2G36460, AT1G34370, AT1…	317	384	13998	6.89965	1.14315e-29	8.7935e-31	1.73807e-29
GOTERM_BP_FAT	GO:0010033~response to organic substance	100	31.5457	1.44381e-32	AT1G20450, AT5G15960, AT4G26850, AT1G69530, AT2G05520, AT5G47390, AT5G45130, AT2G33380, AT3G50500, AT2G18790, AT1G06390, AT2G38120, AT5G15970, AT1G09530, AT2G36530, AT2G40190, AT3G19290, AT5G37260, AT3G28860, AT2G22430, AT2G47000, AT2G15970, AT4G05320, AT4G23600, AT2G37640, AT5G03280, AT1G51500, AT5G66880, AT5G64930, AT3G45140, AT1G17840, AT2G26300, AT3G11410, AT4G26080, AT1G20630, AT5G20620, AT1…	317	1176	13998	3.75491	1.50878e-29	1.0777e-30	2.29398e-29
GOTERM_BP_FAT	GO:0009725~response to hormone stimulus	85	26.8139	3.99168e-30	AT1G20450, AT5G59320, AT5G59220, AT1G62380, AT5G15960, AT2G05520, AT1G69530, AT4G02890, AT5G64750, AT5G62470, AT5G52310, AT5G47390, AT3G59220, AT5G45130, AT3G50500, AT2G33380, AT5G09810, AT1G06390, AT1G48000, AT2G26980, AT2G18960, AT1G18330, AT1G54100, AT2G38120, AT5G57560, AT5G15970, AT1G09530, AT3G51920, AT1G29395, AT4G21670, AT2G36530, AT5G46210, AT4G09460, AT2G40190, AT1G12480, AT5G37260, AT3…	317	909	13998	4.12916	4.17131e-27	2.78087e-28	6.34212e-27
GOTERM_BP_FAT	GO:0046686~response to cadmium ion	53	16.7192	1.52031e-29	AT1G20620, AT3G52930, AT3G09440, AT1G48030, AT4G24280, AT3G56240, AT3G60750, AT1G50010, AT5G62470, AT5G47390, AT5G09650, AT5G62690, AT1G48000, AT1G18330, AT3G03780, AT1G15930, AT5G07440, AT2G46280, AT2G36530, AT1G56450, AT4G09460, AT5G20010, AT5G18170, AT2G27020, AT4G08500, AT1G35720, AT1G65930, AT1G56340, AT5G20830, AT2G33800, AT2G36460, AT1G13930, AT4G29040, AT2G21660, AT5G15650, AT4G11600, AT1…	317	327	13998	7.15706	1.58873e-26	9.92953e-28	2.41552e-26
GOTERM_BP_FAT	GO:0009408~response to heat	30	9.46372	2.3091e-21	AT3G09440, AT5G47910, AT4G26850, AT4G24280, AT1G06460, AT5G03280, AT4G29040, AT5G45130, AT4G26080, AT2G38470, AT5G28540, AT1G05850, AT4G38580, AT5G02500, AT4G26840, AT4G37910, AT5G57560, AT1G20440, AT5G42020, AT1G79440, AT4G23100, AT1G50500, AT1G07890, AT1G09080, AT2G39770, AT1G08550, AT2G40340, AT3G04120, AT3G10800, AT5G05410	317	127	13998	10.431	2.41301e-18	1.41942e-19	3.66878e-18
GOTERM_BP_FAT	GO:0009642~response to light intensity	20	6.30915	1.63044e-15	AT4G30950, AT5G20230, AT1G31812, AT2G06850, AT2G17840, AT1G09570, AT3G55280, AT5G66570, AT1G07600, AT2G26300, AT5G18170, AT2G39460, AT4G04020, AT2G41430, AT3G59220, AT3G50820, AT3G47340, AT2G18790, AT1G01470, AT2G43400	317	73	13998	12.098	1.74027e-12	9.67004e-14	2.64233e-12
GOTERM_BP_FAT	GO:0009637~response to blue light	17	5.36278	4.18814e-14	AT2G21150, AT3G54890, AT3G01470, AT1G09570, AT4G10340, AT1G68050, AT2G30520, AT1G67090, AT2G26300, AT3G45780, AT3G59220, AT5G38430, AT5G58140, AT3G28860, AT5G01530, AT2G18790, AT5G49230	317	55	13998	13.6488	4.37389e-11	2.30205e-12	6.65024e-11
GOTERM_BP_FAT	GO:0009639~response to red or far red light	26	8.20189	8.19868e-14	AT2G21150, AT5G24470, AT5G15960, AT1G69530, AT2G43010, AT2G37640, AT1G09570, AT2G46790, AT5G01530, AT2G18790, AT5G49230, AT1G14290, AT2G26670, AT3G54890, AT1G09530, AT2G42540, AT1G48410, AT4G10340, AT5G46210, AT1G67090, AT5G02810, AT1G30040, AT2G35940, AT5G38430, AT3G28860, AT1G69640	317	170	13998	6.75353	8.56215e-11	4.28102e-12	1.30185e-10
GOTERM_BP_FAT	GO:0009631~cold acclimation	11	3.47003	4.51369e-12	AT1G20450, AT2G15970, AT2G38170, AT5G67590, AT1G10760, AT5G15960, AT1G20440, AT5G66400, AT1G29395, AT3G26420, AT2G42540	317	20	13998	24.2868	4.71684e-09	2.24611e-10	7.17155e-09
GOTERM_BP_FAT	GO:0009738~abscisic acid mediated signaling	17	5.36278	6.42635e-12	AT2G26980, AT2G36270, AT4G34000, AT4G21670, AT5G66880, AT5G64750, AT2G46680, AT5G52300, AT2G26300, AT3G45640, AT3G19290, AT3G59220, AT3G11410, AT4G26080, AT2G40340, AT3G50500, AT2G22430	317	74	13998	10.1443	6.71549e-09	3.05249e-10	1.02103e-08
GOTERM_BP_FAT	GO:0010114~response to red light	14	4.4164	2.444e-10	AT2G21150, AT5G24470, AT3G54890, AT1G69530, AT2G43010, AT2G37640, AT1G09570, AT4G10340, AT1G67090, AT1G30040, AT5G38430, AT5G01530, AT2G18790, AT5G49230	317	56	13998	11.0394	2.55398e-07	1.11043e-08	3.88311e-07
GOTERM_BP_FAT	GO:0006979~response to oxidative stress	28	8.83281	3.58631e-10	AT1G20620, AT1G56340, AT3G56240, AT5G03280, AT1G08830, AT3G55280, AT1G32230, AT1G49300, AT5G01600, AT3G49120, AT3G45640, AT2G39460, AT4G11600, AT2G31320, AT1G20630, AT4G02380, AT5G20230, AT1G09210, AT2G39800, AT5G41150, AT5G36940, AT3G16500, AT4G12720, AT5G54810, AT1G07890, AT3G04120, AT1G78380, AT5G05410, AT1G35720	317	287	13998	4.30807	3.74769e-07	1.56154e-08	5.69805e-07
GOTERM_BP_FAT	GO:0009411~response to UV	14	4.4164	6.62919e-09	AT2G34770, AT4G05320, AT4G05050, AT5G03240, AT1G10670, AT4G02890, AT4G00730, AT5G05690, AT3G05210, AT2G02760, AT3G52590, AT3G28860, AT5G20620, AT5G05410	317	72	13998	8.58623	6.92748e-06	2.771e-07	1.05327e-05
GOTERM_BP_FAT	GO:0016053~organic acid biosynthetic process	31	9.77918	1.29694e-08	AT2G34770, AT3G17390, AT3G02870, AT2G18950, AT5G14200, AT2G45790, AT1G68530, AT4G26850, AT1G10670, AT1G51500, AT4G25050, AT5G05580, AT3G45140, AT3G11170, AT2G26300, AT3G25780, AT4G30950, AT1G14290, AT3G55440, AT1G02500, AT3G55610, AT2G39800, AT3G03780, AT5G54810, AT1G31180, AT5G04140, AT2G39770, AT3G25770, AT5G43760, AT3G47340, AT1G69640	317	408	13998	3.35512	1.35529e-05	5.21269e-07	2.06062e-05
GOTERM_BP_FAT	GO:0046394~carboxylic acid biosynthetic process	31	9.77918	1.29694e-08	AT2G34770, AT3G17390, AT3G02870, AT2G18950, AT5G14200, AT2G45790, AT1G68530, AT4G26850, AT1G10670, AT1G51500, AT4G25050, AT5G05580, AT3G45140, AT3G11170, AT2G26300, AT3G25780, AT4G30950, AT1G14290, AT3G55440, AT1G02500, AT3G55610, AT2G39800, AT3G03780, AT5G54810, AT1G31180, AT5G04140, AT2G39770, AT3G25770, AT5G43760, AT3G47340, AT1G69640	317	408	13998	3.35512	1.35529e-05	5.21269e-07	2.06062e-05
GOTERM_BP_FAT	GO:0007242~intracellular signaling cascade	44	13.8801	6.98453e-08	AT5G15960, AT2G43010, AT1G27320, AT5G03280, AT5G66880, AT5G64750, AT1G09570, AT1G32230, AT5G64930, AT1G49300, AT2G26300, AT3G45640, AT3G59220, AT4G26080, AT5G45130, AT3G11410, AT2G46790, AT3G50500, AT2G18790, AT1G06390, AT5G49230, AT2G26980, AT2G38120, AT2G36270, AT2G26670, AT4G34000, AT3G16500, AT3G22370, AT3G51920, AT1G09530, AT1G70940, AT4G21670, AT4G12720, AT2G42540, AT2G46680, AT5G46210, AT5…	317	790	13998	2.45942	7.29857e-05	2.70327e-06	0.000110973
GOTERM_BP_FAT	GO:0009269~response to desiccation	8	2.52366	7.18767e-08	AT4G39090, AT1G54100, AT5G52310, AT2G39800, AT2G05520, AT2G33380, AT1G76180, AT1G01470	317	18	13998	19.6257	7.51084e-05	2.68254e-06	0.0001142
GOTERM_BP_FAT	GO:0009606~tropism	11	3.47003	1.12299e-07	AT2G38120, AT2G30520, AT3G45780, AT5G39510, AT5G45130, AT3G28860, AT5G58140, AT1G70940, AT2G18790, AT1G09570, AT2G47000	317	49	13998	9.91296	0.000117346	4.04664e-06	0.000178425
GOTERM_BP_FAT	GO:0033554~cellular response to stress	29	9.14826	4.14531e-07	AT1G20620, AT2G15970, AT1G33560, AT4G26850, AT5G03280, AT1G08830, AT5G64930, AT1G28380, AT3G49120, AT3G45640, AT1G21750, AT2G31320, AT1G20630, AT4G02380, AT3G03250, AT5G41150, AT5G36940, AT3G24170, AT3G16500, AT1G29395, AT4G12720, AT3G05210, AT5G42020, AT5G46210, AT4G23100, AT1G07890, AT5G54770, AT1G78380, AT3G47340, AT3G10800	317	426	13998	3.00604	0.000433091	1.44394e-05	0.000658619
GOTERM_BP_FAT	GO:0009753~response to jasmonic acid stimulus	17	5.36278	4.76793e-07	AT2G28900, AT4G26850, AT4G23600, AT3G16500, AT5G08790, AT5G03280, AT1G32230, AT5G64930, AT3G45140, AT4G23100, AT5G62470, AT5G47390, AT4G09460, AT5G37260, AT2G39770, AT2G18790, AT2G46830	317	156	13998	4.81206	0.000498125	1.60724e-05	0.000757542
GOTERM_BP_FAT	GO:0009644~response to high light intensity	10	3.15457	4.80747e-07	AT4G30950, AT1G07600, AT2G41430, AT4G04020, AT2G39460, AT2G17840, AT3G50820, AT1G01470, AT3G55280, AT5G66570	317	44	13998	10.0358	0.000502255	1.56993e-05	0.000763825
GOTERM_BP_FAT	GO:0010218~response to far red light	10	3.15457	4.80747e-07	AT4G10340, AT1G48410, AT1G67090, AT5G24470, AT3G54890, AT2G35940, AT5G38430, AT3G28860, AT5G01530, AT1G09570	317	44	13998	10.0358	0.000502255	1.56993e-05	0.000763825
GOTERM_BP_FAT	GO:0009787~regulation of abscisic acid mediated signaling	9	2.83912	6.72128e-07	AT5G60410, AT2G26300, AT4G26080, AT3G11410, AT5G03280, AT3G50500, AT2G22430, AT5G66880, AT5G64750	317	34	13998	11.6888	0.000702127	2.12838e-05	0.00106789
GOTERM_BP_FAT	GO:0009617~response to bacterium	21	6.62461	6.94862e-07	AT1G53240, AT4G26850, AT1G27320, AT5G03280, AT1G08830, AT2G47730, AT4G12720, AT1G32230, AT5G66570, AT4G39090, AT3G45140, AT4G23100, AT1G32060, AT5G09650, AT4G20260, AT3G49120, AT3G45640, AT5G01600, AT2G41430, AT2G39770, AT2G38470	317	244	13998	3.80046	0.000725867	2.13566e-05	0.00110401
GOTERM_BP_FAT	GO:0010224~response to UV-B	10	3.15457	8.7066e-07	AT2G34770, AT3G05210, AT4G05320, AT4G05050, AT5G03240, AT3G52590, AT4G02890, AT5G20620, AT5G05410, AT5G05690	317	47	13998	9.39526	0.000909426	2.59951e-05	0.00138333
GOTERM_BP_FAT	GO:0009755~hormone-mediated signaling	28	8.83281	1.79377e-06	AT1G27320, AT5G03280, AT5G66880, AT5G64750, AT1G32230, AT2G26300, AT3G45640, AT3G59220, AT3G11410, AT4G26080, AT3G50500, AT1G06390, AT2G26980, AT2G38120, AT2G36270, AT4G34000, AT3G16500, AT1G09530, AT1G70940, AT4G21670, AT2G46680, AT5G46210, AT5G52300, AT3G19290, AT2G40340, AT3G28860, AT2G22430, AT2G47000	317	432	13998	2.86208	0.00187273	5.20677e-05	0.00284996
GOTERM_BP_FAT	GO:0032870~cellular response to hormone stimulus	28	8.83281	1.79377e-06	AT1G27320, AT5G03280, AT5G66880, AT5G64750, AT1G32230, AT2G26300, AT3G45640, AT3G59220, AT3G11410, AT4G26080, AT3G50500, AT1G06390, AT2G26980, AT2G38120, AT2G36270, AT4G34000, AT3G16500, AT1G09530, AT1G70940, AT4G21670, AT2G46680, AT5G46210, AT5G52300, AT3G19290, AT2G40340, AT3G28860, AT2G22430, AT2G47000	317	432	13998	2.86208	0.00187273	5.20677e-05	0.00284996
GOTERM_BP_FAT	GO:0006633~fatty acid biosynthetic process	16	5.04732	3.13869e-06	AT2G34770, AT1G14290, AT4G30950, AT3G55440, AT2G18950, AT1G68530, AT1G10670, AT1G51500, AT4G25050, AT5G05580, AT3G45140, AT3G11170, AT3G25770, AT5G43760, AT3G25780, AT1G69640	317	159	13998	4.44355	0.00327456	8.8643e-05	0.00498674
GOTERM_BP_FAT	GO:0042538~hyperosmotic salinity response	9	2.83912	3.73387e-06	AT5G52310, AT4G30650, AT3G55610, AT2G39800, AT3G05880, AT4G23600, AT5G50720, AT5G49720, AT1G06390	317	42	13998	9.46237	0.0038943	0.000102676	0.00593234
GOTERM_BP_FAT	GO:0042742~defense response to bacterium	17	5.36278	4.30741e-06	AT1G53240, AT4G26850, AT1G27320, AT5G03280, AT1G08830, AT2G47730, AT4G12720, AT1G32230, AT5G66570, AT4G39090, AT4G23100, AT1G32060, AT5G09650, AT3G49120, AT4G20260, AT2G39770, AT2G38470	317	184	13998	4.07979	0.00449113	0.00011541	0.00684353
GOTERM_BP_FAT	GO:0009611~response to wounding	15	4.73186	5.99625e-06	AT5G20230, AT2G28900, AT4G23600, AT2G20990, AT5G08790, AT5G03280, AT4G21670, AT5G64930, AT3G45140, AT1G17840, AT3G45640, AT2G30490, AT5G09810, AT4G08500, AT1G01470	317	147	13998	4.50589	0.00624651	0.00015664	0.00952662
GOTERM_BP_FAT	GO:0045116~protein neddylation	6	1.89274	6.30004e-06	AT4G05320, AT4G05050, AT5G03240, AT3G52590, AT4G02890, AT5G20620	317	13	13998	20.3805	0.00656194	0.000160562	0.0100092
GOTERM_BP_FAT	GO:0006631~fatty acid metabolic process	18	5.67823	7.35872e-06	AT2G34770, AT1G14290, AT4G30950, AT3G55440, AT2G18950, AT1G68530, AT1G10670, AT1G51500, AT4G25050, AT5G05580, AT3G45140, AT3G11170, AT3G25770, AT1G08550, AT5G43760, AT2G33380, AT3G25780, AT1G69640	317	214	13998	3.7142	0.0076604	0.000183076	0.0116911
GOTERM_BP_FAT	GO:0009751~response to salicylic acid stimulus	15	4.73186	7.58692e-06	AT1G48000, AT4G05320, AT4G05050, AT5G03240, AT2G05520, AT5G08790, AT4G02890, AT5G62470, AT5G47390, AT4G09460, AT5G37260, AT3G52590, AT2G33380, AT5G20620, AT2G46830	317	150	13998	4.41577	0.00789702	0.000184364	0.0120537
GOTERM_BP_FAT	GO:0006833~water transport	5	1.57729	8.45338e-06	AT3G53420, AT3G61430, AT2G45960, AT1G01620, AT2G18790	317	7	13998	31.5412	0.00879491	0.000200748	0.0134302
GOTERM_BP_FAT	GO:0042044~fluid transport	5	1.57729	8.45338e-06	AT3G53420, AT3G61430, AT2G45960, AT1G01620, AT2G18790	317	7	13998	31.5412	0.00879491	0.000200748	0.0134302
GOTERM_BP_FAT	GO:0006972~hyperosmotic response	9	2.83912	1.24363e-05	AT5G52310, AT4G30650, AT3G55610, AT2G39800, AT3G05880, AT4G23600, AT5G50720, AT5G49720, AT1G06390	317	49	13998	8.1106	0.012912	0.00028876	0.0197574
GOTERM_BP_FAT	GO:0010017~red or far red light signaling pathway	10	3.15457	1.25665e-05	AT5G02810, AT5G15960, AT2G26670, AT2G43010, AT1G09530, AT2G46790, AT2G18790, AT1G09570, AT2G42540, AT5G49230	317	64	13998	6.89965	0.0130462	0.000285439	0.0199642
GOTERM_BP_FAT	GO:0010119~regulation of stomatal movement	7	2.2082	1.55586e-05	AT2G18960, AT3G45780, AT2G26300, AT2G21660, AT4G26080, AT3G11410, AT5G03280, AT1G80820	317	25	13998	12.3642	0.0161274	0.000345872	0.0247171
GOTERM_BP_FAT	GO:0009739~response to gibberellin stimulus	13	4.10095	1.55773e-05	AT2G36270, AT1G69530, AT2G37640, AT1G09530, AT1G76180, AT5G66880, AT5G62470, AT2G26300, AT5G47390, AT4G09460, AT5G37260, AT3G50500, AT2G46830	317	119	13998	4.82395	0.0161467	0.000339076	0.0247469
GOTERM_BP_FAT	GO:0051606~detection of stimulus	10	3.15457	2.07765e-05	AT1G62380, AT2G26670, AT2G43010, AT5G24270, AT3G51920, AT1G09530, AT5G37780, AT2G18790, AT1G09570, AT5G25220	317	68	13998	6.49378	0.0214776	0.000442996	0.0330052
GOTERM_BP_FAT	GO:0048580~regulation of post-embryonic development	14	4.4164	2.29413e-05	AT2G21150, AT2G36270, AT5G10140, AT1G10670, AT1G27320, AT5G66880, AT5G05690, AT1G68050, AT5G46210, AT5G60410, AT5G37260, AT2G22540, AT3G50500, AT2G18790	317	144	13998	4.29311	0.0236888	0.000479364	0.0364437
GOTERM_BP_FAT	GO:0009630~gravitropism	8	2.52366	2.31118e-05	AT2G38120, AT5G39510, AT5G45130, AT3G28860, AT1G70940, AT2G18790, AT1G09570, AT2G47000	317	39	13998	9.058	0.0238628	0.000473459	0.0367145
GOTERM_BP_FAT	GO:0007623~circadian rhythm	8	2.52366	2.31118e-05	AT1G68050, AT5G24470, AT5G02810, AT2G21660, AT5G37260, AT2G46790, AT2G18790, AT1G80820, AT2G46830	317	39	13998	9.058	0.0238628	0.000473459	0.0367145
GOTERM_BP_FAT	GO:0018298~protein-chromophore linkage	7	2.2082	2.50334e-05	AT4G10340, AT1G68050, AT3G45780, AT5G58140, AT5G01530, AT2G18790, AT1G09570	317	27	13998	11.4483	0.025821	0.000502955	0.0397665
GOTERM_BP_FAT	GO:0009629~response to gravity	8	2.52366	3.82534e-05	AT2G38120, AT5G39510, AT5G45130, AT3G28860, AT1G70940, AT2G18790, AT1G09570, AT2G47000	317	42	13998	8.411	0.039187	0.000753971	0.0607609
GOTERM_BP_FAT	GO:0055114~oxidation reduction	49	15.4574	4.9524e-05	AT2G34770, AT1G20620, AT1G62380, AT5G14200, AT5G47910, AT1G48030, AT2G13560, AT5G05690, AT5G05580, AT3G02360, AT3G11170, AT5G01600, AT1G37130, AT4G30950, AT1G14290, AT3G63520, AT1G54100, AT3G24170, AT3G22370, AT5G07440, AT1G79440, AT1G67090, AT5G67590, AT1G31180, AT5G18170, AT1G08550, AT1G65930, AT2G43400, AT5G20080, AT1G08830, AT5G49730, AT3G45140, AT3G49120, AT4G11600, AT1G20630, AT5G20230, AT2…	317	1186	13998	1.82439	0.0504375	0.000957946	0.0786565
GOTERM_BP_FAT	GO:0008361~regulation of cell size	17	5.36278	5.62626e-05	AT1G75780, AT5G60920, AT1G68530, AT1G69530, AT2G06850, AT5G08790, AT2G37640, AT1G10670, AT1G70940, AT5G49720, AT5G05690, AT3G49120, AT1G49240, AT3G28860, AT5G09810, AT1G05850, AT2G47000	317	226	13998	3.3216	0.057101	0.00106845	0.0893545
GOTERM_BP_FAT	GO:0009733~response to auxin stimulus	21	6.62461	8.30129e-05	AT2G38120, AT4G05320, AT4G05050, AT5G03240, AT5G57560, AT2G06850, AT3G16500, AT4G02890, AT5G03280, AT1G70940, AT1G48410, AT5G62470, AT4G09460, AT5G37260, AT5G45130, AT3G52590, AT3G28860, AT5G20620, AT5G09810, AT2G47000, AT2G46830	317	337	13998	2.75167	0.0830956	0.00154795	0.131812
GOTERM_BP_FAT	GO:0032535~regulation of cellular component size	17	5.36278	0.000103397	AT1G75780, AT5G60920, AT1G68530, AT1G69530, AT2G06850, AT5G08790, AT2G37640, AT1G10670, AT1G70940, AT5G49720, AT5G05690, AT3G49120, AT1G49240, AT3G28860, AT5G09810, AT1G05850, AT2G47000	317	238	13998	3.15412	0.102422	0.00189391	0.164154
GOTERM_BP_FAT	GO:0048511~rhythmic process	8	2.52366	0.000106401	AT1G68050, AT5G24470, AT5G02810, AT2G21660, AT5G37260, AT2G46790, AT2G18790, AT1G80820, AT2G46830	317	49	13998	7.20943	0.105236	0.00191532	0.16892
GOTERM_BP_FAT	GO:0009743~response to carbohydrate stimulus	15	4.73186	0.000173641	AT2G40140, AT2G36270, AT2G28900, AT3G16500, AT5G08790, AT5G03280, AT5G64750, AT3G26650, AT5G64930, AT5G46210, AT2G26300, AT3G45640, AT2G38470, AT3G04120, AT3G47340	317	199	13998	3.32847	0.165957	0.00307105	0.275531
GOTERM_BP_FAT	GO:0009791~post-embryonic development	37	11.6719	0.000206098	AT3G23920, AT5G24470, AT2G43010, AT1G32230, AT5G64930, AT4G29040, AT2G26300, AT2G21660, AT5G01600, AT3G45640, AT1G21750, AT5G45130, AT2G22540, AT5G09810, AT2G18790, AT2G46830, AT1G14290, AT2G38120, AT2G17820, AT2G36270, AT5G10140, AT3G55610, AT5G61410, AT1G09530, AT1G27650, AT1G80820, AT1G48410, AT1G47260, AT5G46210, AT2G02760, AT4G23100, AT1G07890, AT5G37260, AT3G52590, AT3G04120, AT3G28860, AT1…	317	851	13998	1.9199	0.193777	0.00358348	0.326954
GOTERM_BP_FAT	GO:0010193~response to ozone	6	1.89274	0.000208128	AT4G23100, AT1G12480, AT2G39770, AT1G08830, AT4G12720, AT1G32230	317	25	13998	10.5979	0.195486	0.00355949	0.330169
GOTERM_BP_FAT	GO:0009646~response to absence of light	5	1.57729	0.000213264	AT5G20230, AT1G31812, AT5G18170, AT3G47340, AT2G43400	317	14	13998	15.7706	0.199793	0.00358846	0.338304
GOTERM_BP_FAT	GO:0009638~phototropism	5	1.57729	0.000213264	AT2G30520, AT3G45780, AT5G58140, AT2G18790, AT1G09570	317	14	13998	15.7706	0.199793	0.00358846	0.338304
GOTERM_BP_FAT	GO:0042631~cellular response to water deprivation	4	1.26183	0.000216689	AT2G15970, AT1G78380, AT1G29395, AT4G02380	317	6	13998	29.4385	0.202652	0.00358822	0.343728
GOTERM_BP_FAT	GO:0016051~carbohydrate biosynthetic process	17	5.36278	0.000218918	AT3G02870, AT3G55440, AT2G45790, AT5G20830, AT1G10670, AT1G56600, AT4G17090, AT5G49720, AT3G26650, AT5G40390, AT1G32060, AT1G67090, AT4G23100, AT5G15650, AT5G38430, AT2G39770, AT3G04120	317	254	13998	2.95544	0.204508	0.00356853	0.347258
GOTERM_BP_FAT	GO:0009593~detection of chemical stimulus	5	1.57729	0.000285664	AT1G62380, AT5G24270, AT3G51920, AT5G37780, AT5G25220	317	15	13998	14.7192	0.258116	0.00458273	0.452909
GOTERM_BP_FAT	GO:0000302~response to reactive oxygen species	12	3.78549	0.000332801	AT1G20620, AT5G36940, AT3G16500, AT3G56240, AT1G08830, AT1G32230, AT1G07890, AT3G49120, AT5G01600, AT1G20630, AT3G04120, AT4G02380, AT5G05410	317	140	13998	3.78495	0.293785	0.00525636	0.527458
GOTERM_BP_FAT	GO:0043155~negative regulation of photosynthesis, light reaction	4	1.26183	0.000372866	AT4G30950, AT4G04020, AT3G50820, AT5G66570	317	7	13998	25.233	0.322752	0.00579979	0.59078
GOTERM_BP_FAT	GO:0010205~photoinhibition	4	1.26183	0.000372866	AT4G30950, AT4G04020, AT3G50820, AT5G66570	317	7	13998	25.233	0.322752	0.00579979	0.59078
GOTERM_BP_FAT	GO:0009645~response to low light intensity stimulus	4	1.26183	0.000372866	AT2G26300, AT2G06850, AT3G59220, AT2G18790	317	7	13998	25.233	0.322752	0.00579979	0.59078
GOTERM_BP_FAT	GO:0044275~cellular carbohydrate catabolic process	12	3.78549	0.000449573	AT3G52930, AT3G55440, AT3G23920, AT3G02360, AT1G10760, AT1G53240, AT1G04410, AT2G36460, AT3G04120, AT4G17090, AT3G26650, AT2G36530	317	145	13998	3.65443	0.374941	0.00688661	0.711911
GOTERM_BP_FAT	GO:0040007~growth	16	5.04732	0.000483537	AT1G75780, AT5G60920, AT1G68530, AT1G69530, AT2G06850, AT2G37640, AT1G70940, AT5G49720, AT5G05690, AT4G29040, AT3G49120, AT1G49240, AT2G30490, AT5G09810, AT1G05850, AT2G47000	317	246	13998	2.87205	0.396747	0.00729814	0.765501
GOTERM_BP_FAT	GO:0022622~root system development	14	4.4164	0.000519156	AT2G38120, AT2G39800, AT5G03280, AT1G70940, AT4G00730, AT1G32230, AT1G48410, AT4G29040, AT1G49240, AT5G45130, AT3G28860, AT5G09810, AT1G05850, AT2G47000	317	196	13998	3.15412	0.418799	0.00772229	0.821672
GOTERM_BP_FAT	GO:0048364~root development	14	4.4164	0.000519156	AT2G38120, AT2G39800, AT5G03280, AT1G70940, AT4G00730, AT1G32230, AT1G48410, AT4G29040, AT1G49240, AT5G45130, AT3G28860, AT5G09810, AT1G05850, AT2G47000	317	196	13998	3.15412	0.418799	0.00772229	0.821672
GOTERM_BP_FAT	GO:0010053~root epidermal cell differentiation	7	2.2082	0.00055252	AT2G38120, AT1G49240, AT5G03280, AT1G70940, AT1G05850, AT5G09810, AT2G47000	317	46	13998	6.71965	0.438724	0.00810142	0.874261
GOTERM_BP_FAT	GO:0009640~photomorphogenesis	7	2.2082	0.00055252	AT1G14290, AT5G46210, AT5G24470, AT2G43010, AT1G09530, AT3G28860, AT1G69640	317	46	13998	6.71965	0.438724	0.00810142	0.874261
GOTERM_BP_FAT	GO:0010161~red light signaling pathway	4	1.26183	0.000586621	AT2G43010, AT2G18790, AT1G09570, AT5G49230	317	8	13998	22.0789	0.458385	0.00848049	0.927985
GOTERM_BP_FAT	GO:0019748~secondary metabolic process	22	6.94006	0.000632679	AT2G34770, AT3G17390, AT3G52930, AT3G63520, AT3G55440, AT3G16500, AT2G36460, AT1G10670, AT1G80820, AT2G47730, AT4G23100, AT3G02360, AT4G27430, AT1G30040, AT2G21660, AT3G45640, AT1G08550, AT2G30490, AT2G38470, AT2G30870, AT1G78380, AT1G05850, AT2G18790	317	423	13998	2.29662	0.48385	0.00901879	1.0005
GOTERM_BP_FAT	GO:0016052~carbohydrate catabolic process	14	4.4164	0.00075626	AT3G52930, AT3G23920, AT3G55440, AT1G10760, AT1G53240, AT2G36460, AT4G17090, AT2G36530, AT3G26650, AT5G49720, AT3G02360, AT1G04410, AT3G04120, AT1G05850	317	204	13998	3.03043	0.546423	0.0106268	1.19483
GOTERM_BP_FAT	GO:0048589~developmental growth	13	4.10095	0.000807766	AT1G75780, AT1G68530, AT1G69530, AT2G06850, AT2G37640, AT1G70940, AT5G49720, AT5G05690, AT4G29040, AT3G49120, AT1G49240, AT5G09810, AT2G47000	317	180	13998	3.18917	0.570209	0.0111963	1.27572
GOTERM_BP_FAT	GO:0010015~root morphogenesis	9	2.83912	0.000828305	AT2G38120, AT4G29040, AT1G49240, AT5G03280, AT1G70940, AT1G05850, AT5G09810, AT2G47000, AT1G32230	317	88	13998	4.51613	0.579343	0.0113292	1.30796
GOTERM_BP_FAT	GO:0009610~response to symbiotic fungus	4	1.26183	0.000865253	AT3G09260, AT1G10760, AT2G35940, AT1G37130	317	9	13998	19.6257	0.595288	0.0116791	1.36592
GOTERM_BP_FAT	GO:0016049~cell growth	14	4.4164	0.00117915	AT1G75780, AT5G60920, AT1G68530, AT1G69530, AT2G06850, AT2G37640, AT1G70940, AT5G49720, AT5G05690, AT3G49120, AT1G49240, AT5G09810, AT1G05850, AT2G47000	317	214	13998	2.88882	0.708566	0.0156827	1.85712
GOTERM_BP_FAT	GO:0009744~response to sucrose stimulus	6	1.89274	0.00120546	AT2G28900, AT3G16500, AT5G08790, AT3G04120, AT3G47340, AT3G26650	317	36	13998	7.35962	0.716478	0.0158286	1.89818
GOTERM_BP_FAT	GO:0009608~response to symbiont	4	1.26183	0.00121548	AT3G09260, AT1G10760, AT2G35940, AT1G37130	317	10	13998	17.6631	0.719434	0.0157613	1.91382
GOTERM_BP_FAT	GO:0048469~cell maturation	6	1.89274	0.00136841	AT2G38120, AT1G49240, AT5G03280, AT1G70940, AT5G09810, AT2G47000	317	37	13998	7.16071	0.760922	0.0175111	2.15216
GOTERM_BP_FAT	GO:0048765~root hair cell differentiation	6	1.89274	0.00136841	AT2G38120, AT1G49240, AT5G03280, AT1G70940, AT5G09810, AT2G47000	317	37	13998	7.16071	0.760922	0.0175111	2.15216
GOTERM_BP_FAT	GO:0048764~trichoblast maturation	6	1.89274	0.00136841	AT2G38120, AT1G49240, AT5G03280, AT1G70940, AT5G09810, AT2G47000	317	37	13998	7.16071	0.760922	0.0175111	2.15216
GOTERM_BP_FAT	GO:0034285~response to disaccharide stimulus	6	1.89274	0.00136841	AT2G28900, AT3G16500, AT5G08790, AT3G04120, AT3G47340, AT3G26650	317	37	13998	7.16071	0.760922	0.0175111	2.15216
GOTERM_BP_FAT	GO:0010054~trichoblast differentiation	6	1.89274	0.00195489	AT2G38120, AT1G49240, AT5G03280, AT1G70940, AT5G09810, AT2G47000	317	40	13998	6.62366	0.870602	0.024629	3.0612
GOTERM_BP_FAT	GO:0006096~glycolysis	8	2.52366	0.00201857	AT3G52930, AT3G55440, AT1G53240, AT1G04410, AT2G36460, AT3G04120, AT3G26650, AT2G36530	317	79	13998	4.47167	0.878948	0.0251193	3.15943
GOTERM_BP_FAT	GO:0015979~photosynthesis	12	3.78549	0.00209971	AT4G10340, AT1G67090, AT1G32060, AT5G01600, AT3G54890, AT5G38430, AT1G15820, AT5G01530, AT3G50820, AT2G18790, AT3G26650, AT5G66570	317	175	13998	3.02796	0.888809	0.0258099	3.28445
GOTERM_BP_FAT	GO:0009789~positive regulation of abscisic acid mediated signaling	4	1.26183	0.00215485	AT2G26300, AT5G03280, AT3G50500, AT5G66880	317	12	13998	14.7192	0.895047	0.026172	3.36932
GOTERM_BP_FAT	GO:0031668~cellular response to extracellular stimulus	8	2.52366	0.00233066	AT1G20620, AT2G15970, AT3G03250, AT5G36940, AT1G20630, AT1G78380, AT1G29395, AT4G02380, AT3G47340	317	81	13998	4.36126	0.912698	0.0279552	3.63948
GOTERM_BP_FAT	GO:0006007~glucose catabolic process	9	2.83912	0.00258521	AT3G52930, AT3G55440, AT3G02360, AT1G53240, AT1G04410, AT2G36460, AT3G04120, AT3G26650, AT2G36530	317	105	13998	3.78495	0.933133	0.0306141	4.02936
GOTERM_BP_FAT	GO:0019320~hexose catabolic process	9	2.83912	0.00274276	AT3G52930, AT3G55440, AT3G02360, AT1G53240, AT1G04410, AT2G36460, AT3G04120, AT3G26650, AT2G36530	317	106	13998	3.74924	0.943308	0.0320889	4.26994
GOTERM_BP_FAT	GO:0046365~monosaccharide catabolic process	9	2.83912	0.00274276	AT3G52930, AT3G55440, AT3G02360, AT1G53240, AT1G04410, AT2G36460, AT3G04120, AT3G26650, AT2G36530	317	106	13998	3.74924	0.943308	0.0320889	4.26994
GOTERM_BP_FAT	GO:0019852~L-ascorbic acid metabolic process	4	1.26183	0.00275478	AT3G02870, AT2G45790, AT4G26850, AT2G39770	317	13	13998	13.587	0.944018	0.0318711	4.28827
GOTERM_BP_FAT	GO:0019853~L-ascorbic acid biosynthetic process	4	1.26183	0.00275478	AT3G02870, AT2G45790, AT4G26850, AT2G39770	317	13	13998	13.587	0.944018	0.0318711	4.28827
GOTERM_BP_FAT	GO:0043478~pigment accumulation in response to UV light	3	0.946372	0.00295781	AT1G10670, AT3G28860, AT4G00730	317	4	13998	33.1183	0.954747	0.0338096	4.5974
GOTERM_BP_FAT	GO:0043480~pigment accumulation in tissues	3	0.946372	0.00295781	AT1G10670, AT3G28860, AT4G00730	317	4	13998	33.1183	0.954747	0.0338096	4.5974
GOTERM_BP_FAT	GO:0043473~pigmentation	3	0.946372	0.00295781	AT1G10670, AT3G28860, AT4G00730	317	4	13998	33.1183	0.954747	0.0338096	4.5974
GOTERM_BP_FAT	GO:0043481~anthocyanin accumulation in tissues in response to UV light	3	0.946372	0.00295781	AT1G10670, AT3G28860, AT4G00730	317	4	13998	33.1183	0.954747	0.0338096	4.5974
GOTERM_BP_FAT	GO:0043476~pigment accumulation	3	0.946372	0.00295781	AT1G10670, AT3G28860, AT4G00730	317	4	13998	33.1183	0.954747	0.0338096	4.5974
GOTERM_BP_FAT	GO:0043479~pigment accumulation in tissues in response to UV light	3	0.946372	0.00295781	AT1G10670, AT3G28860, AT4G00730	317	4	13998	33.1183	0.954747	0.0338096	4.5974
GOTERM_BP_FAT	GO:0010182~sugar mediated signaling	5	1.57729	0.00296713	AT5G64930, AT5G46210, AT2G36270, AT3G16500, AT5G03280	317	27	13998	8.17736	0.955187	0.0335481	4.61157
GOTERM_BP_FAT	GO:0009756~carbohydrate mediated signaling	5	1.57729	0.00296713	AT5G64930, AT5G46210, AT2G36270, AT3G16500, AT5G03280	317	27	13998	8.17736	0.955187	0.0335481	4.61157
GOTERM_BP_FAT	GO:0006800~oxygen and reactive oxygen species metabolic process	9	2.83912	0.00326075	AT1G20620, AT1G79440, AT1G07890, AT2G26300, AT3G49120, AT5G47910, AT5G36940, AT1G20630, AT3G16500, AT1G08830	317	109	13998	3.64605	0.967059	0.0364187	5.05691
GOTERM_BP_FAT	GO:0010029~regulation of seed germination	5	1.57729	0.00340095	AT2G36270, AT1G27320, AT3G50500, AT5G66880, AT2G18790	317	28	13998	7.88531	0.971563	0.0375567	5.26888
GOTERM_BP_FAT	GO:0018106~peptidyl-histidine phosphorylation	4	1.26183	0.00344792	AT2G17820, AT1G27320, AT2G18790, AT1G09570	317	14	13998	12.6165	0.972929	0.037669	5.33979
GOTERM_BP_FAT	GO:0019253~reductive pentose-phosphate cycle	4	1.26183	0.00344792	AT1G67090, AT1G32060, AT5G38430, AT3G26650	317	14	13998	12.6165	0.972929	0.037669	5.33979
GOTERM_BP_FAT	GO:0042548~regulation of photosynthesis, light reaction	4	1.26183	0.00344792	AT4G30950, AT4G04020, AT3G50820, AT5G66570	317	14	13998	12.6165	0.972929	0.037669	5.33979
GOTERM_BP_FAT	GO:0009926~auxin polar transport	6	1.89274	0.00364834	AT2G38120, AT1G15690, AT3G28860, AT5G03280, AT1G70940, AT2G47000	317	46	13998	5.7597	0.978061	0.0394076	5.6418
GOTERM_BP_FAT	GO:0034637~cellular carbohydrate biosynthetic process	12	3.78549	0.00382853	AT5G40390, AT3G02870, AT3G55440, AT4G23100, AT2G45790, AT5G15650, AT5G20830, AT2G39770, AT1G10670, AT3G04120, AT4G17090, AT5G49720	317	189	13998	2.80367	0.981839	0.0408954	5.91256
GOTERM_BP_FAT	GO:0019685~photosynthesis, dark reaction	4	1.26183	0.00423849	AT1G67090, AT1G32060, AT5G38430, AT3G26650	317	15	13998	11.7754	0.988188	0.0447279	6.52588
GOTERM_BP_FAT	GO:0018202~peptidyl-histidine modification	4	1.26183	0.00423849	AT2G17820, AT1G27320, AT2G18790, AT1G09570	317	15	13998	11.7754	0.988188	0.0447279	6.52588
GOTERM_BP_FAT	GO:0043467~regulation of generation of precursor metabolites and energy	4	1.26183	0.00423849	AT4G30950, AT4G04020, AT3G50820, AT5G66570	317	15	13998	11.7754	0.988188	0.0447279	6.52588
GOTERM_BP_FAT	GO:0009914~hormone transport	6	1.89274	0.00439375	AT2G38120, AT1G15690, AT3G28860, AT5G03280, AT1G70940, AT2G47000	317	48	13998	5.51972	0.989964	0.0458696	6.75718
GOTERM_BP_FAT	GO:0021700~developmental maturation	6	1.89274	0.00439375	AT2G38120, AT1G49240, AT5G03280, AT1G70940, AT5G09810, AT2G47000	317	48	13998	5.51972	0.989964	0.0458696	6.75718
GOTERM_BP_FAT	GO:0006006~glucose metabolic process	9	2.83912	0.0047646	AT3G52930, AT3G55440, AT3G02360, AT1G53240, AT1G04410, AT2G36460, AT3G04120, AT3G26650, AT2G36530	317	116	13998	3.42603	0.9932	0.0491635	7.30748
GOTERM_BP_FAT	GO:0046164~alcohol catabolic process	9	2.83912	0.0047646	AT3G52930, AT3G55440, AT3G02360, AT1G53240, AT1G04410, AT2G36460, AT3G04120, AT3G26650, AT2G36530	317	116	13998	3.42603	0.9932	0.0491635	7.30748
GOTERM_BP_FAT	GO:0006091~generation of precursor metabolites and energy	19	5.99369	0.0048303	AT3G52930, AT3G55440, AT5G20230, AT1G53240, AT3G54890, AT1G15820, AT3G22370, AT2G36460, AT1G78900, AT2G36530, AT3G26650, AT5G66570, AT4G10340, AT5G67590, AT1G04410, AT4G35830, AT3G04120, AT5G01530, AT3G50820	317	404	13998	2.07672	0.993654	0.0493402	7.40467
GOTERM_BP_FAT	GO:0006471~protein amino acid ADP-ribosylation	3	0.946372	0.00485623	AT2G26300, AT2G31320, AT4G12720	317	5	13998	26.4946	0.993824	0.0491201	7.44299
GOTERM_BP_FAT	GO:0009991~response to extracellular stimulus	8	2.52366	0.00505255	AT1G20620, AT2G15970, AT3G03250, AT5G36940, AT1G20630, AT1G78380, AT1G29395, AT4G02380, AT3G47340	317	93	13998	3.79851	0.994975	0.0505715	7.73267
GOTERM_BP_FAT	GO:0009612~response to mechanical stimulus	4	1.26183	0.00513026	AT5G57560, AT2G06850, AT5G37780, AT1G66410	317	16	13998	11.0394	0.995369	0.0508455	7.8471
GOTERM_BP_FAT	GO:0010286~heat acclimation	4	1.26183	0.00513026	AT1G20440, AT2G40340, AT5G05410, AT4G38580	317	16	13998	11.0394	0.995369	0.0508455	7.8471
GOTERM_BP_FAT	GO:0010109~regulation of photosynthesis	4	1.26183	0.00513026	AT4G30950, AT4G04020, AT3G50820, AT5G66570	317	16	13998	11.0394	0.995369	0.0508455	7.8471
GOTERM_BP_FAT	GO:0050801~ion homeostasis	8	2.52366	0.00535634	AT1G04120, AT5G27150, AT2G38170, AT5G01600, AT1G12480, AT5G24270, AT3G56240, AT2G18790	317	94	13998	3.7581	0.996348	0.0525353	8.17927
GOTERM_BP_FAT	GO:0044271~nitrogen compound biosynthetic process	22	6.94006	0.00548242	AT3G17390, AT2G18960, AT1G02500, AT3G03780, AT3G55610, AT2G39800, AT5G14200, AT2G26670, AT1G78900, AT1G10670, AT1G32230, AT5G54810, AT4G23100, AT4G27430, AT1G31180, AT2G26300, AT3G45640, AT5G04140, AT2G38470, AT1G37130, AT5G54770, AT3G47340	317	506	13998	1.9199	0.996801	0.0532435	8.36403
GOTERM_BP_FAT	GO:0048878~chemical homeostasis	9	2.83912	0.00555171	AT1G04120, AT5G27150, AT2G38170, AT5G01600, AT1G12480, AT5G24270, AT3G56240, AT2G18790, AT5G05690	317	119	13998	3.33966	0.997026	0.0534051	8.46541
GOTERM_BP_FAT	GO:0010817~regulation of hormone levels	9	2.83912	0.00555171	AT1G48410, AT2G38120, AT1G15690, AT3G28860, AT5G03280, AT1G70940, AT2G47000, AT5G05690, AT5G54810	317	119	13998	3.33966	0.997026	0.0534051	8.46541
GOTERM_BP_FAT	GO:0009967~positive regulation of signal transduction	4	1.26183	0.00612661	AT2G26300, AT5G03280, AT3G50500, AT5G66880	317	17	13998	10.3901	0.998375	0.058253	9.30256
GOTERM_BP_FAT	GO:0006073~cellular glucan metabolic process	9	2.83912	0.00707929	AT3G23920, AT1G10760, AT5G15650, AT5G57560, AT2G06850, AT2G39770, AT1G10670, AT4G17090, AT5G49720	317	124	13998	3.205	0.999403	0.0664328	10.6741
GOTERM_BP_FAT	GO:0052542~callose deposition during defense response	4	1.26183	0.00723053	AT1G28380, AT4G23100, AT4G26850, AT5G03280	317	18	13998	9.81283	0.999491	0.067207	10.89
GOTERM_BP_FAT	GO:0010073~meristem maintenance	6	1.89274	0.00727371	AT4G29040, AT3G23920, AT2G26670, AT2G22540, AT4G24190, AT1G70940	317	54	13998	4.90641	0.999514	0.0670025	10.9515
GOTERM_BP_FAT	GO:0009788~negative regulation of abscisic acid mediated signaling	4	1.26183	0.00844463	AT4G26080, AT3G11410, AT2G22430, AT5G64750	317	19	13998	9.29636	0.999858	0.0767348	12.6058
GOTERM_BP_FAT	GO:0008652~cellular amino acid biosynthetic process	11	3.47003	0.00910094	AT3G17390, AT1G02500, AT3G03780, AT5G14200, AT3G55610, AT2G26300, AT1G31180, AT2G39800, AT5G04140, AT3G47340, AT5G54810	317	184	13998	2.63986	0.999929	0.0817667	13.5203
GOTERM_BP_FAT	GO:0046165~alcohol biosynthetic process	5	1.57729	0.00936149	AT5G40390, AT3G02870, AT3G55440, AT2G45790, AT3G04120	317	37	13998	5.96726	0.999946	0.0833053	13.8809
GOTERM_BP_FAT	GO:0052545~callose localization	4	1.26183	0.00977118	AT1G28380, AT4G23100, AT4G26850, AT5G03280	317	20	13998	8.83155	0.999965	0.0860776	14.4451
GOTERM_BP_FAT	GO:0015977~carbon utilization by fixation of carbon dioxide	4	1.26183	0.00977118	AT1G67090, AT1G32060, AT5G38430, AT3G26650	317	20	13998	8.83155	0.999965	0.0860776	14.4451
GOTERM_BP_FAT	GO:0010647~positive regulation of cell communication	4	1.26183	0.00977118	AT2G26300, AT5G03280, AT3G50500, AT5G66880	317	20	13998	8.83155	0.999965	0.0860776	14.4451
GOTERM_BP_FAT	GO:0019438~aromatic compound biosynthetic process	12	3.78549	0.00983492	AT3G17390, AT2G34770, AT3G16500, AT1G80820, AT5G54810, AT4G27430, AT2G26300, AT2G21660, AT3G45640, AT2G38470, AT2G30490, AT5G54770, AT1G05850	317	215	13998	2.46462	0.999967	0.0858968	14.5325
GOTERM_BP_FAT	GO:0005513~detection of calcium ion	3	0.946372	0.00989725	AT5G24270, AT3G51920, AT5G37780	317	7	13998	18.9247	0.999969	0.0857075	14.6179
GOTERM_BP_FAT	GO:0006873~cellular ion homeostasis	7	2.2082	0.00993393	AT1G04120, AT2G38170, AT5G01600, AT1G12480, AT5G24270, AT3G56240, AT2G18790	317	81	13998	3.8161	0.999971	0.0853097	14.6682
GOTERM_BP_FAT	GO:0055080~cation homeostasis	7	2.2082	0.00993393	AT1G04120, AT5G27150, AT2G38170, AT5G01600, AT5G24270, AT3G56240, AT2G18790	317	81	13998	3.8161	0.999971	0.0853097	14.6682
GOTERM_BP_FAT	GO:0019318~hexose metabolic process	10	3.15457	0.0100971	AT3G52930, AT3G55440, AT3G02360, AT2G45790, AT1G53240, AT1G04410, AT2G36460, AT3G04120, AT3G26650, AT2G36530	317	159	13998	2.77722	0.999975	0.0859531	14.8913
GOTERM_BP_FAT	GO:0055082~cellular chemical homeostasis	7	2.2082	0.0105208	AT1G04120, AT2G38170, AT5G01600, AT1G12480, AT5G24270, AT3G56240, AT2G18790	317	82	13998	3.76956	0.999984	0.0886955	15.4683
GOTERM_BP_FAT	GO:0032446~protein modification by small protein conjugation	9	2.83912	0.010602	AT5G46210, AT2G02760, AT4G26840, AT4G05320, AT4G05050, AT5G03240, AT3G52590, AT4G02890, AT5G20620	317	133	13998	2.98812	0.999985	0.0886409	15.5784
GOTERM_BP_FAT	GO:0033037~polysaccharide localization	4	1.26183	0.0112121	AT1G28380, AT4G23100, AT4G26850, AT5G03280	317	21	13998	8.411	0.999992	0.0927879	16.4018
GOTERM_BP_FAT	GO:0010075~regulation of meristem growth	4	1.26183	0.0112121	AT3G23920, AT2G26670, AT4G24190, AT1G70940	317	21	13998	8.411	0.999992	0.0927879	16.4018
GOTERM_BP_FAT	GO:0042398~cellular amino acid derivative biosynthetic process	11	3.47003	0.0128836	AT2G34770, AT3G17390, AT1G02500, AT4G23100, AT4G27430, AT1G62380, AT2G21660, AT2G30490, AT3G16500, AT1G05850, AT1G80820, AT5G54810	317	194	13998	2.50379	0.999999	0.105126	18.619
GOTERM_BP_FAT	GO:0051592~response to calcium ion	3	0.946372	0.0130008	AT5G24270, AT3G51920, AT5G37780	317	8	13998	16.5591	0.999999	0.105221	18.7724
GOTERM_BP_FAT	GO:0009913~epidermal cell differentiation	8	2.52366	0.0141057	AT5G64930, AT2G38120, AT1G49240, AT5G03280, AT1G70940, AT1G05850, AT5G09810, AT2G47000	317	113	13998	3.12621	1	0.112832	20.2053
GOTERM_BP_FAT	GO:0007398~ectoderm development	8	2.52366	0.0154107	AT5G64930, AT2G38120, AT1G49240, AT5G03280, AT1G70940, AT1G05850, AT5G09810, AT2G47000	317	115	13998	3.07184	1	0.121761	21.8669
GOTERM_BP_FAT	GO:0008544~epidermis development	8	2.52366	0.0154107	AT5G64930, AT2G38120, AT1G49240, AT5G03280, AT1G70940, AT1G05850, AT5G09810, AT2G47000	317	115	13998	3.07184	1	0.121761	21.8669
GOTERM_BP_FAT	GO:0006790~sulfur metabolic process	10	3.15457	0.0156698	AT3G17390, AT3G02870, AT1G02500, AT4G23100, AT3G03780, AT1G62380, AT3G45640, AT3G24170, AT2G38470, AT5G54770	317	171	13998	2.58232	1	0.122772	22.193
GOTERM_BP_FAT	GO:0052315~phytoalexin biosynthetic process	3	0.946372	0.0164681	AT4G23100, AT3G45640, AT2G38470	317	9	13998	14.7192	1	0.12771	23.1895
GOTERM_BP_FAT	GO:0042431~indole metabolic process	3	0.946372	0.0164681	AT4G23100, AT3G45640, AT2G38470	317	9	13998	14.7192	1	0.12771	23.1895
GOTERM_BP_FAT	GO:0046217~indole phytoalexin metabolic process	3	0.946372	0.0164681	AT4G23100, AT3G45640, AT2G38470	317	9	13998	14.7192	1	0.12771	23.1895
GOTERM_BP_FAT	GO:0052314~phytoalexin metabolic process	3	0.946372	0.0164681	AT4G23100, AT3G45640, AT2G38470	317	9	13998	14.7192	1	0.12771	23.1895
GOTERM_BP_FAT	GO:0009700~indole phytoalexin biosynthetic process	3	0.946372	0.0164681	AT4G23100, AT3G45640, AT2G38470	317	9	13998	14.7192	1	0.12771	23.1895
GOTERM_BP_FAT	GO:0042542~response to hydrogen peroxide	8	2.52366	0.0167993	AT1G20620, AT1G07890, AT5G01600, AT3G49120, AT5G36940, AT1G20630, AT3G04120, AT5G05410, AT1G32230	317	117	13998	3.01933	1	0.129177	23.5995
GOTERM_BP_FAT	GO:0048585~negative regulation of response to stimulus	6	1.89274	0.0175476	AT5G46210, AT4G26080, AT3G11410, AT5G03280, AT2G22430, AT5G64750	317	67	13998	3.95442	1	0.133602	24.5181
GOTERM_BP_FAT	GO:0009309~amine biosynthetic process	11	3.47003	0.0177468	AT3G17390, AT1G02500, AT3G03780, AT5G14200, AT3G55610, AT2G26300, AT1G31180, AT2G39800, AT5G04140, AT3G47340, AT5G54810	317	204	13998	2.38105	1	0.134059	24.7609
GOTERM_BP_FAT	GO:0009749~response to glucose stimulus	4	1.26183	0.0181479	AT2G28900, AT2G26300, AT3G47340, AT5G64750	317	25	13998	7.06524	1	0.135927	25.2476
GOTERM_BP_FAT	GO:0009585~red, far-red light phototransduction	5	1.57729	0.0183606	AT2G26670, AT2G43010, AT1G09530, AT2G18790, AT1G09570	317	45	13998	4.90641	1	0.136452	25.5044
GOTERM_BP_FAT	GO:0009626~plant-type hypersensitive response	5	1.57729	0.0183606	AT5G64930, AT1G28380, AT3G45640, AT1G33560, AT4G12720	317	45	13998	4.90641	1	0.136452	25.5044
GOTERM_BP_FAT	GO:0009583~detection of light stimulus	5	1.57729	0.0183606	AT2G26670, AT2G43010, AT1G09530, AT2G18790, AT1G09570	317	45	13998	4.90641	1	0.136452	25.5044
GOTERM_BP_FAT	GO:0007602~phototransduction	5	1.57729	0.0183606	AT2G26670, AT2G43010, AT1G09530, AT2G18790, AT1G09570	317	45	13998	4.90641	1	0.136452	25.5044
GOTERM_BP_FAT	GO:0030003~cellular cation homeostasis	6	1.89274	0.0196961	AT1G04120, AT2G38170, AT5G01600, AT5G24270, AT3G56240, AT2G18790	317	69	13998	3.8398	1	0.144697	27.0985
GOTERM_BP_FAT	GO:0034050~host programmed cell death induced by symbiont	5	1.57729	0.0197618	AT5G64930, AT1G28380, AT3G45640, AT1G33560, AT4G12720	317	46	13998	4.79975	1	0.144146	27.1761
GOTERM_BP_FAT	GO:0070647~protein modification by small protein conjugation or removal	9	2.83912	0.019841	AT5G46210, AT2G02760, AT4G26840, AT4G05320, AT4G05050, AT5G03240, AT3G52590, AT4G02890, AT5G20620	317	149	13998	2.66725	1	0.143694	27.2695
GOTERM_BP_FAT	GO:0000902~cell morphogenesis	11	3.47003	0.0200492	AT5G64930, AT1G75780, AT3G49120, AT1G68530, AT1G69530, AT2G06850, AT1G49240, AT2G37640, AT1G70940, AT5G49720, AT5G05690	317	208	13998	2.33526	1	0.144116	27.5147
GOTERM_BP_FAT	GO:0034284~response to monosaccharide stimulus	4	1.26183	0.0201795	AT2G28900, AT2G26300, AT3G47340, AT5G64750	317	26	13998	6.7935	1	0.144011	27.6676
GOTERM_BP_FAT	GO:0009746~response to hexose stimulus	4	1.26183	0.0201795	AT2G28900, AT2G26300, AT3G47340, AT5G64750	317	26	13998	6.7935	1	0.144011	27.6676
GOTERM_BP_FAT	GO:0048767~root hair elongation	4	1.26183	0.0201795	AT1G49240, AT1G70940, AT5G09810, AT2G47000	317	26	13998	6.7935	1	0.144011	27.6676
GOTERM_BP_FAT	GO:0009909~regulation of flower development	7	2.2082	0.0205253	AT1G68050, AT5G60410, AT5G10140, AT5G37260, AT2G22540, AT1G10670, AT5G05690	317	95	13998	3.25373	1	0.145334	28.0721
GOTERM_BP_FAT	GO:0009620~response to fungus	18	5.67823	0.0212809	AT2G40140, AT4G30650, AT1G10760, AT1G20440, AT5G08790, AT5G03280, AT2G42530, AT5G64750, AT3G09260, AT3G45140, AT4G23100, AT3G49120, AT2G35940, AT2G38470, AT1G37130, AT2G33380, AT3G25780, AT1G01470	317	438	13998	1.8147	1	0.149317	28.9486
GOTERM_BP_FAT	GO:0044042~glucan metabolic process	9	2.83912	0.0213046	AT3G23920, AT1G10760, AT5G15650, AT5G57560, AT2G06850, AT2G39770, AT1G10670, AT4G17090, AT5G49720	317	151	13998	2.63192	1	0.148489	28.9761
GOTERM_BP_FAT	GO:0009110~vitamin biosynthetic process	6	1.89274	0.0220103	AT3G02870, AT2G18950, AT2G45790, AT4G26850, AT2G39770, AT5G54770	317	71	13998	3.73164	1	0.152062	29.7853
GOTERM_BP_FAT	GO:0040008~regulation of growth	5	1.57729	0.0227575	AT3G23920, AT4G37490, AT2G26670, AT4G24190, AT1G70940	317	48	13998	4.59976	1	0.155838	30.6328
GOTERM_BP_FAT	GO:0016567~protein ubiquitination	8	2.52366	0.0232411	AT5G46210, AT2G02760, AT4G05320, AT4G05050, AT5G03240, AT3G52590, AT4G02890, AT5G20620	317	125	13998	2.82609	1	0.157889	31.1762
GOTERM_BP_FAT	GO:0044264~cellular polysaccharide metabolic process	9	2.83912	0.0236412	AT3G23920, AT1G10760, AT5G15650, AT5G57560, AT2G06850, AT2G39770, AT1G10670, AT4G17090, AT5G49720	317	154	13998	2.58065	1	0.159387	31.6228
GOTERM_BP_FAT	GO:0009582~detection of abiotic stimulus	5	1.57729	0.0243533	AT2G26670, AT2G43010, AT1G09530, AT2G18790, AT1G09570	317	49	13998	4.50589	1	0.162793	32.4109
GOTERM_BP_FAT	GO:0050826~response to freezing	3	0.946372	0.024423	AT5G60410, AT1G31812, AT2G42540	317	11	13998	12.043	1	0.162202	32.4875
GOTERM_BP_FAT	GO:0007568~aging	6	1.89274	0.0244942	AT5G64930, AT4G05320, AT1G27320, AT1G10670, AT5G03280, AT3G56240	317	73	13998	3.6294	1	0.161628	32.5658
GOTERM_BP_FAT	GO:0043648~dicarboxylic acid metabolic process	6	1.89274	0.0244942	AT1G79440, AT2G26300, AT1G53240, AT1G04410, AT2G13560, AT5G54810	317	73	13998	3.6294	1	0.161628	32.5658
GOTERM_BP_FAT	GO:0005996~monosaccharide metabolic process	10	3.15457	0.0247625	AT3G52930, AT3G55440, AT3G02360, AT2G45790, AT1G53240, AT1G04410, AT2G36460, AT3G04120, AT3G26650, AT2G36530	317	185	13998	2.3869	1	0.162257	32.8598
GOTERM_BP_FAT	GO:0006511~ubiquitin-dependent protein catabolic process	13	4.10095	0.0252607	AT4G05320, AT5G03240, AT4G05050, AT4G02890, AT1G56450, AT5G46210, AT1G68050, AT4G29040, AT2G02760, AT3G52590, AT5G28540, AT5G20620, AT2G27020	317	279	13998	2.05753	1	0.164262	33.4028
GOTERM_BP_FAT	GO:0051186~cofactor metabolic process	13	4.10095	0.0252607	AT3G52930, AT3G55440, AT1G53240, AT2G26670, AT3G24170, AT2G36460, AT1G10670, AT3G02360, AT4G23100, AT4G27430, AT1G08550, AT4G35830, AT1G04410	317	279	13998	2.05753	1	0.164262	33.4028
GOTERM_BP_FAT	GO:0060560~developmental growth involved in morphogenesis	9	2.83912	0.0252956	AT1G75780, AT3G49120, AT1G68530, AT1G69530, AT2G06850, AT1G49240, AT2G37640, AT5G49720, AT5G05690	317	156	13998	2.54756	1	0.16347	33.4406
GOTERM_BP_FAT	GO:0009826~unidimensional cell growth	9	2.83912	0.0252956	AT1G75780, AT3G49120, AT1G68530, AT1G69530, AT2G06850, AT1G49240, AT2G37640, AT5G49720, AT5G05690	317	156	13998	2.54756	1	0.16347	33.4406
GOTERM_BP_FAT	GO:0006766~vitamin metabolic process	6	1.89274	0.025801	AT3G02870, AT2G18950, AT2G45790, AT4G26850, AT2G39770, AT5G54770	317	74	13998	3.58036	1	0.165482	33.9869
GOTERM_BP_FAT	GO:0006575~cellular amino acid derivative metabolic process	13	4.10095	0.0258027	AT2G34770, AT3G17390, AT1G02500, AT1G62380, AT3G24170, AT3G16500, AT1G80820, AT5G54810, AT1G79440, AT4G23100, AT4G27430, AT2G21660, AT2G30490, AT1G05850	317	280	13998	2.05018	1	0.164498	33.9886
GOTERM_BP_FAT	GO:0008610~lipid biosynthetic process	17	5.36278	0.0266219	AT2G34770, AT1G14290, AT4G30950, AT3G55440, AT2G18950, AT1G68530, AT1G10670, AT1G51500, AT4G25050, AT5G05690, AT5G05580, AT3G45140, AT3G11170, AT3G25770, AT5G43760, AT3G25780, AT1G69640	317	415	13998	1.80887	1	0.168308	34.8651
GOTERM_BP_FAT	GO:0048527~lateral root development	5	1.57729	0.0277436	AT2G38120, AT4G29040, AT5G45130, AT3G28860, AT1G32230	317	51	13998	4.32919	1	0.173802	36.0475
GOTERM_BP_FAT	GO:0048638~regulation of developmental growth	4	1.26183	0.0295053	AT3G23920, AT2G26670, AT4G24190, AT1G70940	317	30	13998	5.8877	1	0.182837	37.864
GOTERM_BP_FAT	GO:0051258~protein polymerization	4	1.26183	0.0295053	AT1G75780, AT5G62690, AT5G62700, AT1G50010	317	30	13998	5.8877	1	0.182837	37.864
GOTERM_BP_FAT	GO:0009581~detection of external stimulus	5	1.57729	0.0314016	AT2G26670, AT2G43010, AT1G09530, AT2G18790, AT1G09570	317	53	13998	4.16582	1	0.192429	39.7652
GOTERM_BP_FAT	GO:0009723~response to ethylene stimulus	12	3.78549	0.031436	AT2G38120, AT1G18330, AT5G62470, AT5G47390, AT1G62380, AT4G09460, AT2G05520, AT5G37260, AT5G03280, AT5G64750, AT2G46830, AT1G32230	317	256	13998	2.06989	1	0.19152	39.7992
GOTERM_BP_FAT	GO:0006732~coenzyme metabolic process	10	3.15457	0.033359	AT3G52930, AT3G55440, AT4G23100, AT3G02360, AT1G53240, AT3G24170, AT1G04410, AT4G35830, AT2G36460, AT1G10670	317	195	13998	2.2645	1	0.201003	41.6704
GOTERM_BP_FAT	GO:0055067~monovalent inorganic cation homeostasis	3	0.946372	0.033626	AT1G04120, AT5G27150, AT5G24270	317	13	13998	10.1902	1	0.201326	41.9259
GOTERM_BP_FAT	GO:0005983~starch catabolic process	3	0.946372	0.033626	AT3G23920, AT1G10760, AT4G17090	317	13	13998	10.1902	1	0.201326	41.9259
GOTERM_BP_FAT	GO:0000303~response to superoxide	3	0.946372	0.033626	AT3G16500, AT1G08830, AT1G32230	317	13	13998	10.1902	1	0.201326	41.9259
GOTERM_BP_FAT	GO:0000305~response to oxygen radical	3	0.946372	0.033626	AT3G16500, AT1G08830, AT1G32230	317	13	13998	10.1902	1	0.201326	41.9259
GOTERM_BP_FAT	GO:0044272~sulfur compound biosynthetic process	7	2.2082	0.034225	AT3G17390, AT1G02500, AT4G23100, AT3G03780, AT3G45640, AT2G38470, AT5G54770	317	107	13998	2.88882	1	0.203435	42.4952
GOTERM_BP_FAT	GO:0009735~response to cytokinin stimulus	6	1.89274	0.0345755	AT2G26980, AT1G27320, AT5G03280, AT1G05850, AT5G25220, AT2G47000	317	80	13998	3.31183	1	0.204186	42.8259
GOTERM_BP_FAT	GO:0009765~photosynthesis, light harvesting	4	1.26183	0.0348841	AT4G10340, AT3G54890, AT1G15820, AT5G01530	317	32	13998	5.51972	1	0.204705	43.1156
GOTERM_BP_FAT	GO:0048581~negative regulation of post-embryonic development	5	1.57729	0.0353298	AT5G46210, AT5G60410, AT2G36270, AT5G10140, AT2G22540	317	55	13998	4.01434	1	0.205942	43.5316
GOTERM_BP_FAT	GO:0048584~positive regulation of response to stimulus	5	1.57729	0.0353298	AT2G26300, AT5G03280, AT3G50500, AT5G66880, AT4G12720	317	55	13998	4.01434	1	0.205942	43.5316
GOTERM_BP_FAT	GO:0048528~post-embryonic root development	5	1.57729	0.0373959	AT2G38120, AT4G29040, AT5G45130, AT3G28860, AT1G32230	317	56	13998	3.94265	1	0.215614	45.4227
GOTERM_BP_FAT	GO:0032989~cellular component morphogenesis	11	3.47003	0.0374969	AT5G64930, AT1G75780, AT3G49120, AT1G68530, AT1G69530, AT2G06850, AT1G49240, AT2G37640, AT1G70940, AT5G49720, AT5G05690	317	231	13998	2.10275	1	0.214981	45.5137
GOTERM_BP_FAT	GO:0034976~response to endoplasmic reticulum stress	3	0.946372	0.0386557	AT5G42020, AT1G21750, AT3G10800	317	14	13998	9.46237	1	0.219775	46.5467
GOTERM_BP_FAT	GO:0042364~water-soluble vitamin biosynthetic process	5	1.57729	0.03953	AT3G02870, AT2G45790, AT4G26850, AT2G39770, AT5G54770	317	57	13998	3.87348	1	0.223051	47.3138
GOTERM_BP_FAT	GO:0005982~starch metabolic process	4	1.26183	0.0407329	AT3G23920, AT1G10760, AT1G10670, AT4G17090	317	34	13998	5.19503	1	0.227925	48.3525
GOTERM_BP_FAT	GO:0031407~oxylipin metabolic process	4	1.26183	0.0407329	AT3G45140, AT3G25770, AT2G33380, AT3G25780	317	34	13998	5.19503	1	0.227925	48.3525
GOTERM_BP_FAT	GO:0006952~defense response	33	10.4101	0.0408124	AT4G30650, AT1G33560, AT5G47910, AT4G26850, AT1G27320, AT2G42530, AT5G03280, AT1G08830, AT5G64750, AT2G47730, AT5G66570, AT1G32230, AT5G64930, AT1G32060, AT1G28380, AT4G39260, AT5G09650, AT2G21660, AT3G49120, AT3G45640, AT2G38470, AT2G40140, AT1G53240, AT1G20440, AT2G37220, AT1G80820, AT4G12720, AT4G39090, AT1G48410, AT4G23100, AT4G20260, AT2G39770, AT3G12490, AT1G01470	317	1030	13998	1.41476	1	0.227138	48.4204
GOTERM_BP_FAT	GO:0048608~reproductive structure development	25	7.88644	0.0424709	AT3G23920, AT5G64930, AT5G01600, AT3G45640, AT2G21660, AT1G21750, AT5G45130, AT2G22540, AT2G46830, AT2G17820, AT2G36270, AT3G55610, AT5G10140, AT5G61410, AT1G27650, AT1G80820, AT1G48410, AT5G46210, AT1G47260, AT4G23100, AT2G02760, AT1G07890, AT3G52590, AT3G28860, AT3G04120, AT1G01470	317	731	13998	1.51018	1	0.234156	49.8194
GOTERM_BP_FAT	GO:0019684~photosynthesis, light reaction	6	1.89274	0.0431445	AT4G10340, AT3G54890, AT1G15820, AT5G01530, AT3G50820, AT5G66570	317	85	13998	3.11702	1	0.236252	50.3773
GOTERM_BP_FAT	GO:0006098~pentose-phosphate shunt	4	1.26183	0.0438309	AT3G52930, AT3G55440, AT3G02360, AT2G36460	317	35	13998	5.0466	1	0.238382	50.9399
GOTERM_BP_FAT	GO:0009958~positive gravitropism	3	0.946372	0.0439507	AT2G38120, AT5G45130, AT3G28860	317	15	13998	8.83155	1	0.23776	51.0374
GOTERM_BP_FAT	GO:0044247~cellular polysaccharide catabolic process	3	0.946372	0.0439507	AT3G23920, AT1G10760, AT4G17090	317	15	13998	8.83155	1	0.23776	51.0374
GOTERM_BP_FAT	GO:0010362~negative regulation of anion channel activity by blue light	2	0.630915	0.0446413	AT3G45780, AT5G58140	317	2	13998	44.1577	1	0.239875	51.5963
GOTERM_BP_FAT	GO:0010201~response to continuous far red light stimulus by the high-irradiance response system	2	0.630915	0.0446413	AT2G35940, AT1G09570	317	2	13998	44.1577	1	0.239875	51.5963
GOTERM_BP_FAT	GO:0010361~regulation of anion channel activity by blue light	2	0.630915	0.0446413	AT3G45780, AT5G58140	317	2	13998	44.1577	1	0.239875	51.5963
GOTERM_BP_FAT	GO:0035304~regulation of protein amino acid dephosphorylation	2	0.630915	0.0446413	AT3G50820, AT5G66570	317	2	13998	44.1577	1	0.239875	51.5963
GOTERM_BP_FAT	GO:0032413~negative regulation of ion transmembrane transporter activity	2	0.630915	0.0446413	AT3G45780, AT5G58140	317	2	13998	44.1577	1	0.239875	51.5963
GOTERM_BP_FAT	GO:0032410~negative regulation of transporter activity	2	0.630915	0.0446413	AT3G45780, AT5G58140	317	2	13998	44.1577	1	0.239875	51.5963
GOTERM_BP_FAT	GO:0010360~negative regulation of anion channel activity	2	0.630915	0.0446413	AT3G45780, AT5G58140	317	2	13998	44.1577	1	0.239875	51.5963
GOTERM_BP_FAT	GO:0051051~negative regulation of transport	2	0.630915	0.0446413	AT3G45780, AT5G58140	317	2	13998	44.1577	1	0.239875	51.5963
GOTERM_BP_FAT	GO:0009064~glutamine family amino acid metabolic process	5	1.57729	0.0463411	AT1G79440, AT3G55610, AT2G39800, AT5G04140, AT3G47340	317	60	13998	3.67981	1	0.246736	52.9467
GOTERM_BP_FAT	GO:0006767~water-soluble vitamin metabolic process	5	1.57729	0.0463411	AT3G02870, AT2G45790, AT4G26850, AT2G39770, AT5G54770	317	60	13998	3.67981	1	0.246736	52.9467
GOTERM_BP_FAT	GO:0045087~innate immune response	12	3.78549	0.0488853	AT1G33560, AT2G37220, AT5G03280, AT4G12720, AT1G80820, AT1G32230, AT1G48410, AT5G64930, AT4G23100, AT1G28380, AT4G39260, AT2G21660, AT3G45640	317	275	13998	1.92688	1	0.257395	54.9021
GOTERM_BP_FAT	GO:0042126~nitrate metabolic process	3	0.946372	0.0494965	AT1G12110, AT4G24020, AT1G37130	317	16	13998	8.27957	1	0.258963	55.3603
GOTERM_BP_FAT	GO:0052544~callose deposition in cell wall during defense response	3	0.946372	0.0494965	AT4G23100, AT4G26850, AT5G03280	317	16	13998	8.27957	1	0.258963	55.3603
GOTERM_BP_FAT	GO:0052482~cell wall thickening during defense response	3	0.946372	0.0494965	AT4G23100, AT4G26850, AT5G03280	317	16	13998	8.27957	1	0.258963	55.3603
GOTERM_BP_FAT	GO:0010025~wax biosynthetic process	3	0.946372	0.0494965	AT1G68530, AT1G10670, AT1G51500	317	16	13998	8.27957	1	0.258963	55.3603
GOTERM_BP_FAT	GO:0006108~malate metabolic process	3	0.946372	0.0494965	AT1G53240, AT1G04410, AT2G13560	317	16	13998	8.27957	1	0.258963	55.3603
GOTERM_BP_FAT	GO:0042128~nitrate assimilation	3	0.946372	0.0494965	AT1G12110, AT4G24020, AT1G37130	317	16	13998	8.27957	1	0.258963	55.3603
GOTERM_BP_FAT	GO:0010212~response to ionizing radiation	3	0.946372	0.0494965	AT3G05210, AT4G37490, AT3G24170	317	16	13998	8.27957	1	0.258963	55.3603
GOTERM_BP_FAT	GO:0042435~indole derivative biosynthetic process	4	1.26183	0.0503679	AT4G23100, AT3G45640, AT2G38470, AT5G54810	317	37	13998	4.77381	1	0.261701	56.0061
GOTERM_BP_FAT	GO:0042592~homeostatic process	12	3.78549	0.0517003	AT1G04120, AT5G27150, AT2G38170, AT5G01600, AT1G12480, AT1G21750, AT3G24170, AT1G48030, AT5G24270, AT3G56240, AT2G18790, AT5G05690	317	278	13998	1.90609	1	0.266485	56.9766
GOTERM_BP_FAT	GO:0010557~positive regulation of macromolecule biosynthetic process	5	1.57729	0.0537638	AT3G08730, AT2G36270, AT3G01470, AT3G10800, AT2G22430	317	63	13998	3.50458	1	0.274455	58.4403
GOTERM_BP_FAT	GO:0006739~NADP metabolic process	4	1.26183	0.0538039	AT3G52930, AT3G55440, AT3G02360, AT2G36460	317	38	13998	4.64818	1	0.273346	58.4683
GOTERM_BP_FAT	GO:0042752~regulation of circadian rhythm	3	0.946372	0.0552791	AT2G21150, AT5G10140, AT2G18790	317	17	13998	7.79254	1	0.278562	59.4852
GOTERM_BP_FAT	GO:0010166~wax metabolic process	3	0.946372	0.0552791	AT1G68530, AT1G10670, AT1G51500	317	17	13998	7.79254	1	0.278562	59.4852
GOTERM_BP_FAT	GO:0005985~sucrose metabolic process	3	0.946372	0.0552791	AT5G40390, AT3G03250, AT5G20830	317	17	13998	7.79254	1	0.278562	59.4852
GOTERM_BP_FAT	GO:0048507~meristem development	6	1.89274	0.0571087	AT4G29040, AT3G23920, AT2G26670, AT2G22540, AT4G24190, AT1G70940	317	92	13998	2.87985	1	0.28523	60.714
GOTERM_BP_FAT	GO:0009845~seed germination	4	1.26183	0.0573495	AT2G36270, AT2G26300, AT5G37260, AT5G09810	317	39	13998	4.529	1	0.284963	60.8731
GOTERM_BP_FAT	GO:0009251~glucan catabolic process	4	1.26183	0.0573495	AT3G23920, AT1G10760, AT4G17090, AT5G49720	317	39	13998	4.529	1	0.284963	60.8731
GOTERM_BP_FAT	GO:0009808~lignin metabolic process	5	1.57729	0.0590493	AT2G34770, AT3G17390, AT2G21660, AT2G30490, AT1G05850, AT1G80820	317	65	13998	3.39675	1	0.290931	61.9792
GOTERM_BP_FAT	GO:0000160~two-component signal transduction system (phosphorelay)	10	3.15457	0.0599865	AT2G17820, AT5G24470, AT5G02810, AT3G45780, AT1G27320, AT2G46790, AT5G03280, AT5G58140, AT5G64750, AT1G32230	317	218	13998	2.02558	1	0.293585	62.5764
GOTERM_BP_FAT	GO:0019319~hexose biosynthetic process	3	0.946372	0.0612852	AT3G55440, AT2G45790, AT3G04120	317	18	13998	7.35962	1	0.297718	63.3895
GOTERM_BP_FAT	GO:0052543~callose deposition in cell wall	3	0.946372	0.0612852	AT4G23100, AT4G26850, AT5G03280	317	18	13998	7.35962	1	0.297718	63.3895
GOTERM_BP_FAT	GO:0005976~polysaccharide metabolic process	10	3.15457	0.0613574	AT3G23920, AT1G10760, AT5G15650, AT5G57560, AT2G06850, AT2G39770, AT1G10670, AT1G05850, AT4G17090, AT5G49720	317	219	13998	2.01633	1	0.296697	63.4342
GOTERM_BP_FAT	GO:0043623~cellular protein complex assembly	7	2.2082	0.0620081	AT1G75780, AT5G62690, AT4G29040, AT3G50820, AT5G62700, AT1G50010, AT5G66570	317	124	13998	2.49278	1	0.298083	63.8349
GOTERM_BP_FAT	GO:0034614~cellular response to reactive oxygen species	6	1.89274	0.0638005	AT1G20620, AT1G07890, AT3G49120, AT5G36940, AT1G20630, AT3G16500, AT1G08830	317	95	13998	2.78891	1	0.304133	64.9174
GOTERM_BP_FAT	GO:0009968~negative regulation of signal transduction	4	1.26183	0.0647625	AT4G26080, AT3G11410, AT2G22430, AT5G64750	317	41	13998	4.30807	1	0.306721	65.4858
GOTERM_BP_FAT	GO:0010648~negative regulation of cell communication	4	1.26183	0.0647625	AT4G26080, AT3G11410, AT2G22430, AT5G64750	317	41	13998	4.30807	1	0.306721	65.4858
GOTERM_BP_FAT	GO:0034599~cellular response to oxidative stress	6	1.89274	0.066125	AT1G20620, AT1G07890, AT3G49120, AT5G36940, AT1G20630, AT3G16500, AT1G08830	317	96	13998	2.75986	1	0.310887	66.2761
GOTERM_BP_FAT	GO:0048729~tissue morphogenesis	2	0.630915	0.0662112	AT2G38120, AT5G03280	317	3	13998	29.4385	1	0.309902	66.3256
GOTERM_BP_FAT	GO:0060429~epithelium development	2	0.630915	0.0662112	AT2G38120, AT5G03280	317	3	13998	29.4385	1	0.309902	66.3256
GOTERM_BP_FAT	GO:0001738~morphogenesis of a polarized epithelium	2	0.630915	0.0662112	AT2G38120, AT5G03280	317	3	13998	29.4385	1	0.309902	66.3256
GOTERM_BP_FAT	GO:0035303~regulation of dephosphorylation	2	0.630915	0.0662112	AT3G50820, AT5G66570	317	3	13998	29.4385	1	0.309902	66.3256
GOTERM_BP_FAT	GO:0001736~establishment of planar polarity	2	0.630915	0.0662112	AT2G38120, AT5G03280	317	3	13998	29.4385	1	0.309902	66.3256
GOTERM_BP_FAT	GO:0046520~sphingoid biosynthetic process	2	0.630915	0.0662112	AT1G14290, AT1G69640	317	3	13998	29.4385	1	0.309902	66.3256
GOTERM_BP_FAT	GO:0002009~morphogenesis of an epithelium	2	0.630915	0.0662112	AT2G38120, AT5G03280	317	3	13998	29.4385	1	0.309902	66.3256
GOTERM_BP_FAT	GO:0031328~positive regulation of cellular biosynthetic process	5	1.57729	0.0674764	AT3G08730, AT2G36270, AT3G01470, AT3G10800, AT2G22430	317	68	13998	3.24689	1	0.313612	67.0432
GOTERM_BP_FAT	GO:0009891~positive regulation of biosynthetic process	5	1.57729	0.0674764	AT3G08730, AT2G36270, AT3G01470, AT3G10800, AT2G22430	317	68	13998	3.24689	1	0.313612	67.0432
GOTERM_BP_FAT	GO:0046364~monosaccharide biosynthetic process	3	0.946372	0.0675017	AT3G55440, AT2G45790, AT3G04120	317	19	13998	6.97227	1	0.312386	67.0574
GOTERM_BP_FAT	GO:0052386~cell wall thickening	3	0.946372	0.0675017	AT4G23100, AT4G26850, AT5G03280	317	19	13998	6.97227	1	0.312386	67.0574
GOTERM_BP_FAT	GO:0042430~indole and derivative metabolic process	4	1.26183	0.0686262	AT4G23100, AT3G45640, AT2G38470, AT5G54810	317	42	13998	4.2055	1	0.315489	67.6829
GOTERM_BP_FAT	GO:0042434~indole derivative metabolic process	4	1.26183	0.0686262	AT4G23100, AT3G45640, AT2G38470, AT5G54810	317	42	13998	4.2055	1	0.315489	67.6829
GOTERM_BP_FAT	GO:0009853~photorespiration	4	1.26183	0.0686262	AT1G47260, AT1G67090, AT5G04140, AT5G38430	317	42	13998	4.2055	1	0.315489	67.6829
GOTERM_BP_FAT	GO:0006955~immune response	12	3.78549	0.0696696	AT1G33560, AT2G37220, AT5G03280, AT4G12720, AT1G80820, AT1G32230, AT1G48410, AT5G64930, AT4G23100, AT1G28380, AT4G39260, AT2G21660, AT3G45640	317	293	13998	1.80851	1	0.318236	68.2534
GOTERM_BP_FAT	GO:0009699~phenylpropanoid biosynthetic process	7	2.2082	0.0700423	AT2G34770, AT3G17390, AT4G27430, AT2G21660, AT2G30490, AT3G16500, AT1G05850, AT1G80820	317	128	13998	2.41488	1	0.318359	68.4548
GOTERM_BP_FAT	GO:0010604~positive regulation of macromolecule metabolic process	5	1.57729	0.0704167	AT3G08730, AT2G36270, AT3G01470, AT3G10800, AT2G22430	317	69	13998	3.19984	1	0.318487	68.656
GOTERM_BP_FAT	GO:0005984~disaccharide metabolic process	4	1.26183	0.072592	AT5G40390, AT3G03250, AT5G20830, AT4G17090	317	43	13998	4.1077	1	0.325487	69.8013
GOTERM_BP_FAT	GO:0010118~stomatal movement	3	0.946372	0.0739162	AT1G12480, AT4G24020, AT5G58140	317	20	13998	6.62366	1	0.329167	70.4792
GOTERM_BP_FAT	GO:0019725~cellular homeostasis	10	3.15457	0.0764704	AT1G04120, AT2G38170, AT5G01600, AT1G12480, AT1G21750, AT3G24170, AT1G48030, AT5G24270, AT3G56240, AT2G18790	317	229	13998	1.92829	1	0.337375	71.7466
GOTERM_BP_FAT	GO:0009066~aspartate family amino acid metabolic process	5	1.57729	0.0764912	AT3G17390, AT1G02500, AT3G03780, AT1G62380, AT3G47340	317	71	13998	3.1097	1	0.336107	71.7567
GOTERM_BP_FAT	GO:0006769~nicotinamide metabolic process	4	1.26183	0.0766581	AT3G52930, AT3G55440, AT3G02360, AT2G36460	317	44	13998	4.01434	1	0.335388	71.8377
GOTERM_BP_FAT	GO:0046496~nicotinamide nucleotide metabolic process	4	1.26183	0.0766581	AT3G52930, AT3G55440, AT3G02360, AT2G36460	317	44	13998	4.01434	1	0.335388	71.8377
GOTERM_BP_FAT	GO:0018130~heterocycle biosynthetic process	7	2.2082	0.0786501	AT4G27430, AT3G55610, AT2G39800, AT2G26670, AT1G10670, AT5G54770, AT5G54810	317	132	13998	2.3417	1	0.341354	72.7877
GOTERM_BP_FAT	GO:0009636~response to toxin	3	0.946372	0.0805166	AT4G23600, AT1G12110, AT1G37130	317	21	13998	6.30825	1	0.346772	73.6505
GOTERM_BP_FAT	GO:0009809~lignin biosynthetic process	4	1.26183	0.0808222	AT2G34770, AT3G17390, AT2G21660, AT1G05850, AT1G80820	317	45	13998	3.92513	1	0.346524	73.7893
GOTERM_BP_FAT	GO:0010228~vegetative to reproductive phase transition	5	1.57729	0.0828201	AT5G64930, AT2G02760, AT2G21660, AT1G27650, AT1G80820, AT2G46830	317	73	13998	3.0245	1	0.352306	74.6799
GOTERM_BP_FAT	GO:0000272~polysaccharide catabolic process	5	1.57729	0.0860783	AT3G23920, AT1G10760, AT1G05850, AT4G17090, AT5G49720	317	74	13998	2.98363	1	0.362405	76.0719
GOTERM_BP_FAT	GO:0032409~regulation of transporter activity	2	0.630915	0.0872957	AT3G45780, AT5G58140	317	4	13998	22.0789	1	0.365261	76.5733
GOTERM_BP_FAT	GO:0034762~regulation of transmembrane transport	2	0.630915	0.0872957	AT3G45780, AT5G58140	317	4	13998	22.0789	1	0.365261	76.5733
GOTERM_BP_FAT	GO:0010244~response to low fluence blue light stimulus by blue low-fluence system	2	0.630915	0.0872957	AT2G26300, AT3G59220	317	4	13998	22.0789	1	0.365261	76.5733
GOTERM_BP_FAT	GO:0010196~nonphotochemical quenching	2	0.630915	0.0872957	AT4G10340, AT1G15820	317	4	13998	22.0789	1	0.365261	76.5733
GOTERM_BP_FAT	GO:0044070~regulation of anion transport	2	0.630915	0.0872957	AT3G45780, AT5G58140	317	4	13998	22.0789	1	0.365261	76.5733
GOTERM_BP_FAT	GO:0046209~nitric oxide metabolic process	2	0.630915	0.0872957	AT1G37130, AT1G32230	317	4	13998	22.0789	1	0.365261	76.5733
GOTERM_BP_FAT	GO:0034765~regulation of ion transmembrane transport	2	0.630915	0.0872957	AT3G45780, AT5G58140	317	4	13998	22.0789	1	0.365261	76.5733
GOTERM_BP_FAT	GO:0032412~regulation of ion transmembrane transporter activity	2	0.630915	0.0872957	AT3G45780, AT5G58140	317	4	13998	22.0789	1	0.365261	76.5733
GOTERM_BP_FAT	GO:0006809~nitric oxide biosynthetic process	2	0.630915	0.0872957	AT1G37130, AT1G32230	317	4	13998	22.0789	1	0.365261	76.5733
GOTERM_BP_FAT	GO:0006556~S-adenosylmethionine biosynthetic process	2	0.630915	0.0872957	AT3G17390, AT1G02500	317	4	13998	22.0789	1	0.365261	76.5733
GOTERM_BP_FAT	GO:0007164~establishment of tissue polarity	2	0.630915	0.0872957	AT2G38120, AT5G03280	317	4	13998	22.0789	1	0.365261	76.5733
GOTERM_BP_FAT	GO:0010359~regulation of anion channel activity	2	0.630915	0.0872957	AT3G45780, AT5G58140	317	4	13998	22.0789	1	0.365261	76.5733
GOTERM_BP_FAT	GO:0022898~regulation of transmembrane transporter activity	2	0.630915	0.0872957	AT3G45780, AT5G58140	317	4	13998	22.0789	1	0.365261	76.5733
GOTERM_BP_FAT	GO:0019362~pyridine nucleotide metabolic process	4	1.26183	0.0938812	AT3G52930, AT3G55440, AT3G02360, AT2G36460	317	48	13998	3.67981	1	0.386302	79.1194
GOTERM_BP_FAT	GO:0009695~jasmonic acid biosynthetic process	3	0.946372	0.0942293	AT3G45140, AT3G25770, AT3G25780	317	23	13998	5.7597	1	0.386051	79.2465
GOTERM_BP_FAT	GO:0006555~methionine metabolic process	4	1.26183	0.0984156	AT3G17390, AT1G02500, AT3G03780, AT1G62380	317	49	13998	3.60471	1	0.398471	80.7192
GOTERM_BP_FAT	GO:0043603~cellular amide metabolic process	4	1.26183	0.0984156	AT3G52930, AT3G55440, AT3G02360, AT2G36460	317	49	13998	3.60471	1	0.398471	80.7192
