# Supplementary material for: Dynamic regulation of genome-wide pre-mRNA splicing and stress tolerance by the Sm-like protein LSm5 in Arabidopsis
Source: Genome Biol. 2014 Jan 7;15(1):R1. doi: 10.1186/gb-2014-15-1-r1 (PMC4053965; doi:10.1186/gb-2014-15-1-r1)
Supplement: Additional file 41 — List of intron-retained genes that are stress-related and are down-regulated in the expression level of the functional transcripts. [file gb-2014-15-1-r1-S41.xlsx]

## Sheet: Sheet1
Additional File 41: List of intron-retained genes that are stress-related and are down-regulated in the expression level of the functional transcripts.
Treatment	ID	Exon expression in WT	Exon expression in mutant
NaCl	AT2G34770.1	58.005	8.32673
NaCl	AT1G79440.1	52.3119	7.71782
NaCl	AT1G06460.1	213.228	56.7426
NaCl	AT5G66400.1	7566.83	2503.15
NaCl	AT3G49120.1	3725.39	1365.18
NaCl	AT2G05520.1	6847.37	2547.1
NaCl	AT2G05520.6	2485.83	958.861
NaCl	AT2G05520.4	2485.83	958.861
NaCl	AT2G05520.2	2302.61	891.03
NaCl	AT2G05520.3	2156.21	834.812
NaCl	AT2G05520.5	2156.21	834.812
NaCl	AT3G17390.1	3653.37	1540.97
NaCl	AT5G52300.2	8525.11	3644.11
NaCl	AT5G52300.1	8525.11	3644.11
NaCl	AT1G13930.2	5707.38	2449.32
NaCl	AT1G13930.3	5709.58	2455.66
NaCl	AT4G20260.4	275.866	119.837
NaCl	AT4G20260.6	275.866	119.837
NaCl	AT4G20260.2	275.866	119.837
NaCl	AT4G20260.5	275.866	119.837
NaCl	AT4G39260.4	422.287	190.441
NaCl	AT2G42530.1	3818.42	1760.2
NaCl	AT3G09440.2	8122.29	3749.69
NaCl	AT3G09440.1	8125.58	3751.82
NaCl	AT5G10140.4	156.554	73.0347
NaCl	AT5G10140.3	156.554	73.0347
NaCl	AT5G10140.1	156.554	73.0347
NaCl	AT5G10140.2	156.554	73.0347
NaCl	AT1G20620.5	857.762	430.332
NaCl	AT1G20620.2	857.762	430.332
NaCl	AT1G20620.1	857.762	430.332
NaCl	AT4G39260.2	745.861	377.203
NaCl	AT4G39260.3	617.901	312.921
NaCl	AT1G08550.1	183.416	97.7475
NaCl	AT5G59320.1	2390	1291.72
NaCl	AT1G48030.2	2268.13	1225.98
NaCl	AT1G48030.1	2278.21	1232.2
NaCl	AT4G39260.1	1285.98	703.723
NaCl	AT1G02500.1	2151.4	1197.64
NaCl	AT1G02500.2	2151.38	1197.68
NaCl	AT4G02380.2	3376.47	1896.25
NaCl	AT4G02380.1	3622.42	2057.71
NaCl	AT5G01530.1	14669.3	8368.68
NaCl	AT1G68530.1	5950.96	3422.95
NaCl	AT2G42540.3	4823.16	2794.36
NaCl	AT4G23600.1	2900.25	1689.66
NaCl	AT4G23600.3	2900.25	1689.66
NaCl	AT2G42540.1	7627.16	4447.73
NaCl	AT1G35720.1	481.822	281.401
NaCl	AT2G42540.2	8396.79	4920.78
NaCl	AT5G61410.1	499.327	295.614
NaCl	AT5G61410.2	499.218	295.614
NaCl	AT2G38170.1	775.069	471.079
NaCl	AT2G38170.2	775.069	471.079
NaCl	AT5G67590.1	81.7178	50.0743
NaCl	AT3G17020.1	579.649	361.901
NaCl	AT5G02500.1	21758.9	13694.5
NaCl	AT1G20630.1	291.119	183.812
NaCl	AT1G10760.1	1034.15	659.926
NaCl	AT5G59220.1	1111.79	717.267
NaCl	AT5G02500.2	11049	7174.16
NaCl	AT5G37780.1	1426.01	926.594
NaCl	AT4G04020.1	2889.44	1886.43
NaCl	AT5G37780.2	1391.97	911.243
NaCl	AT1G01470.1	5856.86	3858.81
NaCl	AT5G66570.1	10254.5	6829.16
NaCl	AT1G47128.1	4577.99	3075.79
NaCl	AT1G29395.1	135.203	93
NaCl	AT3G12490.1	540.48	375.822
NaCl	AT3G12490.2	540.48	375.822
NaCl	AT1G11910.1	981.564	689.663
NaCl	AT1G78900.2	369.376	260.441
NaCl	AT1G78900.1	369.376	260.441
NaCl	AT2G36270.1	552.827	401.931
NaCl	AT4G00430.2	5270.37	3875.16
NaCl	AT5G15960.1	900.604	664.193
NaCl	AT4G00430.1	4694.87	3465.97
NaCl	AT2G47730.1	1652.48	1236.59
NaCl	AT3G45140.1	7624.66	5739.49
NaCl	AT3G01470.1	494.713	377.911
NaCl	AT1G78380.1	12493.5	9777
NaCl	AT2G36460.2	1505.87	1200.43
NaCl	AT1G07890.7	1739.03	1393.82
NaCl	AT1G07890.3	1739.03	1393.82
NaCl	AT1G07890.2	1739.03	1393.82
NaCl	AT1G07890.6	1739.03	1393.82
NaCl	AT1G07890.1	1739.03	1393.82
NaCl	AT1G07890.5	1739.03	1393.82
NaCl	AT1G07890.4	1739.03	1393.82
NaCl	AT1G07890.8	1739.03	1393.82
NaCl	AT5G39510.1	142.53	114.535
NaCl	AT2G26670.1	707.95	573.153
NaCl	AT1G31812.1	527.376	429.243
NaCl	AT5G15970.1	2998.26	2441.34
NaCl	AT3G51920.1	125.772	103.639
NaCl	AT4G39090.1	9101.43	7569.44
NaCl	AT1G01620.2	1221.53	1017.32
NaCl	AT1G01620.1	1221.53	1017.32
NaCl	AT3G05880.1	2725.97	2281.35
NaCl	AT1G80820.1	95.1832	79.9257
NaCl	AT5G09650.1	319.208	269.718
NaCl	AT1G12110.1	333.173	284.441
NaCl	AT2G36460.1	269.391	230.921
NaCl	AT3G02480.1	2105.63	1807.26
NaCl	AT5G52310.1	51791.1	44695.3
NaCl	AT2G46680.1	3694.3	3211.83
NaCl	AT2G46680.2	3610.1	3143.5
NaCl	AT5G01600.1	2241.47	1971.58
NaCl	AT1G07600.1	1801.88	1616.28
NaCl	AT5G15650.1	2544.97	2285.87
NaCl	AT5G20830.1	2739.41	2465
NaCl	AT5G20830.2	2739.41	2465
NaCl	AT4G30650.1	1768.4	1592.42
NaCl	AT3G56240.1	161.421	145.629
NaCl	AT2G39800.3	879.208	793.921
NaCl	AT2G39800.4	879.208	793.921
NaCl	AT2G39800.2	879.208	793.921
NaCl	AT2G39800.1	879.208	793.921
NaCl	AT1G54100.1	2036.31	1848.5
NaCl	AT1G54100.2	2036.31	1848.5
NaCl	AT3G52930.1	3279.48	3020.65
NaCl	AT3G53990.1	533.653	492.312
NaCl	AT3G11410.1	2290.29	2113.74
NaCl	AT4G11600.1	1940.58	1826.04
NaCl	AT1G20440.1	31332.8	29729.6
NaCl	AT3G53990.2	909.223	867.569
NaCl	AT1G55450.1	517.733	499.163
NaCl	AT5G03240.1	8665.52	8372.31
NaCl	AT1G76180.2	11627.2	11241.8
NaCl	AT1G76180.1	11701.1	11315.2
NaCl	AT5G03240.3	8680.89	8419.29
NaCl	AT1G34370.3	241.455	236.282
NaCl	AT5G49730.1	67.5941	67.1485
NaCl	AT2G15970.2	8396.52	8385.92
NaCl	AT2G15970.1	8396.52	8385.92
Control	AT3G45140.1	5316.22	1336.7
Control	AT2G22540.2	28.7129	8.40594
Control	AT2G22540.1	28.7129	8.40594
Control	AT5G46210.1	63.9208	18.7426
Control	AT2G26980.4	45.0099	16.0792
Control	AT2G26980.3	45.0099	16.0792
Control	AT2G34770.1	69.0149	28.8861
Control	AT2G21660.2	9710.63	4071.82
Control	AT1G06460.1	688.436	322.757
Control	AT5G54770.1	19912.5	9383.96
Control	AT2G21660.1	16200.3	8007.48
Control	AT1G26945.1	58.3614	29.1188
Control	AT5G38430.1	7489.06	3865.77
Control	AT5G61410.1	452.936	237.663
Control	AT5G61410.2	452.748	237.663
Control	AT3G25770.1	3384.56	1820.83
Control	AT5G58140.3	116.728	63.6485
Control	AT5G58140.4	116.728	63.6485
Control	AT5G58140.2	116.728	63.6485
Control	AT5G58140.1	116.728	63.6485
Control	AT2G37220.1	4042.53	2273.94
Control	AT3G60750.2	15622.9	8826.09
Control	AT3G60750.1	17051.8	9689.29
Control	AT2G27020.1	42.9059	24.4257
Control	AT3G56240.1	114.327	66.1584
Control	AT5G05690.1	252.609	146.827
Control	AT5G05690.2	252.609	146.827
Control	AT5G05690.3	252.609	146.827
Control	AT3G50500.1	98.901	58.4356
Control	AT3G50500.2	98.901	58.4356
Control	AT2G28900.1	188.059	112.252
Control	AT5G25220.2	125.401	76.1188
Control	AT5G25220.1	125.401	76.1188
Control	AT4G00730.1	100.342	61.0941
Control	AT1G16880.1	974.485	600.045
Control	AT1G16880.2	974.485	600.045
Control	AT1G06390.1	48.3267	30.7624
Control	AT1G06390.2	48.3267	30.7624
Control	AT1G20620.4	8293.43	5374.09
Control	AT1G20620.2	8293.43	5374.09
Control	AT1G20620.1	8293.43	5374.09
Control	AT1G20620.5	8293.43	5374.09
Control	AT2G05520.5	1197.16	791.094
Control	AT2G05520.3	1197.16	791.094
Control	AT2G05520.2	1268.49	839.104
Control	AT2G05520.6	1351.87	897.886
Control	AT2G05520.4	1351.87	897.886
Control	AT4G30950.1	490.609	326.688
Control	AT3G26650.1	10595.8	7084.5
Control	AT2G38170.3	728.822	487.683
Control	AT2G05520.1	3672.27	2481.04
Control	AT4G02890.1	57.5495	38.9109
Control	AT1G10760.1	478.46	324.49
Control	AT1G07820.2	585.163	398.332
Control	AT2G38170.1	804.881	548.777
Control	AT1G73230.1	51.8713	35.3762
Control	AT5G11060.1	363.054	250.178
Control	AT4G00730.2	245.287	169.718
Control	AT2G39770.1	286.421	199.297
Control	AT2G39770.2	286.48	199.356
Control	AT5G09650.1	728.104	509.98
Control	AT5G47910.1	330.718	235.188
Control	AT1G32060.1	5251.04	3780.54
Control	AT2G26980.5	238.871	171.985
Control	AT2G33800.1	4693.28	3379.91
Control	AT3G50820.1	4124.66	2988.12
Control	AT5G54810.1	566.584	421.292
Control	AT5G67385.1	356.114	265.644
Control	AT1G68530.1	2897.32	2186.99
Control	AT5G01530.1	13929.4	10514.8
Control	AT3G09200.1	361.332	274.663
Control	AT3G09200.2	361.332	274.663
Control	AT2G02760.1	310.812	236.599
Control	AT2G38120.1	176.208	134.96
Control	AT1G67090.2	25902.9	19907.3
Control	AT1G67090.1	26010.9	19992.9
Control	AT1G78380.1	3511.46	2754.57
Control	AT2G38170.2	738.228	586.49
Control	AT4G24280.1	1836.63	1460.33
Control	AT1G15930.1	1017.31	818.277
Control	AT1G15930.2	1011.83	814.52
Control	AT2G27710.4	629.213	506.762
Control	AT3G03250.1	61.8069	50.3416
Control	AT5G62700.1	2441.02	1994.13
Control	AT2G27710.2	1219.22	998.163
Control	AT2G27710.1	1219.32	998.337
Control	AT5G08590.1	135.535	111.163
Control	AT1G50010.1	1610.94	1329.39
Control	AT1G47128.1	2718.59	2245.89
Control	AT5G03240.1	5316.94	4410.87
Control	AT2G18960.1	916.708	760.772
Control	AT1G78900.2	1063.62	883.807
Control	AT1G78900.1	1063.62	883.807
Control	AT2G27710.3	1480.95	1236.47
Control	AT5G03240.3	5320.04	4452.2
Control	AT1G08830.2	80.7426	68.4653
Control	AT2G41430.3	5706.28	4845.55
Control	AT1G34370.1	703.01	601.881
Control	AT1G34370.2	703.5	602.48
Control	AT3G26420.1	85.3168	73.8911
Control	AT1G53240.1	536.218	465.322
Control	AT1G08830.1	83.4455	72.5743
Control	AT4G35830.1	205.678	180.01
Control	AT4G35830.2	205.678	180.01
Control	AT3G52590.1	648.634	576.094
Control	AT4G38580.1	221.49	197.376
Control	AT2G41430.5	5483.17	4922
Control	AT2G41430.2	5483.17	4922
Control	AT2G41430.1	5483.17	4922
Control	AT2G39460.2	2188.12	1970.48
Control	AT3G52930.1	4657.02	4195.04
Control	AT2G13560.1	146.193	131.822
Control	AT1G01620.1	1593.84	1437.65
Control	AT1G01620.2	1593.84	1437.65
Control	AT2G39460.1	2207.77	2012.69
Control	AT3G11170.1	239.46	219.139
Control	AT4G25050.1	784.391	721.644
Control	AT4G25050.2	791.109	729.406
Control	AT2G26300.1	70.1287	64.7277
Control	AT5G20010.1	79.8861	73.8713
Control	AT2G06850.1	1330.48	1230.31
Control	AT5G03280.1	222.911	206.703
Control	AT5G20620.1	1130.37	1049.44
Control	AT5G13850.1	129.04	120.505
Control	AT1G14290.1	255.827	239.252
Control	AT3G53870.1	1049.64	982.817
Control	AT2G41430.4	5804.9	5438.27
Control	AT3G02360.1	1562.8	1464.39
Control	AT1G12110.1	1431.46	1346.16
Control	AT3G17020.1	674.228	635.99
Control	AT3G55280.2	755.203	713.376
Control	AT3G55280.1	755.203	713.376
Control	AT5G14200.2	303.733	288.485
Control	AT5G19690.1	116.49	110.683
Control	AT1G27650.1	526.223	507.079
Control	AT5G43760.1	1976.33	1907.66
Control	AT2G37640.1	239.644	231.886
Control	AT2G18790.1	153.297	149.317
Control	AT3G12390.1	221.015	215.406
Control	AT1G07890.3	504.129	492.95
Control	AT1G07890.7	504.129	492.95
Control	AT1G07890.5	504.129	492.95
Control	AT1G07890.8	504.129	492.95
Control	AT1G07890.4	504.129	492.95
Control	AT1G07890.1	504.129	492.95
Control	AT1G07890.2	504.129	492.95
Control	AT1G07890.6	504.129	492.95
Control	AT2G36530.1	1112.36	1093.16
Control	AT5G02500.1	20748.1	20419.9
Control	AT4G26840.1	400.545	394.272
Control	AT4G27430.2	102.005	100.436
Control	AT4G27430.1	102.005	100.436
Control	AT3G09440.1	3117.07	3069.95
Control	AT3G09440.2	3115.2	3069.21
Control	AT1G02500.1	2902.06	2859.29
Control	AT1G02500.2	2902.07	2859.76
Control	AT3G63520.1	449.807	445.554
Control	AT5G47390.1	283.644	282.228
Control	AT5G02500.2	10543.5	10506.4
