# Supplementary material for: Dynamic regulation of genome-wide pre-mRNA splicing and stress tolerance by the Sm-like protein LSm5 in Arabidopsis
Source: Genome Biol. 2014 Jan 7;15(1):R1. doi: 10.1186/gb-2014-15-1-r1 (PMC4053965; doi:10.1186/gb-2014-15-1-r1)
Supplement: Additional file 43 — The primers used for RT-PCR to validate 22 AS events and 20 intron retention events. [file gb-2014-15-1-r1-S43.xlsx]

## Sheet: Sheet1
Additional File 43: The primters used for RT-PCR to validate 22 AS events and 20 intron retention
Primer IDs	Sequences
at1g02100-AS-5'-F	TTGAATATCAACGGAACATTAC
at1g02100-AS-5'-R	TGATGAGCTCATTCTTTCACC
at2g26210-AS-5'-F	ATGGAATGCAAGTGTGGCTACC
at2g26210-AS-5'-R	TGTCTAGTCCAGCATTTAGAGC
at2g41700-AS-5'-F	ATGGCGGAGGAAGTAAGTGGG
at2g41700-AS-5'-R	TTCCACTGGTTGGTTCATCG
at3g13450-AS-5'-F	TTCTTTTGTCATGTCCCTGGTTG
at3g13450-AS-5'-R	TACCGCTTGACGATATAGCC
at3g26085-AS-5'-F	TGTTTATATCGTCAAATTCTC
at3g26085-AS-5'-R	AACCGCTACAATACCATTCC
AT3g54500-AS-5'-F	TGATAAATTGAATGAAACCATATC
AT3g54500-AS-5'-R	ATTAACAGCCATCAGAGACG
AT3G06500-AS-5'-F	GCATGCACGCTCATTATCTG
AT3G06500-AS-5'-R	ATGGCTGATCCACCAAAGTC
AT5G67320-AS-5'-F	AACACGACACAAGATTGAAACA
AT5G67320-AS-5'-R	CCTTTACGTCCCAAACAACAG
AT3G61060-AS-5'-F	TCATATCCCAACTGATGAATCC
AT3G61060-AS-5'-R	CTGGATCTCAAACTCTCCTCCT
AT4G31800-AS-5'-F	CAAGACGAGGTTAGTTCTTTCG
AT4G31800-AS-5'-R	ACTCTGAAGCTTCTCCAAATGA
at1g04200-AS-3'-F	TTCTCTGGACGAAAGTGAACC
at1g04200-AS-3'-R	AAGTTGAGAAGTTCCTCACTTC
at5g48545-AS-3'-F	AACGACTGCGTTTTCTGC
at5g48545-AS-3'-R	ATGACTTGTCCAGCTGCACTCC
AT5G67320-AS-3'-F	GGGACTTTACTTGCAACTGGT
AT5G67320-AS-3'-R	AGGATATGATACCCAATGCAGA
AT3G06500-AS-3'-F	CTTCGGCGTATGCGTTTAT
AT3G06500-AS-3'-R	AGACATACCTGGAACTGGAACA
AT3G53790-AS-3'-F	CCTGGTCTGGAGAACCTTTC
AT3G53790-AS-3'-R	TCTTGGCTAATACACGAACCTC
AT5G24740-EX-SKP-F	ACAGGAATGTTTCTTGCATGTG
AT5G24740-EX-SKP-R	CCTGCCAAGCATTGGTATATCT
AT2G48120-EX-SKP-F	GCAAGACTTAAGGAAAGCCAGA
AT2G48120-EX-SKP-R	GATCATTCAGCAGTTTCATTGC
AT2G30170-EX-SKP-F	GCTACTCGCCACTTCAGCTAAT
AT2G30170-EX-SKP-R	AAATAGGCAATGTTGGTGACTG
AT2G43910-EX-SKP-F	AAGTACTCTGCCTTTGGTGAGG
AT2G43910-EX-SKP-R	AGAAAGACCAACCCTGAAACAT
AT1G09932-EX-SKP-F	CCATAGAGCGTCTTCATCACTC
AT1G09932-EX-SKP-R	GCAACCAAATCCTTGAATCAG
AT3G54840-EX-SKP-F	CATCAACGCTCAAATCCTGTAT
AT3G54840-EX-SKP-R	CCTGCTGTATCCCATATTTCAA
AT3G28900-EX-SKP-F	TTCTGTTCTTCAACCAAGAAGG
AT3G28900-EX-SKP-R	CTTGTTTACCGATCACGTCACT
COR47-intron-retention-F	AAAGACCGAGGAAGATGAGG
COR47-intron-retention-R	AACGATCTTCTTCTTCTTCTCC
ERD14-intron retention-F	TTCATATTTCAGAGCCGGAGC
ERD14-intron retention-R	TTCTTCTCTTCCTCCTTTACC
ABF4-intron retention-F	AACACACTTGTCGTCTCTCC
ABF4-intron retention-R	TTGATGTGAGTTCCCATAATCC
RD19-intron retention-F	TACCGAAAATCTCCCTGAGG
RD19-intron retention-R	AGTGGCGCTGAAACTCCAGC
MYB96-intron-retention-F	GCTTAATACCGGGTCGAAGAT
MYB96-intron-retention-R	AACAGAATGGGAAGACCACCT
SAT32-intron-retention-F	GTGTAAGCTCTTCCTCCACCA
SAT32-intron-retention-R	TGTTAAATGCGTCAACAATGG
FKF1-intron-retention-F	TCCGTTAGAGGTTGGGATGT
FKF1-intron-retention-R	TGAAATTAAGAAGCTCTCCTTGG
SUMO1-intron-retention-F	CAAACCAGGAGGAAGACAAGA
SUMO1-intron-retention-R	ATCACACACAAGCCCTAAACC
PSCS2-intron-retention-F	CTTTGCCATGTCCAGTTTACC
PSCS2-intron-retention-R	AATTCCGGAGACTGTTGGAG
DREB2C-intron-retention-F	GAAAGTACCGAGCCACAACCT
DREB2C-intron-retention-R	GCTGCTACTTTGTTCGAGTGC
SNPK2.1-intron-retention-F	GGATCTGGGAGCTGGAAAT
SNPK2.1-intron-retention-R	TGAACCGGATGATATTAGGATG
SNRK2.2-intron-retention-F	TGGGATCGAGTATGTGACACT
SNRK2.2-intron-retention-R	CCAGAGATTCTTCTTCGACAGG
SOS2-intron-retention-F	TTGTCACTGCAAGGGTGTTTA
SOS2-intron-retention-R	CTGAACCATCGTAACCCTGTC
DREB2A-intron-retention-F	GCGATTTATCAACTCGAAGGA
DREB2A-intron-retention-R	TCAGCCACAGTAGTACCGTCA
NHX1-intron-retention-F	ACATTGGAACCTTTGACTTGG
NHX1-intron-retention-R	GCAAAGGTGTCTCGTCTTGAT
WRKY33-intron-retention-F	TTCGATTTCTCATTCCACACA
WRKY33-intron-retention-R	ATCCTCTCCTTTCCTTTGCTC
WRKY25-intron-retention-F	TTTCTCCAACCATAACCATCA
WRKY25-intron-retention-R	GGCAGCTACAATCTCAACCAT
STT3A-intron-retention-F	GGATTCGTGGTAAAGCAAAGA
STT3A-intron-retention-R	ACCAGAAACTTGACTGCGTCT
CAX1-intron-retention-F	AATAGCAAAGCAAGAGGACCA
CAX1-intron-retention-R	GCGACTCAGATTGGCTTATTC
RCI2A-intron retention-F	ATCGCCATCCTCTTGCCTCC
RCI2A-intron retention-R	ATTTGGTGAGGACATAAATGG
